# Supplementary material for: An oncogene addiction phosphorylation signature and its derived scores inform tumor responsiveness to targeted therapies
Source: Cell Mol Life Sci. 2022 Dec 10;80(1):6. doi: 10.1007/s00018-022-04634-2 (PMC9734221; doi:10.1007/s00018-022-04634-2)
Supplement: Supplementary file 5 — Supplementary file5 (TXT 1031 KB) [file 18_2022_4634_MOESM5_ESM.txt]

Protein	Label	log2FC	SE	Tvalue	DF	pvalue	adj.pvalue	issue	MissingPercentage	ImputationPercentage	Inhibition
O00443, P3C2A	A549_EMD_vs_A549_C	0.594998	0.248085	2.39836	106	0.0182162	0.41533	NA	0	0	MET
O14737, PDCD5	A549_EMD_vs_A549_C	-0.20502	1.46789	-0.13967	106	0.889186	0.99584	NA	0	0	MET
O14757, CHK1_S280	A549_EMD_vs_A549_C	-0.212223	0.568652	-0.373204	106	0.709742	0.99584	NA	0	0	MET
O14757, CHK1_S317	A549_EMD_vs_A549_C	-0.628027	0.689361	-0.911028	106	0.364347	0.99584	NA	0	0	MET
O15355, PPM1G	A549_EMD_vs_A549_C	0.345335	0.32782	1.05343	106	0.29454	0.99584	NA	0	0	MET
O15530, PDPK1	A549_EMD_vs_A549_C	0.228073	0.508709	0.448336	106	0.654826	0.99584	NA	0	0	MET
O43379, WDR62	A549_EMD_vs_A549_C	0.461362	0.427728	1.07863	106	0.2832	0.99584	NA	0	0	MET
O43504, LTOR5	A549_EMD_vs_A549_C	1.15306	0.8622	1.33734	106	0.183974	0.99584	NA	0	0	MET
O60271, JIP4	A549_EMD_vs_A549_C	0.503833	1.08935	0.462506	106	0.644667	0.99584	NA	0.0333333	0.0333333	MET
O60825, F262	A549_EMD_vs_A549_C	0.293372	0.340868	0.860662	106	0.391367	0.99584	NA	0	0	MET
O60934, NBN	A549_EMD_vs_A549_C	0.471069	0.311499	1.51227	106	0.133442	0.99584	NA	0	0	MET
O95251, KAT7	A549_EMD_vs_A549_C	0.143336	0.383487	0.37377	106	0.709322	0.99584	NA	0	0	MET
O95453, PARN	A549_EMD_vs_A549_C	0.386164	0.437811	0.882033	106	0.379755	0.99584	NA	0	0	MET
O96017, CHK2	A549_EMD_vs_A549_C	-0.776628	0.849085	-0.914666	106	0.362443	0.99584	NA	0	0	MET
P00533, EGFR_T693	A549_EMD_vs_A549_C	0.0765292	0.418978	0.182657	106	0.855416	0.99584	NA	0	0	MET
P00533, EGFR_Y1197	A549_EMD_vs_A549_C	0.161809	0.502582	0.321956	106	0.74812	0.99584	NA	0	0	MET
P04198, MYCN	A549_EMD_vs_A549_C	0.0819858	0.616027	0.133088	106	0.894376	0.99584	NA	0	0	MET
P04626, ERBB2	A549_EMD_vs_A549_C	0.17203	0.366297	0.469646	106	0.639573	0.99584	NA	0	0	MET
P06400, RB	A549_EMD_vs_A549_C	0.00381943	0.574104	0.00665286	106	0.994704	0.99584	NA	0	0	MET
P06493, CDK1	A549_EMD_vs_A549_C	0.319055	3.53262	0.090317	106	0.928206	0.99584	NA	0	0	MET
P06748, NPM	A549_EMD_vs_A549_C	-1.8523	2.06747	-0.895926	106	0.372322	0.99584	NA	0	0	MET
P07355, ANXA2_Y188	A549_EMD_vs_A549_C	0.749129	0.729473	1.02695	106	0.306784	0.99584	NA	0	0	MET
P07355, ANXA2_Y24	A549_EMD_vs_A549_C	-0.149263	0.373412	-0.399727	106	0.690162	0.99584	NA	0	0	MET
P08581, MET_S	A549_EMD_vs_A549_C	-0.384054	0.606838	-0.632877	106	0.528177	0.99584	NA	0	0	MET
P08581, MET_Y	A549_EMD_vs_A549_C	-0.802112	1.22258	-0.656081	106	0.513193	0.99584	NA	0	0	MET
P08581, MET_YY	A549_EMD_vs_A549_C	0.0346324	1.54384	0.0224326	106	0.982145	0.99584	NA	0	0	MET
P0C1Z6, TFPT	A549_EMD_vs_A549_C	0.428409	0.328542	1.30397	106	0.195068	0.99584	NA	0	0	MET
P10398, ARAF	A549_EMD_vs_A549_C	0.209566	0.929046	0.225571	106	0.82197	0.99584	NA	0	0	MET
P12270, TPR	A549_EMD_vs_A549_C	0.14401	0.727692	0.197899	106	0.843503	0.99584	NA	0	0	MET
P15056, BRAF	A549_EMD_vs_A549_C	0.193219	0.834876	0.231435	106	0.817423	0.99584	NA	0	0	MET
P15336, ATF2	A549_EMD_vs_A549_C	0.0822158	0.521383	0.157688	106	0.875003	0.99584	NA	0	0	MET
P16104, H2AX_S	A549_EMD_vs_A549_C	0.0106511	0.717135	0.0148523	106	0.988178	0.99584	NA	0	0	MET
P16104, H2AX_TS	A549_EMD_vs_A549_C	1.44068	0.944873	1.52473	106	0.130304	0.99584	NA	0	0	MET
P16949, STMN1_S25	A549_EMD_vs_A549_C	0.671388	0.40291	1.66635	106	0.0985965	0.936666	NA	0	0	MET
P16949, STMN1_S38	A549_EMD_vs_A549_C	1.27091	0.424252	2.99566	106	0.00340997	0.194368	NA	0	0	MET
P17535, JUND	A549_EMD_vs_A549_C	-0.372258	0.353391	-1.05339	106	0.294559	0.99584	NA	0	0	MET
P17544, ATF7	A549_EMD_vs_A549_C	0.140305	0.649167	0.216131	106	0.829301	0.99584	NA	0	0	MET
P17612, KAPCA	A549_EMD_vs_A549_C	-0.733993	0.990239	-0.741228	106	0.460194	0.99584	NA	0	0	MET
P23396, RS3	A549_EMD_vs_A549_C	0.177609	0.239865	0.740455	106	0.460661	0.99584	NA	0	0	MET
P23588, IF4B	A549_EMD_vs_A549_C	0.03462	0.732781	0.0472446	106	0.962407	0.99584	NA	0	0	MET
P27361, MK03	A549_EMD_vs_A549_C	0.532284	2.13622	0.249171	106	0.803711	0.99584	NA	0	0	MET
P27708, PYR1	A549_EMD_vs_A549_C	0.389397	0.314167	1.23946	106	0.217912	0.99584	NA	0	0	MET
P29353, SHC1	A549_EMD_vs_A549_C	0.725307	0.607934	1.19307	106	0.235506	0.99584	NA	0	0	MET
P29590, PML	A549_EMD_vs_A549_C	0.00137354	0.26285	0.00522557	106	0.99584	0.99584	NA	0	0	MET
P29803, ODPAT	A549_EMD_vs_A549_C	0.15269	0.606958	0.251566	106	0.801864	0.99584	NA	0	0	MET
P35222, CTNB1	A549_EMD_vs_A549_C	0.0329199	0.704194	0.0467483	106	0.962802	0.99584	NA	0	0	MET
P35568, IRS1	A549_EMD_vs_A549_C	0.115052	0.448682	0.256423	106	0.798121	0.99584	NA	0	0	MET
P38398, BRCA1	A549_EMD_vs_A549_C	0.15859	0.601347	0.263724	106	0.792505	0.99584	NA	0	0	MET
P40763, STAT3	A549_EMD_vs_A549_C	0.126846	1.05204	0.120571	106	0.904259	0.99584	NA	0	0	MET
P42226, STAT6	A549_EMD_vs_A549_C	0.332911	0.308321	1.07976	106	0.282702	0.99584	NA	0	0	MET
P46013, KI67	A549_EMD_vs_A549_C	2.50663	0.457172	5.4829	106	2.85789e-07	3.258e-05	NA	0	0	MET
P46527, CDN1B	A549_EMD_vs_A549_C	0.0716641	0.417402	0.171691	106	0.864008	0.99584	NA	0	0	MET
P46734, MP2K3	A549_EMD_vs_A549_C	-0.644419	1.14203	-0.564275	106	0.573759	0.99584	NA	0	0	MET
P49815, TSC2	A549_EMD_vs_A549_C	-0.150523	1.07436	-0.140104	106	0.888843	0.99584	NA	0	0	MET
P49840, GSK3A	A549_EMD_vs_A549_C	0.362008	0.445635	0.812342	106	0.418416	0.99584	NA	0	0	MET
P51587, BRCA2	A549_EMD_vs_A549_C	-0.911525	0.881284	-1.03431	106	0.303343	0.99584	NA	0	0	MET
P51858, HDGF	A549_EMD_vs_A549_C	-0.0140547	0.4507	-0.0311842	106	0.975181	0.99584	NA	0	0	MET
P52564, MP2K6	A549_EMD_vs_A549_C	-0.0480425	0.980266	-0.0490097	106	0.961004	0.99584	NA	0	0	MET
P53396, ACLY	A549_EMD_vs_A549_C	0.727768	0.258592	2.81435	106	0.00582749	0.203442	NA	0	0	MET
P55039, DRG2	A549_EMD_vs_A549_C	-0.138895	1.03861	-0.133732	106	0.893868	0.99584	NA	0	0	MET
P61978, HNRPK	A549_EMD_vs_A549_C	0.588326	0.840432	0.700028	106	0.485443	0.99584	NA	0	0	MET
P78527, PRKDC	A549_EMD_vs_A549_C	0.78222	0.789921	0.99025	106	0.324307	0.99584	NA	0	0	MET
Q04637, IF4G1	A549_EMD_vs_A549_C	0.507461	0.249194	2.03641	106	0.0442021	0.57035	NA	0	0	MET
Q08J23, NSUN2	A549_EMD_vs_A549_C	-0.0161924	0.681541	-0.0237585	106	0.98109	0.99584	NA	0	0	MET
Q09161, NCBP1	A549_EMD_vs_A549_C	0.666547	0.385556	1.72879	106	0.0867574	0.936666	NA	0	0	MET
Q12888, TP53B_S1317	A549_EMD_vs_A549_C	-0.320491	0.815113	-0.393186	106	0.694972	0.99584	NA	0	0	MET
Q12888, TP53B_S831	A549_EMD_vs_A549_C	0.0643094	0.317187	0.202749	106	0.83972	0.99584	NA	0	0	MET
Q12888, TP53B_T855	A549_EMD_vs_A549_C	-0.539827	1.41887	-0.380463	106	0.704363	0.99584	NA	0	0	MET
Q13144, EI2BE	A549_EMD_vs_A549_C	-0.179788	0.629824	-0.285458	106	0.775851	0.99584	NA	0	0	MET
Q13263, TIF1B_S473	A549_EMD_vs_A549_C	0.0742891	0.740089	0.100379	106	0.920233	0.99584	NA	0	0	MET
Q13263, TIF1B_S824	A549_EMD_vs_A549_C	1.88959	1.11967	1.68762	106	0.0944244	0.936666	NA	0	0	MET
Q13315, ATM	A549_EMD_vs_A549_C	0.519744	0.660282	0.787155	106	0.432948	0.99584	NA	0	0	MET
Q13330, MTA1	A549_EMD_vs_A549_C	-0.107016	0.57387	-0.186482	106	0.852423	0.99584	NA	0	0	MET
Q13535, ATR	A549_EMD_vs_A549_C	-0.0502223	0.633482	-0.0792798	106	0.93696	0.99584	NA	0	0	MET
Q13627, DYR1A	A549_EMD_vs_A549_C	0.430297	0.317185	1.35661	106	0.177787	0.99584	NA	0	0	MET
Q14011, CIRBP	A549_EMD_vs_A549_C	1.27449	1.70691	0.746661	106	0.456921	0.99584	NA	0	0	MET
Q14683, SMC1A	A549_EMD_vs_A549_C	-0.663667	0.582844	-1.13867	106	0.257407	0.99584	NA	0	0	MET
Q14790, CASP8	A549_EMD_vs_A549_C	-0.953115	0.756802	-1.2594	106	0.210653	0.99584	NA	0	0	MET
Q14980, NUMA1	A549_EMD_vs_A549_C	0.0409851	0.395963	0.103507	106	0.917756	0.99584	NA	0	0	MET
Q15262, PTPRK	A549_EMD_vs_A549_C	-0.0392814	0.475816	-0.0825559	106	0.93436	0.99584	NA	0	0	MET
Q15418, KS6A1	A549_EMD_vs_A549_C	0.534086	1.04604	0.510578	106	0.610708	0.99584	NA	0	0	MET
Q15554, TERF2	A549_EMD_vs_A549_C	0.341569	0.347659	0.982481	106	0.3281	0.99584	NA	0	0	MET
Q15910, EZH2	A549_EMD_vs_A549_C	0.191499	0.52442	0.365163	106	0.715717	0.99584	NA	0	0	MET
Q53EL6, PDCD4	A549_EMD_vs_A549_C	0.361812	0.584334	0.619187	106	0.537122	0.99584	NA	0	0	MET
Q6PL18, ATAD2	A549_EMD_vs_A549_C	-0.0248864	0.341357	-0.0729043	106	0.94202	0.99584	NA	0	0	MET
Q7Z589, EMSY	A549_EMD_vs_A549_C	0.0654994	0.710511	0.0921863	106	0.926724	0.99584	NA	0	0	MET
Q8IVT2, MISP	A549_EMD_vs_A549_C	-0.250789	0.263614	-0.951351	106	0.34359	0.99584	NA	0	0	MET
Q8N122, RPTOR_S	A549_EMD_vs_A549_C	0.124283	0.252165	0.492864	106	0.623128	0.99584	NA	0	0	MET
Q8N122, RPTOR_SS	A549_EMD_vs_A549_C	0.224558	0.488836	0.459372	106	0.646908	0.99584	NA	0	0	MET
Q8NCD3, HJURP	A549_EMD_vs_A549_C	0.895541	0.693945	1.29051	106	0.199682	0.99584	NA	0	0	MET
Q8TEK3, DOT1L	A549_EMD_vs_A549_C	0.442037	0.489002	0.903956	106	0.368068	0.99584	NA	0	0	MET
Q8WXE1, ATRIP	A549_EMD_vs_A549_C	0.451871	0.762415	0.592684	106	0.554655	0.99584	NA	0	0	MET
Q92796, DLG3	A549_EMD_vs_A549_C	1.11464	1.3776	0.809115	106	0.420261	0.99584	NA	0	0	MET
Q92878, RAD50	A549_EMD_vs_A549_C	0.320675	0.718215	0.446488	106	0.656155	0.99584	NA	0	0	MET
Q92993, KAT5	A549_EMD_vs_A549_C	0.318241	0.275921	1.15338	106	0.251349	0.99584	NA	0	0	MET
Q96B36, AKTS1	A549_EMD_vs_A549_C	0.167292	0.302713	0.552643	106	0.581671	0.99584	NA	0	0	MET
Q96C19, EFHD2	A549_EMD_vs_A549_C	1.21144	0.546099	2.21835	106	0.0286636	0.480455	NA	0	0	MET
Q96EB6, SIR1	A549_EMD_vs_A549_C	0.720167	0.326374	2.20657	106	0.0295016	0.480455	NA	0	0	MET
Q96EZ8, MCRS1	A549_EMD_vs_A549_C	0.643663	0.817154	0.787688	106	0.432637	0.99584	NA	0	0	MET
Q96F86, EDC3	A549_EMD_vs_A549_C	-1.28616	3.22844	-0.398384	106	0.691149	0.99584	NA	0	0	MET
Q96MG7, MAGG1	A549_EMD_vs_A549_C	0.354617	0.694158	0.510859	106	0.610512	0.99584	NA	0	0	MET
Q96RL1, UIMC1	A549_EMD_vs_A549_C	0.545655	1.21311	0.449799	106	0.653774	0.99584	NA	0	0	MET
Q96RT1, LAP2	A549_EMD_vs_A549_C	-0.409926	0.841017	-0.487417	106	0.626969	0.99584	NA	0	0	MET
Q96T58, MINT	A549_EMD_vs_A549_C	0.657082	0.672585	0.97695	106	0.330818	0.99584	NA	0	0	MET
Q9BVJ6, UT14A	A549_EMD_vs_A549_C	-0.0858026	0.282705	-0.303505	106	0.7621	0.99584	NA	0	0	MET
Q9H0E9, BRD8	A549_EMD_vs_A549_C	1.03783	0.511652	2.02839	106	0.0450276	0.57035	NA	0	0	MET
Q9H910, HN1L	A549_EMD_vs_A549_C	0.271792	0.647531	0.419735	106	0.675528	0.99584	NA	0	0	MET
Q9NQS7, INCE	A549_EMD_vs_A549_C	1.20832	0.440423	2.74355	106	0.00713833	0.203442	NA	0	0	MET
Q9NV56, MRGBP	A549_EMD_vs_A549_C	0.553296	0.403271	1.37202	106	0.172954	0.99584	NA	0	0	MET
Q9UHB6, LIMA1	A549_EMD_vs_A549_C	0.183994	0.189244	0.972256	106	0.333137	0.99584	NA	0	0	MET
Q9UKV3, ACINU	A549_EMD_vs_A549_C	0.186786	0.336231	0.55553	106	0.579703	0.99584	NA	0	0	MET
Q9UQE7, SMC3	A549_EMD_vs_A549_C	0.0540143	0.285472	0.18921	106	0.85029	0.99584	NA	0	0	MET
Q9Y4K1, AIM1	A549_EMD_vs_A549_C	0.0933456	0.752668	0.12402	106	0.901535	0.99584	NA	0	0	MET
Q9Y6X4, F169A	A549_EMD_vs_A549_C	0.539225	0.716839	0.752226	106	0.453582	0.99584	NA	0	0	MET
O00443, P3C2A	A549_IR1h_vs_A549_C	0.195585	0.248085	0.788377	106	0.432236	0.966175	NA	0	0	MET
O14737, PDCD5	A549_IR1h_vs_A549_C	-0.312705	1.46789	-0.21303	106	0.831712	0.997558	NA	0	0	MET
O14757, CHK1_S280	A549_IR1h_vs_A549_C	-0.0651465	0.568652	-0.114563	106	0.909008	0.997558	NA	0	0	MET
O14757, CHK1_S317	A549_IR1h_vs_A549_C	-0.5449	0.689361	-0.790442	106	0.431035	0.966175	NA	0	0	MET
O15355, PPM1G	A549_IR1h_vs_A549_C	2.43674	0.32782	7.43318	106	2.86322e-11	6.52814e-10	NA	0	0	MET
O15530, PDPK1	A549_IR1h_vs_A549_C	0.794234	0.508709	1.56127	106	0.12144	0.72864	NA	0	0	MET
O43379, WDR62	A549_IR1h_vs_A549_C	0.609854	0.427728	1.4258	106	0.156865	0.851554	NA	0	0	MET
O43504, LTOR5	A549_IR1h_vs_A549_C	0.270074	0.8622	0.313238	106	0.754715	0.997558	NA	0	0	MET
O60271, JIP4	A549_IR1h_vs_A549_C	0.296422	1.08935	0.272108	106	0.786068	0.997558	NA	0.0333333	0.0333333	MET
O60825, F262	A549_IR1h_vs_A549_C	-0.00424029	0.340868	-0.0124397	106	0.990098	0.997558	NA	0	0	MET
O60934, NBN	A549_IR1h_vs_A549_C	3.22929	0.311499	10.3669	106	0	0	NA	0	0	MET
O95251, KAT7	A549_IR1h_vs_A549_C	-0.77562	0.383487	-2.02254	106	0.0456383	0.371626	NA	0	0	MET
O95453, PARN	A549_IR1h_vs_A549_C	1.13175	0.437811	2.58502	106	0.0110965	0.1265	NA	0	0	MET
O96017, CHK2	A549_IR1h_vs_A549_C	0.185509	0.849085	0.218481	106	0.827474	0.997558	NA	0	0	MET
P00533, EGFR_T693	A549_IR1h_vs_A549_C	0.506974	0.418978	1.21003	106	0.22896	0.932195	NA	0	0	MET
P00533, EGFR_Y1197	A549_IR1h_vs_A549_C	0.0334214	0.502582	0.0664994	106	0.947105	0.997558	NA	0	0	MET
P04198, MYCN	A549_IR1h_vs_A549_C	0.727349	0.616027	1.18071	106	0.240361	0.944866	NA	0	0	MET
P04626, ERBB2	A549_IR1h_vs_A549_C	0.134934	0.366297	0.368373	106	0.71333	0.997558	NA	0	0	MET
P06400, RB	A549_IR1h_vs_A549_C	-0.264889	0.574104	-0.461396	106	0.64546	0.997558	NA	0	0	MET
P06493, CDK1	A549_IR1h_vs_A549_C	0.411422	3.53262	0.116464	106	0.907505	0.997558	NA	0	0	MET
P06748, NPM	A549_IR1h_vs_A549_C	-3.46303	2.06747	-1.67501	106	0.0968795	0.61357	NA	0	0	MET
P07355, ANXA2_Y188	A549_IR1h_vs_A549_C	0.900108	0.729473	1.23392	106	0.219963	0.928733	NA	0	0	MET
P07355, ANXA2_Y24	A549_IR1h_vs_A549_C	-0.703657	0.373412	-1.8844	106	0.0622507	0.473105	NA	0	0	MET
P08581, MET_S	A549_IR1h_vs_A549_C	-0.00943061	0.606838	-0.0155406	106	0.98763	0.997558	NA	0	0	MET
P08581, MET_Y	A549_IR1h_vs_A549_C	0.0953642	1.22258	0.0780024	106	0.937973	0.997558	NA	0	0	MET
P08581, MET_YY	A549_IR1h_vs_A549_C	0.12315	1.54384	0.0797687	106	0.936572	0.997558	NA	0	0	MET
P0C1Z6, TFPT	A549_IR1h_vs_A549_C	-0.0687457	0.328542	-0.209245	106	0.834659	0.997558	NA	0	0	MET
P10398, ARAF	A549_IR1h_vs_A549_C	0.204149	0.929046	0.21974	106	0.826496	0.997558	NA	0	0	MET
P12270, TPR	A549_IR1h_vs_A549_C	-0.718775	0.727692	-0.987746	106	0.325527	0.966175	NA	0	0	MET
P15056, BRAF	A549_IR1h_vs_A549_C	-0.196265	0.834876	-0.235082	106	0.814598	0.997558	NA	0	0	MET
P15336, ATF2	A549_IR1h_vs_A549_C	0.657554	0.521383	1.26117	106	0.210015	0.920834	NA	0	0	MET
P16104, H2AX_S	A549_IR1h_vs_A549_C	0.102305	0.717135	0.142657	106	0.886832	0.997558	NA	0	0	MET
P16104, H2AX_TS	A549_IR1h_vs_A549_C	0.354605	0.944873	0.375294	106	0.708192	0.997558	NA	0	0	MET
P16949, STMN1_S25	A549_IR1h_vs_A549_C	-0.331571	0.40291	-0.822941	106	0.412389	0.966175	NA	0	0	MET
P16949, STMN1_S38	A549_IR1h_vs_A549_C	0.0327768	0.424252	0.0772578	106	0.938564	0.997558	NA	0	0	MET
P17535, JUND	A549_IR1h_vs_A549_C	0.285064	0.353391	0.806654	106	0.421672	0.966175	NA	0	0	MET
P17544, ATF7	A549_IR1h_vs_A549_C	0.843789	0.649167	1.2998	106	0.196488	0.895985	NA	0	0	MET
P17612, KAPCA	A549_IR1h_vs_A549_C	-1.00358	0.990239	-1.01347	106	0.313144	0.966175	NA	0	0	MET
P23396, RS3	A549_IR1h_vs_A549_C	-0.01298	0.239865	-0.0541138	106	0.956946	0.997558	NA	0	0	MET
P23588, IF4B	A549_IR1h_vs_A549_C	-0.19352	0.732781	-0.264089	106	0.792224	0.997558	NA	0	0	MET
P27361, MK03	A549_IR1h_vs_A549_C	-1.153	2.13622	-0.539737	106	0.590511	0.997558	NA	0	0	MET
P27708, PYR1	A549_IR1h_vs_A549_C	0.0892211	0.314167	0.283993	106	0.77697	0.997558	NA	0	0	MET
P29353, SHC1	A549_IR1h_vs_A549_C	1.11331	0.607934	1.83131	106	0.0698634	0.480127	NA	0	0	MET
P29590, PML	A549_IR1h_vs_A549_C	0.0355666	0.26285	0.135311	106	0.892622	0.997558	NA	0	0	MET
P29803, ODPAT	A549_IR1h_vs_A549_C	-0.0713689	0.606958	-0.117585	106	0.906619	0.997558	NA	0	0	MET
P35222, CTNB1	A549_IR1h_vs_A549_C	0.808294	0.704194	1.14783	106	0.253624	0.963769	NA	0	0	MET
P35568, IRS1	A549_IR1h_vs_A549_C	0.0590896	0.448682	0.131696	106	0.895474	0.997558	NA	0	0	MET
P38398, BRCA1	A549_IR1h_vs_A549_C	0.287539	0.601347	0.478157	106	0.633523	0.997558	NA	0	0	MET
P40763, STAT3	A549_IR1h_vs_A549_C	0.0153501	1.05204	0.0145908	106	0.988386	0.997558	NA	0	0	MET
P42226, STAT6	A549_IR1h_vs_A549_C	0.300983	0.308321	0.976201	106	0.331188	0.966175	NA	0	0	MET
P46013, KI67	A549_IR1h_vs_A549_C	-0.0474398	0.457172	-0.103768	106	0.91755	0.997558	NA	0	0	MET
P46527, CDN1B	A549_IR1h_vs_A549_C	-0.101032	0.417402	-0.24205	106	0.809209	0.997558	NA	0	0	MET
P46734, MP2K3	A549_IR1h_vs_A549_C	1.0891	1.14203	0.953656	106	0.342427	0.966175	NA	0	0	MET
P49815, TSC2	A549_IR1h_vs_A549_C	0.226851	1.07436	0.21115	106	0.833176	0.997558	NA	0	0	MET
P49840, GSK3A	A549_IR1h_vs_A549_C	0.200156	0.445635	0.449147	106	0.654243	0.997558	NA	0	0	MET
P51587, BRCA2	A549_IR1h_vs_A549_C	-0.597081	0.881284	-0.677512	106	0.499557	0.987836	NA	0	0	MET
P51858, HDGF	A549_IR1h_vs_A549_C	-0.00461379	0.4507	-0.010237	106	0.991851	0.997558	NA	0	0	MET
P52564, MP2K6	A549_IR1h_vs_A549_C	0.928763	0.980266	0.94746	106	0.345559	0.966175	NA	0	0	MET
P53396, ACLY	A549_IR1h_vs_A549_C	0.133361	0.258592	0.515722	106	0.607123	0.997558	NA	0	0	MET
P55039, DRG2	A549_IR1h_vs_A549_C	0.027919	1.03861	0.0268812	106	0.978605	0.997558	NA	0	0	MET
P61978, HNRPK	A549_IR1h_vs_A549_C	-0.259197	0.840432	-0.30841	106	0.758376	0.997558	NA	0	0	MET
P78527, PRKDC	A549_IR1h_vs_A549_C	2.68931	0.789921	3.40453	106	0.000936787	0.0133492	NA	0	0	MET
Q04637, IF4G1	A549_IR1h_vs_A549_C	-0.135574	0.249194	-0.54405	106	0.58755	0.997558	NA	0	0	MET
Q08J23, NSUN2	A549_IR1h_vs_A549_C	0.113801	0.681541	0.166976	106	0.867707	0.997558	NA	0	0	MET
Q09161, NCBP1	A549_IR1h_vs_A549_C	1.10644	0.385556	2.86972	106	0.00496001	0.0628268	NA	0	0	MET
Q12888, TP53B_S1317	A549_IR1h_vs_A549_C	1.06877	0.815113	1.31119	106	0.192626	0.895985	NA	0	0	MET
Q12888, TP53B_S831	A549_IR1h_vs_A549_C	1.90116	0.317187	5.99381	106	2.86676e-08	5.44683e-07	NA	0	0	MET
Q12888, TP53B_T855	A549_IR1h_vs_A549_C	0.954515	1.41887	0.67273	106	0.502583	0.987836	NA	0	0	MET
Q13144, EI2BE	A549_IR1h_vs_A549_C	0.0333995	0.629824	0.0530299	106	0.957808	0.997558	NA	0	0	MET
Q13263, TIF1B_S473	A549_IR1h_vs_A549_C	0.818893	0.740089	1.10648	106	0.271024	0.966175	NA	0	0	MET
Q13263, TIF1B_S824	A549_IR1h_vs_A549_C	2.74265	1.11967	2.4495	106	0.0159439	0.151467	NA	0	0	MET
Q13315, ATM	A549_IR1h_vs_A549_C	1.46787	0.660282	2.2231	106	0.0283319	0.248449	NA	0	0	MET
Q13330, MTA1	A549_IR1h_vs_A549_C	-0.48177	0.57387	-0.83951	106	0.403073	0.966175	NA	0	0	MET
Q13535, ATR	A549_IR1h_vs_A549_C	0.0607271	0.633482	0.0958623	106	0.923811	0.997558	NA	0	0	MET
Q13627, DYR1A	A549_IR1h_vs_A549_C	0.309023	0.317185	0.974267	106	0.332142	0.966175	NA	0	0	MET
Q14011, CIRBP	A549_IR1h_vs_A549_C	0.594872	1.70691	0.348508	106	0.72815	0.997558	NA	0	0	MET
Q14683, SMC1A	A549_IR1h_vs_A549_C	1.45916	0.582844	2.50352	106	0.0138214	0.14324	NA	0	0	MET
Q14790, CASP8	A549_IR1h_vs_A549_C	-0.514161	0.756802	-0.679386	106	0.498374	0.987836	NA	0	0	MET
Q14980, NUMA1	A549_IR1h_vs_A549_C	4.85742	0.395963	12.2673	106	0	0	NA	0	0	MET
Q15262, PTPRK	A549_IR1h_vs_A549_C	-0.131962	0.475816	-0.277338	106	0.782061	0.997558	NA	0	0	MET
Q15418, KS6A1	A549_IR1h_vs_A549_C	0.496904	1.04604	0.475032	106	0.635741	0.997558	NA	0	0	MET
Q15554, TERF2	A549_IR1h_vs_A549_C	-0.52464	0.347659	-1.50906	106	0.134257	0.765267	NA	0	0	MET
Q15910, EZH2	A549_IR1h_vs_A549_C	-0.388322	0.52442	-0.740478	106	0.460647	0.987836	NA	0	0	MET
Q53EL6, PDCD4	A549_IR1h_vs_A549_C	0.398973	0.584334	0.682782	106	0.496234	0.987836	NA	0	0	MET
Q6PL18, ATAD2	A549_IR1h_vs_A549_C	-0.0114223	0.341357	-0.0334613	106	0.97337	0.997558	NA	0	0	MET
Q7Z589, EMSY	A549_IR1h_vs_A549_C	0.0745859	0.710511	0.104975	106	0.916594	0.997558	NA	0	0	MET
Q8IVT2, MISP	A549_IR1h_vs_A549_C	-0.479748	0.263614	-1.81989	106	0.0715979	0.480127	NA	0	0	MET
Q8N122, RPTOR_S	A549_IR1h_vs_A549_C	-0.186489	0.252165	-0.739554	106	0.461205	0.987836	NA	0	0	MET
Q8N122, RPTOR_SS	A549_IR1h_vs_A549_C	0.353663	0.488836	0.72348	106	0.470979	0.987836	NA	0	0	MET
Q8NCD3, HJURP	A549_IR1h_vs_A549_C	-0.370907	0.693945	-0.53449	106	0.594122	0.997558	NA	0	0	MET
Q8TEK3, DOT1L	A549_IR1h_vs_A549_C	-0.417322	0.489002	-0.853414	106	0.395354	0.966175	NA	0	0	MET
Q8WXE1, ATRIP	A549_IR1h_vs_A549_C	-0.0545782	0.762415	-0.071586	106	0.943066	0.997558	NA	0	0	MET
Q92796, DLG3	A549_IR1h_vs_A549_C	1.19009	1.3776	0.863884	106	0.389602	0.966175	NA	0	0	MET
Q92878, RAD50	A549_IR1h_vs_A549_C	-0.00220331	0.718215	-0.00306775	106	0.997558	0.997558	NA	0	0	MET
Q92993, KAT5	A549_IR1h_vs_A549_C	-0.224353	0.275921	-0.813108	106	0.417979	0.966175	NA	0	0	MET
Q96B36, AKTS1	A549_IR1h_vs_A549_C	-0.193557	0.302713	-0.639407	106	0.523938	0.997558	NA	0	0	MET
Q96C19, EFHD2	A549_IR1h_vs_A549_C	-0.287935	0.546099	-0.527257	106	0.599117	0.997558	NA	0	0	MET
Q96EB6, SIR1	A549_IR1h_vs_A549_C	-0.277288	0.326374	-0.849602	106	0.397461	0.966175	NA	0	0	MET
Q96EZ8, MCRS1	A549_IR1h_vs_A549_C	0.727329	0.817154	0.890076	106	0.375441	0.966175	NA	0	0	MET
Q96F86, EDC3	A549_IR1h_vs_A549_C	-2.58433	3.22844	-0.800488	106	0.425218	0.966175	NA	0	0	MET
Q96MG7, MAGG1	A549_IR1h_vs_A549_C	0.612584	0.694158	0.882485	106	0.379512	0.966175	NA	0	0	MET
Q96RL1, UIMC1	A549_IR1h_vs_A549_C	0.574722	1.21311	0.473759	106	0.636646	0.997558	NA	0	0	MET
Q96RT1, LAP2	A549_IR1h_vs_A549_C	0.240878	0.841017	0.286412	106	0.775121	0.997558	NA	0	0	MET
Q96T58, MINT	A549_IR1h_vs_A549_C	0.248964	0.672585	0.37016	106	0.712002	0.997558	NA	0	0	MET
Q9BVJ6, UT14A	A549_IR1h_vs_A549_C	2.68754	0.282705	9.50651	106	8.88178e-16	2.53131e-14	NA	0	0	MET
Q9H0E9, BRD8	A549_IR1h_vs_A549_C	0.667288	0.511652	1.30418	106	0.194996	0.895985	NA	0	0	MET
Q9H910, HN1L	A549_IR1h_vs_A549_C	0.657061	0.647531	1.01472	106	0.312552	0.966175	NA	0	0	MET
Q9NQS7, INCE	A549_IR1h_vs_A549_C	-0.580585	0.440423	-1.31824	106	0.190264	0.895985	NA	0	0	MET
Q9NV56, MRGBP	A549_IR1h_vs_A549_C	-0.0695632	0.403271	-0.172497	106	0.863375	0.997558	NA	0	0	MET
Q9UHB6, LIMA1	A549_IR1h_vs_A549_C	0.172911	0.189244	0.913691	106	0.362953	0.966175	NA	0	0	MET
Q9UKV3, ACINU	A549_IR1h_vs_A549_C	1.95144	0.336231	5.80386	106	6.81657e-08	1.11013e-06	NA	0	0	MET
Q9UQE7, SMC3	A549_IR1h_vs_A549_C	3.02191	0.285472	10.5857	106	0	0	NA	0	0	MET
Q9Y4K1, AIM1	A549_IR1h_vs_A549_C	0.0521535	0.752668	0.0692916	106	0.944888	0.997558	NA	0	0	MET
Q9Y6X4, F169A	A549_IR1h_vs_A549_C	0.258251	0.716839	0.360264	106	0.719367	0.997558	NA	0	0	MET
O00443, P3C2A	A549_IREMD1h_vs_A549_C	0.137623	0.248085	0.55474	106	0.580241	0.999181	NA	0	0	MET
O14737, PDCD5	A549_IREMD1h_vs_A549_C	-0.2812	1.46789	-0.191567	106	0.848447	0.999181	NA	0	0	MET
O14757, CHK1_S280	A549_IREMD1h_vs_A549_C	-0.0612617	0.568652	-0.107731	106	0.914412	0.999636	NA	0	0	MET
O14757, CHK1_S317	A549_IREMD1h_vs_A549_C	-1.22571	0.689361	-1.77804	106	0.0782654	0.638912	NA	0	0	MET
O15355, PPM1G	A549_IREMD1h_vs_A549_C	1.20884	0.32782	3.68752	106	0.000359041	0.00818614	NA	0	0	MET
O15530, PDPK1	A549_IREMD1h_vs_A549_C	0.53173	0.508709	1.04525	106	0.298284	0.999181	NA	0	0	MET
O43379, WDR62	A549_IREMD1h_vs_A549_C	0.0722121	0.427728	0.168827	106	0.866254	0.999181	NA	0	0	MET
O43504, LTOR5	A549_IREMD1h_vs_A549_C	1.83634	0.8622	2.12983	106	0.0355001	0.449668	NA	0	0	MET
O60271, JIP4	A549_IREMD1h_vs_A549_C	0.157607	1.08935	0.144679	106	0.885239	0.999181	NA	0.0333333	0.0333333	MET
O60825, F262	A549_IREMD1h_vs_A549_C	0.204661	0.340868	0.600411	106	0.549514	0.999181	NA	0	0	MET
O60934, NBN	A549_IREMD1h_vs_A549_C	2.37506	0.311499	7.62463	106	1.10192e-11	1.25619e-09	NA	0	0	MET
O95251, KAT7	A549_IREMD1h_vs_A549_C	0.0585201	0.383487	0.1526	106	0.879004	0.999181	NA	0	0	MET
O95453, PARN	A549_IREMD1h_vs_A549_C	0.703203	0.437811	1.60618	106	0.11121	0.79237	NA	0	0	MET
O96017, CHK2	A549_IREMD1h_vs_A549_C	-0.0760994	0.849085	-0.0896252	106	0.928754	0.999636	NA	0	0	MET
P00533, EGFR_T693	A549_IREMD1h_vs_A549_C	0.308528	0.418978	0.736382	106	0.463125	0.999181	NA	0	0	MET
P00533, EGFR_Y1197	A549_IREMD1h_vs_A549_C	-0.282551	0.502582	-0.562199	106	0.575167	0.999181	NA	0	0	MET
P04198, MYCN	A549_IREMD1h_vs_A549_C	0.0543693	0.616027	0.0882579	106	0.929838	0.999636	NA	0	0	MET
P04626, ERBB2	A549_IREMD1h_vs_A549_C	-0.000167281	0.366297	-0.000456681	106	0.999636	0.999636	NA	0	0	MET
P06400, RB	A549_IREMD1h_vs_A549_C	0.196957	0.574104	0.343068	106	0.732227	0.999181	NA	0	0	MET
P06493, CDK1	A549_IREMD1h_vs_A549_C	0.163361	3.53262	0.0462437	106	0.963203	0.999636	NA	0	0	MET
P06748, NPM	A549_IREMD1h_vs_A549_C	-3.4838	2.06747	-1.68506	106	0.0949198	0.721391	NA	0	0	MET
P07355, ANXA2_Y188	A549_IREMD1h_vs_A549_C	0.564436	0.729473	0.773759	106	0.440795	0.999181	NA	0	0	MET
P07355, ANXA2_Y24	A549_IREMD1h_vs_A549_C	0.00376655	0.373412	0.0100868	106	0.991971	0.999636	NA	0	0	MET
P08581, MET_S	A549_IREMD1h_vs_A549_C	0.208352	0.606838	0.34334	106	0.732023	0.999181	NA	0	0	MET
P08581, MET_Y	A549_IREMD1h_vs_A549_C	1.25321	1.22258	1.02505	106	0.307672	0.999181	NA	0	0	MET
P08581, MET_YY	A549_IREMD1h_vs_A549_C	0.197139	1.54384	0.127693	106	0.898634	0.999636	NA	0	0	MET
P0C1Z6, TFPT	A549_IREMD1h_vs_A549_C	-0.194906	0.328542	-0.593247	106	0.55428	0.999181	NA	0	0	MET
P10398, ARAF	A549_IREMD1h_vs_A549_C	-0.0625389	0.929046	-0.0673152	106	0.946458	0.999636	NA	0	0	MET
P12270, TPR	A549_IREMD1h_vs_A549_C	0.662727	0.727692	0.910724	106	0.364507	0.999181	NA	0	0	MET
P15056, BRAF	A549_IREMD1h_vs_A549_C	0.503916	0.834876	0.603583	106	0.547411	0.999181	NA	0	0	MET
P15336, ATF2	A549_IREMD1h_vs_A549_C	0.538811	0.521383	1.03343	106	0.303756	0.999181	NA	0	0	MET
P16104, H2AX_S	A549_IREMD1h_vs_A549_C	-0.0752191	0.717135	-0.104888	106	0.916663	0.999636	NA	0	0	MET
P16104, H2AX_TS	A549_IREMD1h_vs_A549_C	1.31767	0.944873	1.39455	106	0.166067	0.9964	NA	0	0	MET
P16949, STMN1_S25	A549_IREMD1h_vs_A549_C	-0.0656859	0.40291	-0.163029	106	0.870806	0.999181	NA	0	0	MET
P16949, STMN1_S38	A549_IREMD1h_vs_A549_C	0.195629	0.424252	0.461116	106	0.64566	0.999181	NA	0	0	MET
P17535, JUND	A549_IREMD1h_vs_A549_C	-0.288979	0.353391	-0.817732	106	0.415345	0.999181	NA	0	0	MET
P17544, ATF7	A549_IREMD1h_vs_A549_C	0.30945	0.649167	0.476689	106	0.634565	0.999181	NA	0	0	MET
P17612, KAPCA	A549_IREMD1h_vs_A549_C	0.591969	0.990239	0.597804	106	0.551246	0.999181	NA	0	0	MET
P23396, RS3	A549_IREMD1h_vs_A549_C	0.0563518	0.239865	0.234931	106	0.814715	0.999181	NA	0	0	MET
P23588, IF4B	A549_IREMD1h_vs_A549_C	0.309806	0.732781	0.422781	106	0.673312	0.999181	NA	0	0	MET
P27361, MK03	A549_IREMD1h_vs_A549_C	-0.0171075	2.13622	-0.00800828	106	0.993625	0.999636	NA	0	0	MET
P27708, PYR1	A549_IREMD1h_vs_A549_C	0.0719887	0.314167	0.229142	106	0.8192	0.999181	NA	0	0	MET
P29353, SHC1	A549_IREMD1h_vs_A549_C	0.649667	0.607934	1.06865	106	0.287656	0.999181	NA	0	0	MET
P29590, PML	A549_IREMD1h_vs_A549_C	0.404683	0.26285	1.5396	106	0.126639	0.849225	NA	0	0	MET
P29803, ODPAT	A549_IREMD1h_vs_A549_C	0.000401467	0.606958	0.000661441	106	0.999473	0.999636	NA	0	0	MET
P35222, CTNB1	A549_IREMD1h_vs_A549_C	0.847257	0.704194	1.20316	106	0.231596	0.999181	NA	0	0	MET
P35568, IRS1	A549_IREMD1h_vs_A549_C	-0.119625	0.448682	-0.266615	106	0.790283	0.999181	NA	0	0	MET
P38398, BRCA1	A549_IREMD1h_vs_A549_C	0.633275	0.601347	1.05309	106	0.294693	0.999181	NA	0	0	MET
P40763, STAT3	A549_IREMD1h_vs_A549_C	-0.316596	1.05204	-0.300935	106	0.764054	0.999181	NA	0	0	MET
P42226, STAT6	A549_IREMD1h_vs_A549_C	-0.184828	0.308321	-0.599468	106	0.55014	0.999181	NA	0	0	MET
P46013, KI67	A549_IREMD1h_vs_A549_C	1.02769	0.457172	2.24793	106	0.0266504	0.379769	NA	0	0	MET
P46527, CDN1B	A549_IREMD1h_vs_A549_C	0.324924	0.417402	0.778445	106	0.438041	0.999181	NA	0	0	MET
P46734, MP2K3	A549_IREMD1h_vs_A549_C	0.341197	1.14203	0.298763	106	0.765706	0.999181	NA	0	0	MET
P49815, TSC2	A549_IREMD1h_vs_A549_C	-0.998381	1.07436	-0.929279	106	0.354856	0.999181	NA	0	0	MET
P49840, GSK3A	A549_IREMD1h_vs_A549_C	-0.375957	0.445635	-0.843644	106	0.400768	0.999181	NA	0	0	MET
P51587, BRCA2	A549_IREMD1h_vs_A549_C	-0.127651	0.881284	-0.144847	106	0.885107	0.999181	NA	0	0	MET
P51858, HDGF	A549_IREMD1h_vs_A549_C	-0.586265	0.4507	-1.30079	106	0.196152	0.999181	NA	0	0	MET
P52564, MP2K6	A549_IREMD1h_vs_A549_C	-0.175558	0.980266	-0.179092	106	0.858207	0.999181	NA	0	0	MET
P53396, ACLY	A549_IREMD1h_vs_A549_C	0.472086	0.258592	1.8256	106	0.0707252	0.638912	NA	0	0	MET
P55039, DRG2	A549_IREMD1h_vs_A549_C	-0.33825	1.03861	-0.325676	106	0.745311	0.999181	NA	0	0	MET
P61978, HNRPK	A549_IREMD1h_vs_A549_C	-0.00539017	0.840432	-0.00641358	106	0.994895	0.999636	NA	0	0	MET
P78527, PRKDC	A549_IREMD1h_vs_A549_C	1.82798	0.789921	2.31413	106	0.0225892	0.367881	NA	0	0	MET
Q04637, IF4G1	A549_IREMD1h_vs_A549_C	0.125853	0.249194	0.505039	106	0.61458	0.999181	NA	0	0	MET
Q08J23, NSUN2	A549_IREMD1h_vs_A549_C	0.89585	0.681541	1.31445	106	0.191533	0.999181	NA	0	0	MET
Q09161, NCBP1	A549_IREMD1h_vs_A549_C	-0.0617444	0.385556	-0.160144	106	0.873073	0.999181	NA	0	0	MET
Q12888, TP53B_S1317	A549_IREMD1h_vs_A549_C	0.358999	0.815113	0.440428	106	0.660524	0.999181	NA	0	0	MET
Q12888, TP53B_S831	A549_IREMD1h_vs_A549_C	1.62087	0.317187	5.11014	106	1.43308e-06	5.44572e-05	NA	0	0	MET
Q12888, TP53B_T855	A549_IREMD1h_vs_A549_C	0.776603	1.41887	0.54734	106	0.585296	0.999181	NA	0	0	MET
Q13144, EI2BE	A549_IREMD1h_vs_A549_C	-0.339558	0.629824	-0.539131	106	0.590927	0.999181	NA	0	0	MET
Q13263, TIF1B_S473	A549_IREMD1h_vs_A549_C	1.34107	0.740089	1.81204	106	0.0728105	0.638912	NA	0	0	MET
Q13263, TIF1B_S824	A549_IREMD1h_vs_A549_C	1.12007	1.11967	1.00035	106	0.319417	0.999181	NA	0	0	MET
Q13315, ATM	A549_IREMD1h_vs_A549_C	0.608985	0.660282	0.922311	106	0.358461	0.999181	NA	0	0	MET
Q13330, MTA1	A549_IREMD1h_vs_A549_C	0.239346	0.57387	0.417074	106	0.677468	0.999181	NA	0	0	MET
Q13535, ATR	A549_IREMD1h_vs_A549_C	0.352125	0.633482	0.555856	106	0.579481	0.999181	NA	0	0	MET
Q13627, DYR1A	A549_IREMD1h_vs_A549_C	0.206607	0.317185	0.651376	106	0.516213	0.999181	NA	0	0	MET
Q14011, CIRBP	A549_IREMD1h_vs_A549_C	-1.00337	1.70691	-0.587828	106	0.557898	0.999181	NA	0	0	MET
Q14683, SMC1A	A549_IREMD1h_vs_A549_C	0.311324	0.582844	0.534147	106	0.594358	0.999181	NA	0	0	MET
Q14790, CASP8	A549_IREMD1h_vs_A549_C	-0.603104	0.756802	-0.796911	106	0.427284	0.999181	NA	0	0	MET
Q14980, NUMA1	A549_IREMD1h_vs_A549_C	0.703564	0.395963	1.77684	106	0.0784629	0.638912	NA	0	0	MET
Q15262, PTPRK	A549_IREMD1h_vs_A549_C	-0.0723079	0.475816	-0.151966	106	0.879502	0.999181	NA	0	0	MET
Q15418, KS6A1	A549_IREMD1h_vs_A549_C	0.66685	1.04604	0.637498	106	0.525175	0.999181	NA	0	0	MET
Q15554, TERF2	A549_IREMD1h_vs_A549_C	-0.0748645	0.347659	-0.215339	106	0.829917	0.999181	NA	0	0	MET
Q15910, EZH2	A549_IREMD1h_vs_A549_C	0.589146	0.52442	1.12342	106	0.263796	0.999181	NA	0	0	MET
Q53EL6, PDCD4	A549_IREMD1h_vs_A549_C	0.215592	0.584334	0.368953	106	0.712899	0.999181	NA	0	0	MET
Q6PL18, ATAD2	A549_IREMD1h_vs_A549_C	0.441036	0.341357	1.29201	106	0.199164	0.999181	NA	0	0	MET
Q7Z589, EMSY	A549_IREMD1h_vs_A549_C	-0.014272	0.710511	-0.0200869	106	0.984012	0.999636	NA	0	0	MET
Q8IVT2, MISP	A549_IREMD1h_vs_A549_C	-0.211289	0.263614	-0.801508	106	0.424631	0.999181	NA	0	0	MET
Q8N122, RPTOR_S	A549_IREMD1h_vs_A549_C	-0.150468	0.252165	-0.596704	106	0.551978	0.999181	NA	0	0	MET
Q8N122, RPTOR_SS	A549_IREMD1h_vs_A549_C	0.527203	0.488836	1.07849	106	0.283265	0.999181	NA	0	0	MET
Q8NCD3, HJURP	A549_IREMD1h_vs_A549_C	-0.23102	0.693945	-0.332908	106	0.739861	0.999181	NA	0	0	MET
Q8TEK3, DOT1L	A549_IREMD1h_vs_A549_C	0.365672	0.489002	0.747792	106	0.456242	0.999181	NA	0	0	MET
Q8WXE1, ATRIP	A549_IREMD1h_vs_A549_C	0.429196	0.762415	0.562943	106	0.574662	0.999181	NA	0	0	MET
Q92796, DLG3	A549_IREMD1h_vs_A549_C	0.316372	1.3776	0.229654	106	0.818803	0.999181	NA	0	0	MET
Q92878, RAD50	A549_IREMD1h_vs_A549_C	2.05674	0.718215	2.86368	106	0.0050486	0.0959235	NA	0	0	MET
Q92993, KAT5	A549_IREMD1h_vs_A549_C	0.0727279	0.275921	0.263582	106	0.792613	0.999181	NA	0	0	MET
Q96B36, AKTS1	A549_IREMD1h_vs_A549_C	0.191298	0.302713	0.631946	106	0.528783	0.999181	NA	0	0	MET
Q96C19, EFHD2	A549_IREMD1h_vs_A549_C	0.520876	0.546099	0.953811	106	0.342349	0.999181	NA	0	0	MET
Q96EB6, SIR1	A549_IREMD1h_vs_A549_C	0.629428	0.326374	1.92854	106	0.0564623	0.638912	NA	0	0	MET
Q96EZ8, MCRS1	A549_IREMD1h_vs_A549_C	-0.355911	0.817154	-0.43555	106	0.664049	0.999181	NA	0	0	MET
Q96F86, EDC3	A549_IREMD1h_vs_A549_C	-1.15321	3.22844	-0.357204	106	0.721649	0.999181	NA	0	0	MET
Q96MG7, MAGG1	A549_IREMD1h_vs_A549_C	0.26457	0.694158	0.381138	106	0.703864	0.999181	NA	0	0	MET
Q96RL1, UIMC1	A549_IREMD1h_vs_A549_C	0.666957	1.21311	0.549791	106	0.583619	0.999181	NA	0	0	MET
Q96RT1, LAP2	A549_IREMD1h_vs_A549_C	-0.242523	0.841017	-0.288368	106	0.773628	0.999181	NA	0	0	MET
Q96T58, MINT	A549_IREMD1h_vs_A549_C	0.525814	0.672585	0.781781	106	0.436086	0.999181	NA	0	0	MET
Q9BVJ6, UT14A	A549_IREMD1h_vs_A549_C	1.46698	0.282705	5.18908	106	1.02364e-06	5.44572e-05	NA	0	0	MET
Q9H0E9, BRD8	A549_IREMD1h_vs_A549_C	0.139954	0.511652	0.273533	106	0.784976	0.999181	NA	0	0	MET
Q9H910, HN1L	A549_IREMD1h_vs_A549_C	0.286612	0.647531	0.442623	106	0.658941	0.999181	NA	0	0	MET
Q9NQS7, INCE	A549_IREMD1h_vs_A549_C	0.095009	0.440423	0.215722	106	0.829619	0.999181	NA	0	0	MET
Q9NV56, MRGBP	A549_IREMD1h_vs_A549_C	0.579842	0.403271	1.43785	106	0.153423	0.971679	NA	0	0	MET
Q9UHB6, LIMA1	A549_IREMD1h_vs_A549_C	-0.118572	0.189244	-0.626555	106	0.532298	0.999181	NA	0	0	MET
Q9UKV3, ACINU	A549_IREMD1h_vs_A549_C	0.120133	0.336231	0.357294	106	0.721582	0.999181	NA	0	0	MET
Q9UQE7, SMC3	A549_IREMD1h_vs_A549_C	1.31227	0.285472	4.59686	106	1.18994e-05	0.000339133	NA	0	0	MET
Q9Y4K1, AIM1	A549_IREMD1h_vs_A549_C	-0.511097	0.752668	-0.679048	106	0.498588	0.999181	NA	0	0	MET
Q9Y6X4, F169A	A549_IREMD1h_vs_A549_C	0.74548	0.716839	1.03995	106	0.300727	0.999181	NA	0	0	MET
O00443, P3C2A	A549_IR8h_vs_A549_C	0.37531	0.248085	1.51283	106	0.1333	0.759809	NA	0	0	MET
O14737, PDCD5	A549_IR8h_vs_A549_C	-0.219436	1.46789	-0.149491	106	0.881451	0.979912	NA	0	0	MET
O14757, CHK1_S280	A549_IR8h_vs_A549_C	0.185623	0.568652	0.326426	106	0.744746	0.964784	NA	0	0	MET
O14757, CHK1_S317	A549_IR8h_vs_A549_C	-0.419772	0.689361	-0.608929	106	0.543874	0.963712	NA	0	0	MET
O15355, PPM1G	A549_IR8h_vs_A549_C	2.53887	0.32782	7.74471	106	6.03428e-12	1.37582e-10	NA	0	0	MET
O15530, PDPK1	A549_IR8h_vs_A549_C	0.507051	0.508709	0.996741	106	0.32116	0.955018	NA	0	0	MET
O43379, WDR62	A549_IR8h_vs_A549_C	0.463085	0.427728	1.08266	106	0.281415	0.946529	NA	0	0	MET
O43504, LTOR5	A549_IR8h_vs_A549_C	-0.487338	0.8622	-0.565226	106	0.573114	0.963712	NA	0	0	MET
O60271, JIP4	A549_IR8h_vs_A549_C	-0.137833	1.08935	-0.126527	106	0.899554	0.979912	NA	0.0333333	0.0333333	MET
O60825, F262	A549_IR8h_vs_A549_C	0.0205747	0.340868	0.0603596	106	0.951983	0.979912	NA	0	0	MET
O60934, NBN	A549_IR8h_vs_A549_C	3.33415	0.311499	10.7036	106	0	0	NA	0	0	MET
O95251, KAT7	A549_IR8h_vs_A549_C	-0.637833	0.383487	-1.66324	106	0.0992178	0.651236	NA	0	0	MET
O95453, PARN	A549_IR8h_vs_A549_C	1.2289	0.437811	2.80691	106	0.00595408	0.0678766	NA	0	0	MET
O96017, CHK2	A549_IR8h_vs_A549_C	-0.28537	0.849085	-0.336091	106	0.737466	0.964784	NA	0	0	MET
P00533, EGFR_T693	A549_IR8h_vs_A549_C	0.601579	0.418978	1.43583	106	0.153997	0.763287	NA	0	0	MET
P00533, EGFR_Y1197	A549_IR8h_vs_A549_C	0.305089	0.502582	0.607042	106	0.545121	0.963712	NA	0	0	MET
P04198, MYCN	A549_IR8h_vs_A549_C	-0.0685872	0.616027	-0.111338	106	0.911559	0.979912	NA	0	0	MET
P04626, ERBB2	A549_IR8h_vs_A549_C	-0.225291	0.366297	-0.615051	106	0.539839	0.963712	NA	0	0	MET
P06400, RB	A549_IR8h_vs_A549_C	0.114126	0.574104	0.19879	106	0.842808	0.979912	NA	0	0	MET
P06493, CDK1	A549_IR8h_vs_A549_C	-0.351166	3.53262	-0.0994066	106	0.921003	0.979912	NA	0	0	MET
P06748, NPM	A549_IR8h_vs_A549_C	-2.8523	2.06747	-1.37961	106	0.170609	0.777979	NA	0	0	MET
P07355, ANXA2_Y188	A549_IR8h_vs_A549_C	-0.262606	0.729473	-0.359995	106	0.719567	0.964784	NA	0	0	MET
P07355, ANXA2_Y24	A549_IR8h_vs_A549_C	-0.460846	0.373412	-1.23415	106	0.219877	0.92837	NA	0	0	MET
P08581, MET_S	A549_IR8h_vs_A549_C	-0.0764501	0.606838	-0.125981	106	0.899986	0.979912	NA	0	0	MET
P08581, MET_Y	A549_IR8h_vs_A549_C	-0.0280905	1.22258	-0.0229764	106	0.981712	0.9904	NA	0	0	MET
P08581, MET_YY	A549_IR8h_vs_A549_C	0.904729	1.54384	0.586023	106	0.559106	0.963712	NA	0	0	MET
P0C1Z6, TFPT	A549_IR8h_vs_A549_C	0.12074	0.328542	0.367504	106	0.713976	0.964784	NA	0	0	MET
P10398, ARAF	A549_IR8h_vs_A549_C	-0.0535729	0.929046	-0.0576644	106	0.954125	0.979912	NA	0	0	MET
P12270, TPR	A549_IR8h_vs_A549_C	-0.218066	0.727692	-0.299668	106	0.765017	0.968411	NA	0	0	MET
P15056, BRAF	A549_IR8h_vs_A549_C	-0.0667235	0.834876	-0.0799203	106	0.936451	0.979912	NA	0	0	MET
P15336, ATF2	A549_IR8h_vs_A549_C	0.594117	0.521383	1.1395	106	0.257062	0.946529	NA	0	0	MET
P16104, H2AX_S	A549_IR8h_vs_A549_C	0.380394	0.717135	0.530436	106	0.596919	0.963712	NA	0	0	MET
P16104, H2AX_TS	A549_IR8h_vs_A549_C	1.54929	0.944873	1.63968	106	0.104035	0.651236	NA	0	0	MET
P16949, STMN1_S25	A549_IR8h_vs_A549_C	-0.424879	0.40291	-1.05453	106	0.29404	0.946529	NA	0	0	MET
P16949, STMN1_S38	A549_IR8h_vs_A549_C	-0.405995	0.424252	-0.956967	106	0.340761	0.955018	NA	0	0	MET
P17535, JUND	A549_IR8h_vs_A549_C	0.331471	0.353391	0.937972	106	0.350391	0.955018	NA	0	0	MET
P17544, ATF7	A549_IR8h_vs_A549_C	0.405423	0.649167	0.624528	106	0.533623	0.963712	NA	0	0	MET
P17612, KAPCA	A549_IR8h_vs_A549_C	-0.521183	0.990239	-0.526321	106	0.599765	0.963712	NA	0	0	MET
P23396, RS3	A549_IR8h_vs_A549_C	-0.126093	0.239865	-0.525682	106	0.600207	0.963712	NA	0	0	MET
P23588, IF4B	A549_IR8h_vs_A549_C	0.388233	0.732781	0.529808	106	0.597353	0.963712	NA	0	0	MET
P27361, MK03	A549_IR8h_vs_A549_C	-0.906361	2.13622	-0.424282	106	0.67222	0.964784	NA	0	0	MET
P27708, PYR1	A549_IR8h_vs_A549_C	-0.124047	0.314167	-0.394845	106	0.693751	0.964784	NA	0	0	MET
P29353, SHC1	A549_IR8h_vs_A549_C	0.674839	0.607934	1.11005	106	0.269487	0.946529	NA	0	0	MET
P29590, PML	A549_IR8h_vs_A549_C	0.274391	0.26285	1.04391	106	0.298904	0.946529	NA	0	0	MET
P29803, ODPAT	A549_IR8h_vs_A549_C	0.109481	0.606958	0.180377	106	0.857201	0.979912	NA	0	0	MET
P35222, CTNB1	A549_IR8h_vs_A549_C	0.591662	0.704194	0.840198	106	0.402689	0.955018	NA	0	0	MET
P35568, IRS1	A549_IR8h_vs_A549_C	-0.0321926	0.448682	-0.0717494	106	0.942937	0.979912	NA	0	0	MET
P38398, BRCA1	A549_IR8h_vs_A549_C	0.420253	0.601347	0.698853	106	0.486174	0.963712	NA	0	0	MET
P40763, STAT3	A549_IR8h_vs_A549_C	-0.0805577	1.05204	-0.0765726	106	0.939108	0.979912	NA	0	0	MET
P42226, STAT6	A549_IR8h_vs_A549_C	0.183122	0.308321	0.593932	106	0.553823	0.963712	NA	0	0	MET
P46013, KI67	A549_IR8h_vs_A549_C	-0.507128	0.457172	-1.10927	106	0.269823	0.946529	NA	0	0	MET
P46527, CDN1B	A549_IR8h_vs_A549_C	0.178035	0.417402	0.426532	106	0.670585	0.964784	NA	0	0	MET
P46734, MP2K3	A549_IR8h_vs_A549_C	0.841831	1.14203	0.737136	106	0.462668	0.963712	NA	0	0	MET
P49815, TSC2	A549_IR8h_vs_A549_C	-0.606427	1.07436	-0.564454	106	0.573638	0.963712	NA	0	0	MET
P49840, GSK3A	A549_IR8h_vs_A549_C	0.412871	0.445635	0.926478	106	0.356302	0.955018	NA	0	0	MET
P51587, BRCA2	A549_IR8h_vs_A549_C	0.134732	0.881284	0.152881	106	0.878783	0.979912	NA	0	0	MET
P51858, HDGF	A549_IR8h_vs_A549_C	-0.59087	0.4507	-1.31101	106	0.192689	0.844866	NA	0	0	MET
P52564, MP2K6	A549_IR8h_vs_A549_C	0.875603	0.980266	0.89323	106	0.373757	0.955018	NA	0	0	MET
P53396, ACLY	A549_IR8h_vs_A549_C	0.216457	0.258592	0.837062	106	0.404441	0.955018	NA	0	0	MET
P55039, DRG2	A549_IR8h_vs_A549_C	0.39921	1.03861	0.384371	106	0.701474	0.964784	NA	0	0	MET
P61978, HNRPK	A549_IR8h_vs_A549_C	0.390953	0.840432	0.465182	106	0.642756	0.964784	NA	0	0	MET
P78527, PRKDC	A549_IR8h_vs_A549_C	2.93719	0.789921	3.71834	106	0.000322451	0.00459492	NA	0	0	MET
Q04637, IF4G1	A549_IR8h_vs_A549_C	-0.242925	0.249194	-0.974842	106	0.331858	0.955018	NA	0	0	MET
Q08J23, NSUN2	A549_IR8h_vs_A549_C	0.496877	0.681541	0.72905	106	0.467579	0.963712	NA	0	0	MET
Q09161, NCBP1	A549_IR8h_vs_A549_C	0.624	0.385556	1.61844	106	0.108539	0.651236	NA	0	0	MET
Q12888, TP53B_S1317	A549_IR8h_vs_A549_C	1.1478	0.815113	1.40815	106	0.162013	0.769561	NA	0	0	MET
Q12888, TP53B_S831	A549_IR8h_vs_A549_C	2.10864	0.317187	6.64793	106	1.32802e-09	2.52324e-08	NA	0	0	MET
Q12888, TP53B_T855	A549_IR8h_vs_A549_C	0.579568	1.41887	0.408472	106	0.683751	0.964784	NA	0	0	MET
Q13144, EI2BE	A549_IR8h_vs_A549_C	-0.221442	0.629824	-0.351594	106	0.725841	0.964784	NA	0	0	MET
Q13263, TIF1B_S473	A549_IR8h_vs_A549_C	0.598566	0.740089	0.808777	106	0.420455	0.958638	NA	0	0	MET
Q13263, TIF1B_S824	A549_IR8h_vs_A549_C	2.71278	1.11967	2.42283	106	0.0170952	0.177168	NA	0	0	MET
Q13315, ATM	A549_IR8h_vs_A549_C	0.749205	0.660282	1.13468	106	0.259071	0.946529	NA	0	0	MET
Q13330, MTA1	A549_IR8h_vs_A549_C	-0.830389	0.57387	-1.447	106	0.150849	0.763287	NA	0	0	MET
Q13535, ATR	A549_IR8h_vs_A549_C	1.11614	0.633482	1.76191	106	0.0809671	0.622473	NA	0	0	MET
Q13627, DYR1A	A549_IR8h_vs_A549_C	0.470397	0.317185	1.48304	106	0.141032	0.763287	NA	0	0	MET
Q14011, CIRBP	A549_IR8h_vs_A549_C	0.493557	1.70691	0.289152	106	0.77303	0.968411	NA	0	0	MET
Q14683, SMC1A	A549_IR8h_vs_A549_C	1.70841	0.582844	2.93116	106	0.00413712	0.0524035	NA	0	0	MET
Q14790, CASP8	A549_IR8h_vs_A549_C	-0.447497	0.756802	-0.591299	106	0.555579	0.963712	NA	0	0	MET
Q14980, NUMA1	A549_IR8h_vs_A549_C	4.72446	0.395963	11.9316	106	0	0	NA	0	0	MET
Q15262, PTPRK	A549_IR8h_vs_A549_C	0.169138	0.475816	0.35547	106	0.722944	0.964784	NA	0	0	MET
Q15418, KS6A1	A549_IR8h_vs_A549_C	2.48002	1.04604	2.37086	106	0.0195532	0.185755	NA	0	0	MET
Q15554, TERF2	A549_IR8h_vs_A549_C	-0.287271	0.347659	-0.8263	106	0.41049	0.955018	NA	0	0	MET
Q15910, EZH2	A549_IR8h_vs_A549_C	-0.135439	0.52442	-0.258265	106	0.796703	0.979912	NA	0	0	MET
Q53EL6, PDCD4	A549_IR8h_vs_A549_C	0.264819	0.584334	0.453198	106	0.651333	0.964784	NA	0	0	MET
Q6PL18, ATAD2	A549_IR8h_vs_A549_C	-0.0301608	0.341357	-0.0883554	106	0.929761	0.979912	NA	0	0	MET
Q7Z589, EMSY	A549_IR8h_vs_A549_C	0.217859	0.710511	0.306622	106	0.759732	0.968411	NA	0	0	MET
Q8IVT2, MISP	A549_IR8h_vs_A549_C	-0.467697	0.263614	-1.77417	106	0.0789055	0.622473	NA	0	0	MET
Q8N122, RPTOR_S	A549_IR8h_vs_A549_C	-0.161417	0.252165	-0.640124	106	0.523473	0.963712	NA	0	0	MET
Q8N122, RPTOR_SS	A549_IR8h_vs_A549_C	0.0539835	0.488836	0.110433	106	0.912275	0.979912	NA	0	0	MET
Q8NCD3, HJURP	A549_IR8h_vs_A549_C	-0.589416	0.693945	-0.84937	106	0.39759	0.955018	NA	0	0	MET
Q8TEK3, DOT1L	A549_IR8h_vs_A549_C	-0.336952	0.489002	-0.689059	106	0.492292	0.963712	NA	0	0	MET
Q8WXE1, ATRIP	A549_IR8h_vs_A549_C	0.10553	0.762415	0.138416	106	0.890174	0.979912	NA	0	0	MET
Q92796, DLG3	A549_IR8h_vs_A549_C	0.497721	1.3776	0.361295	106	0.718598	0.964784	NA	0	0	MET
Q92878, RAD50	A549_IR8h_vs_A549_C	0.520248	0.718215	0.724362	106	0.470439	0.963712	NA	0	0	MET
Q92993, KAT5	A549_IR8h_vs_A549_C	-0.288875	0.275921	-1.04695	106	0.297505	0.946529	NA	0	0	MET
Q96B36, AKTS1	A549_IR8h_vs_A549_C	0.140841	0.302713	0.465261	106	0.642699	0.964784	NA	0	0	MET
Q96C19, EFHD2	A549_IR8h_vs_A549_C	-0.959181	0.546099	-1.75642	106	0.0819044	0.622473	NA	0	0	MET
Q96EB6, SIR1	A549_IR8h_vs_A549_C	-0.248104	0.326374	-0.760181	106	0.448834	0.963712	NA	0	0	MET
Q96EZ8, MCRS1	A549_IR8h_vs_A549_C	0.722732	0.817154	0.884451	106	0.378455	0.955018	NA	0	0	MET
Q96F86, EDC3	A549_IR8h_vs_A549_C	-2.7223	3.22844	-0.843224	106	0.401002	0.955018	NA	0	0	MET
Q96MG7, MAGG1	A549_IR8h_vs_A549_C	-0.0271425	0.694158	-0.0391013	106	0.968883	0.986185	NA	0	0	MET
Q96RL1, UIMC1	A549_IR8h_vs_A549_C	-0.239358	1.21311	-0.197309	106	0.843963	0.979912	NA	0	0	MET
Q96RT1, LAP2	A549_IR8h_vs_A549_C	0.579867	0.841017	0.689482	106	0.492027	0.963712	NA	0	0	MET
Q96T58, MINT	A549_IR8h_vs_A549_C	0.0674644	0.672585	0.100306	106	0.920291	0.979912	NA	0	0	MET
Q9BVJ6, UT14A	A549_IR8h_vs_A549_C	2.89617	0.282705	10.2445	106	0	0	NA	0	0	MET
Q9H0E9, BRD8	A549_IR8h_vs_A549_C	0.566321	0.511652	1.10685	106	0.270865	0.946529	NA	0	0	MET
Q9H910, HN1L	A549_IR8h_vs_A549_C	0.310985	0.647531	0.480262	106	0.63203	0.964784	NA	0	0	MET
Q9NQS7, INCE	A549_IR8h_vs_A549_C	-0.749813	0.440423	-1.70248	106	0.0915957	0.651236	NA	0	0	MET
Q9NV56, MRGBP	A549_IR8h_vs_A549_C	0.0391758	0.403271	0.0971452	106	0.922795	0.979912	NA	0	0	MET
Q9UHB6, LIMA1	A549_IR8h_vs_A549_C	-0.00145924	0.189244	-0.0077109	106	0.993862	0.993862	NA	0	0	MET
Q9UKV3, ACINU	A549_IR8h_vs_A549_C	1.98662	0.336231	5.90849	106	4.23679e-08	6.89992e-07	NA	0	0	MET
Q9UQE7, SMC3	A549_IR8h_vs_A549_C	3.04278	0.285472	10.6588	106	0	0	NA	0	0	MET
Q9Y4K1, AIM1	A549_IR8h_vs_A549_C	-0.262131	0.752668	-0.34827	106	0.728328	0.964784	NA	0	0	MET
Q9Y6X4, F169A	A549_IR8h_vs_A549_C	0.60512	0.716839	0.84415	106	0.400486	0.955018	NA	0	0	MET
O00443, P3C2A	A549_IREMD8h_vs_A549_C	0.319239	0.248085	1.28681	106	0.200964	0.829174	NA	0	0	MET
O14737, PDCD5	A549_IREMD8h_vs_A549_C	-0.300978	1.46789	-0.205041	106	0.837933	0.979809	NA	0	0	MET
O14757, CHK1_S280	A549_IREMD8h_vs_A549_C	-0.160145	0.568652	-0.281621	106	0.778783	0.970819	NA	0	0	MET
O14757, CHK1_S317	A549_IREMD8h_vs_A549_C	-0.0365242	0.689361	-0.0529827	106	0.957845	0.992105	NA	0	0	MET
O15355, PPM1G	A549_IREMD8h_vs_A549_C	1.58815	0.32782	4.84459	106	4.35239e-06	0.000124043	NA	0	0	MET
O15530, PDPK1	A549_IREMD8h_vs_A549_C	0.770111	0.508709	1.51385	106	0.133039	0.659411	NA	0	0	MET
O43379, WDR62	A549_IREMD8h_vs_A549_C	0.265404	0.427728	0.620496	106	0.536263	0.970819	NA	0	0	MET
O43504, LTOR5	A549_IREMD8h_vs_A549_C	1.07896	0.8622	1.2514	106	0.213542	0.829174	NA	0	0	MET
O60271, JIP4	A549_IREMD8h_vs_A549_C	0.330225	1.08935	0.303138	106	0.762378	0.970819	NA	0.0333333	0.0333333	MET
O60825, F262	A549_IREMD8h_vs_A549_C	0.647453	0.340868	1.89943	106	0.0602268	0.504167	NA	0	0	MET
O60934, NBN	A549_IREMD8h_vs_A549_C	2.50986	0.311499	8.05737	106	1.245e-12	1.4193e-10	NA	0	0	MET
O95251, KAT7	A549_IREMD8h_vs_A549_C	-0.143116	0.383487	-0.373196	106	0.709748	0.970819	NA	0	0	MET
O95453, PARN	A549_IREMD8h_vs_A549_C	0.511073	0.437811	1.16734	106	0.245693	0.829174	NA	0	0	MET
O96017, CHK2	A549_IREMD8h_vs_A549_C	-0.144506	0.849085	-0.170191	106	0.865185	0.979809	NA	0	0	MET
P00533, EGFR_T693	A549_IREMD8h_vs_A549_C	0.254447	0.418978	0.607304	106	0.544948	0.970819	NA	0	0	MET
P00533, EGFR_Y1197	A549_IREMD8h_vs_A549_C	0.121775	0.502582	0.2423	106	0.809016	0.970819	NA	0	0	MET
P04198, MYCN	A549_IREMD8h_vs_A549_C	0.0811103	0.616027	0.131667	106	0.895497	0.981603	NA	0	0	MET
P04626, ERBB2	A549_IREMD8h_vs_A549_C	-0.207015	0.366297	-0.565155	106	0.573162	0.970819	NA	0	0	MET
P06400, RB	A549_IREMD8h_vs_A549_C	0.184507	0.574104	0.321382	106	0.748554	0.970819	NA	0	0	MET
P06493, CDK1	A549_IREMD8h_vs_A549_C	0.525197	3.53262	0.148671	106	0.882096	0.980865	NA	0	0	MET
P06748, NPM	A549_IREMD8h_vs_A549_C	-4.06545	2.06747	-1.96639	106	0.0518683	0.504167	NA	0	0	MET
P07355, ANXA2_Y188	A549_IREMD8h_vs_A549_C	0.0090631	0.729473	0.0124242	106	0.990111	0.996619	NA	0	0	MET
P07355, ANXA2_Y24	A549_IREMD8h_vs_A549_C	-0.439733	0.373412	-1.17761	106	0.241591	0.829174	NA	0	0	MET
P08581, MET_S	A549_IREMD8h_vs_A549_C	0.148757	0.606838	0.245135	106	0.806826	0.970819	NA	0	0	MET
P08581, MET_Y	A549_IREMD8h_vs_A549_C	0.46571	1.22258	0.380924	106	0.704022	0.970819	NA	0	0	MET
P08581, MET_YY	A549_IREMD8h_vs_A549_C	0.645322	1.54384	0.417997	106	0.676795	0.970819	NA	0	0	MET
P0C1Z6, TFPT	A549_IREMD8h_vs_A549_C	-0.364198	0.328542	-1.10853	106	0.270143	0.832331	NA	0	0	MET
P10398, ARAF	A549_IREMD8h_vs_A549_C	0.0570766	0.929046	0.0614357	106	0.951128	0.992105	NA	0	0	MET
P12270, TPR	A549_IREMD8h_vs_A549_C	0.468737	0.727692	0.644141	106	0.520875	0.970819	NA	0	0	MET
P15056, BRAF	A549_IREMD8h_vs_A549_C	0.286175	0.834876	0.342776	106	0.732446	0.970819	NA	0	0	MET
P15336, ATF2	A549_IREMD8h_vs_A549_C	-0.0868131	0.521383	-0.166506	106	0.868076	0.979809	NA	0	0	MET
P16104, H2AX_S	A549_IREMD8h_vs_A549_C	-0.349533	0.717135	-0.487401	106	0.626981	0.970819	NA	0	0	MET
P16104, H2AX_TS	A549_IREMD8h_vs_A549_C	0.177697	0.944873	0.188064	106	0.851186	0.979809	NA	0	0	MET
P16949, STMN1_S25	A549_IREMD8h_vs_A549_C	-0.493291	0.40291	-1.22432	106	0.223546	0.829174	NA	0	0	MET
P16949, STMN1_S38	A549_IREMD8h_vs_A549_C	0.482133	0.424252	1.13643	106	0.258339	0.829174	NA	0	0	MET
P17535, JUND	A549_IREMD8h_vs_A549_C	-0.381719	0.353391	-1.08016	106	0.282522	0.847565	NA	0	0	MET
P17544, ATF7	A549_IREMD8h_vs_A549_C	0.179595	0.649167	0.276655	106	0.782584	0.970819	NA	0	0	MET
P17612, KAPCA	A549_IREMD8h_vs_A549_C	-0.354079	0.990239	-0.357569	106	0.721377	0.970819	NA	0	0	MET
P23396, RS3	A549_IREMD8h_vs_A549_C	-0.0154894	0.239865	-0.0645753	106	0.948634	0.992105	NA	0	0	MET
P23588, IF4B	A549_IREMD8h_vs_A549_C	0.772026	0.732781	1.05356	106	0.294482	0.860793	NA	0	0	MET
P27361, MK03	A549_IREMD8h_vs_A549_C	-1.00153	2.13622	-0.468834	106	0.640151	0.970819	NA	0	0	MET
P27708, PYR1	A549_IREMD8h_vs_A549_C	0.234515	0.314167	0.746466	106	0.457038	0.964859	NA	0	0	MET
P29353, SHC1	A549_IREMD8h_vs_A549_C	0.549183	0.607934	0.903361	106	0.368383	0.930088	NA	0	0	MET
P29590, PML	A549_IREMD8h_vs_A549_C	0.50781	0.26285	1.93193	106	0.0560372	0.504167	NA	0	0	MET
P29803, ODPAT	A549_IREMD8h_vs_A549_C	-0.754861	0.606958	-1.24368	106	0.216361	0.829174	NA	0	0	MET
P35222, CTNB1	A549_IREMD8h_vs_A549_C	1.21205	0.704194	1.72118	106	0.0881349	0.504167	NA	0	0	MET
P35568, IRS1	A549_IREMD8h_vs_A549_C	-0.266537	0.448682	-0.594043	106	0.553749	0.970819	NA	0	0	MET
P38398, BRCA1	A549_IREMD8h_vs_A549_C	0.604634	0.601347	1.00547	106	0.316963	0.881263	NA	0	0	MET
P40763, STAT3	A549_IREMD8h_vs_A549_C	-0.108897	1.05204	-0.10351	106	0.917754	0.992105	NA	0	0	MET
P42226, STAT6	A549_IREMD8h_vs_A549_C	0.151737	0.308321	0.49214	106	0.623638	0.970819	NA	0	0	MET
P46013, KI67	A549_IREMD8h_vs_A549_C	0.82173	0.457172	1.79742	106	0.0751163	0.504167	NA	0	0	MET
P46527, CDN1B	A549_IREMD8h_vs_A549_C	0.335635	0.417402	0.804106	106	0.423136	0.930088	NA	0	0	MET
P46734, MP2K3	A549_IREMD8h_vs_A549_C	0.60818	1.14203	0.532544	106	0.595464	0.970819	NA	0	0	MET
P49815, TSC2	A549_IREMD8h_vs_A549_C	-0.543788	1.07436	-0.50615	106	0.613802	0.970819	NA	0	0	MET
P49840, GSK3A	A549_IREMD8h_vs_A549_C	0.085749	0.445635	0.19242	106	0.847782	0.979809	NA	0	0	MET
P51587, BRCA2	A549_IREMD8h_vs_A549_C	-0.994135	0.881284	-1.12805	106	0.261844	0.829174	NA	0	0	MET
P51858, HDGF	A549_IREMD8h_vs_A549_C	-1.34272	0.4507	-2.9792	106	0.00358338	0.058358	NA	0	0	MET
P52564, MP2K6	A549_IREMD8h_vs_A549_C	0.659739	0.980266	0.673021	106	0.502399	0.970819	NA	0	0	MET
P53396, ACLY	A549_IREMD8h_vs_A549_C	0.828452	0.258592	3.20371	106	0.00179226	0.0340529	NA	0	0	MET
P55039, DRG2	A549_IREMD8h_vs_A549_C	0.0443803	1.03861	0.0427305	106	0.965997	0.992105	NA	0	0	MET
P61978, HNRPK	A549_IREMD8h_vs_A549_C	-0.456255	0.840432	-0.542882	106	0.588351	0.970819	NA	0	0	MET
P78527, PRKDC	A549_IREMD8h_vs_A549_C	1.45867	0.789921	1.8466	106	0.0675949	0.504167	NA	0	0	MET
Q04637, IF4G1	A549_IREMD8h_vs_A549_C	0.134589	0.249194	0.540098	106	0.590263	0.970819	NA	0	0	MET
Q08J23, NSUN2	A549_IREMD8h_vs_A549_C	0.59176	0.681541	0.868267	106	0.387209	0.930088	NA	0	0	MET
Q09161, NCBP1	A549_IREMD8h_vs_A549_C	0.692407	0.385556	1.79586	106	0.075365	0.504167	NA	0	0	MET
Q12888, TP53B_S1317	A549_IREMD8h_vs_A549_C	0.288316	0.815113	0.353713	106	0.724257	0.970819	NA	0	0	MET
Q12888, TP53B_S831	A549_IREMD8h_vs_A549_C	1.62463	0.317187	5.122	106	1.36265e-06	5.17808e-05	NA	0	0	MET
Q12888, TP53B_T855	A549_IREMD8h_vs_A549_C	-0.505632	1.41887	-0.356363	106	0.722277	0.970819	NA	0	0	MET
Q13144, EI2BE	A549_IREMD8h_vs_A549_C	-0.00267481	0.629824	-0.00424691	106	0.996619	0.996619	NA	0	0	MET
Q13263, TIF1B_S473	A549_IREMD8h_vs_A549_C	1.15492	0.740089	1.56051	106	0.12162	0.659288	NA	0	0	MET
Q13263, TIF1B_S824	A549_IREMD8h_vs_A549_C	2.00645	1.11967	1.79199	106	0.075987	0.504167	NA	0	0	MET
Q13315, ATM	A549_IREMD8h_vs_A549_C	1.21954	0.660282	1.847	106	0.067537	0.504167	NA	0	0	MET
Q13330, MTA1	A549_IREMD8h_vs_A549_C	-0.334089	0.57387	-0.582168	106	0.56169	0.970819	NA	0	0	MET
Q13535, ATR	A549_IREMD8h_vs_A549_C	0.592871	0.633482	0.935893	106	0.351456	0.930088	NA	0	0	MET
Q13627, DYR1A	A549_IREMD8h_vs_A549_C	0.253219	0.317185	0.798332	106	0.426463	0.930088	NA	0	0	MET
Q14011, CIRBP	A549_IREMD8h_vs_A549_C	0.706292	1.70691	0.413783	106	0.679869	0.970819	NA	0	0	MET
Q14683, SMC1A	A549_IREMD8h_vs_A549_C	0.800299	0.582844	1.37309	106	0.172621	0.819949	NA	0	0	MET
Q14790, CASP8	A549_IREMD8h_vs_A549_C	-0.74885	0.756802	-0.989492	106	0.324676	0.881263	NA	0	0	MET
Q14980, NUMA1	A549_IREMD8h_vs_A549_C	0.799815	0.395963	2.01992	106	0.0459141	0.504167	NA	0	0	MET
Q15262, PTPRK	A549_IREMD8h_vs_A549_C	-0.0387379	0.475816	-0.0814136	106	0.935267	0.992105	NA	0	0	MET
Q15418, KS6A1	A549_IREMD8h_vs_A549_C	0.479577	1.04604	0.458467	106	0.647555	0.970819	NA	0	0	MET
Q15554, TERF2	A549_IREMD8h_vs_A549_C	-0.0498659	0.347659	-0.143433	106	0.88622	0.980865	NA	0	0	MET
Q15910, EZH2	A549_IREMD8h_vs_A549_C	0.275444	0.52442	0.525236	106	0.600516	0.970819	NA	0	0	MET
Q53EL6, PDCD4	A549_IREMD8h_vs_A549_C	0.46228	0.584334	0.791122	106	0.43064	0.930088	NA	0	0	MET
Q6PL18, ATAD2	A549_IREMD8h_vs_A549_C	0.524725	0.341357	1.53717	106	0.127231	0.659288	NA	0	0	MET
Q7Z589, EMSY	A549_IREMD8h_vs_A549_C	0.30331	0.710511	0.426889	106	0.670326	0.970819	NA	0	0	MET
Q8IVT2, MISP	A549_IREMD8h_vs_A549_C	-0.464275	0.263614	-1.76119	106	0.0810892	0.504167	NA	0	0	MET
Q8N122, RPTOR_S	A549_IREMD8h_vs_A549_C	-0.286718	0.252165	-1.13703	106	0.258091	0.829174	NA	0	0	MET
Q8N122, RPTOR_SS	A549_IREMD8h_vs_A549_C	0.255837	0.488836	0.52336	106	0.601816	0.970819	NA	0	0	MET
Q8NCD3, HJURP	A549_IREMD8h_vs_A549_C	0.407003	0.693945	0.586506	106	0.558782	0.970819	NA	0	0	MET
Q8TEK3, DOT1L	A549_IREMD8h_vs_A549_C	0.387437	0.489002	0.792301	106	0.429955	0.930088	NA	0	0	MET
Q8WXE1, ATRIP	A549_IREMD8h_vs_A549_C	0.352065	0.762415	0.461777	106	0.645188	0.970819	NA	0	0	MET
Q92796, DLG3	A549_IREMD8h_vs_A549_C	0.497203	1.3776	0.360919	106	0.718878	0.970819	NA	0	0	MET
Q92878, RAD50	A549_IREMD8h_vs_A549_C	0.872842	0.718215	1.21529	106	0.226954	0.829174	NA	0	0	MET
Q92993, KAT5	A549_IREMD8h_vs_A549_C	0.325943	0.275921	1.18129	106	0.24013	0.829174	NA	0	0	MET
Q96B36, AKTS1	A549_IREMD8h_vs_A549_C	0.520502	0.302713	1.71945	106	0.0884504	0.504167	NA	0	0	MET
Q96C19, EFHD2	A549_IREMD8h_vs_A549_C	0.453709	0.546099	0.830818	106	0.407944	0.930088	NA	0	0	MET
Q96EB6, SIR1	A549_IREMD8h_vs_A549_C	0.746515	0.326374	2.2873	106	0.0241647	0.344346	NA	0	0	MET
Q96EZ8, MCRS1	A549_IREMD8h_vs_A549_C	0.0235591	0.817154	0.0288307	106	0.977054	0.994501	NA	0	0	MET
Q96F86, EDC3	A549_IREMD8h_vs_A549_C	-1.85903	3.22844	-0.575831	106	0.56595	0.970819	NA	0	0	MET
Q96MG7, MAGG1	A549_IREMD8h_vs_A549_C	-0.121381	0.694158	-0.174861	106	0.861522	0.979809	NA	0	0	MET
Q96RL1, UIMC1	A549_IREMD8h_vs_A549_C	0.879728	1.21311	0.725184	106	0.469937	0.970819	NA	0	0	MET
Q96RT1, LAP2	A549_IREMD8h_vs_A549_C	0.72166	0.841017	0.85808	106	0.392784	0.930088	NA	0	0	MET
Q96T58, MINT	A549_IREMD8h_vs_A549_C	0.678777	0.672585	1.00921	106	0.315174	0.881263	NA	0	0	MET
Q9BVJ6, UT14A	A549_IREMD8h_vs_A549_C	1.47506	0.282705	5.21766	106	9.05624e-07	5.16206e-05	NA	0	0	MET
Q9H0E9, BRD8	A549_IREMD8h_vs_A549_C	0.414435	0.511652	0.809994	106	0.419758	0.930088	NA	0	0	MET
Q9H910, HN1L	A549_IREMD8h_vs_A549_C	0.510306	0.647531	0.788079	106	0.432409	0.930088	NA	0	0	MET
Q9NQS7, INCE	A549_IREMD8h_vs_A549_C	-0.0285285	0.440423	-0.0647753	106	0.948475	0.992105	NA	0	0	MET
Q9NV56, MRGBP	A549_IREMD8h_vs_A549_C	0.521109	0.403271	1.2922	106	0.199096	0.829174	NA	0	0	MET
Q9UHB6, LIMA1	A549_IREMD8h_vs_A549_C	-0.1107	0.189244	-0.58496	106	0.559818	0.970819	NA	0	0	MET
Q9UKV3, ACINU	A549_IREMD8h_vs_A549_C	-0.089887	0.336231	-0.267337	106	0.789729	0.970819	NA	0	0	MET
Q9UQE7, SMC3	A549_IREMD8h_vs_A549_C	1.02054	0.285472	3.57491	106	0.000529126	0.0120641	NA	0	0	MET
Q9Y4K1, AIM1	A549_IREMD8h_vs_A549_C	0.191912	0.752668	0.254975	106	0.799236	0.970819	NA	0	0	MET
Q9Y6X4, F169A	A549_IREMD8h_vs_A549_C	0.175395	0.716839	0.244679	106	0.807178	0.970819	NA	0	0	MET
O00443, P3C2A	DET562_EMD_vs_DET562_C	-0.145604	0.248085	-0.586909	106	0.558513	0.860412	NA	0	0	MET
O14737, PDCD5	DET562_EMD_vs_DET562_C	1.30047	1.46789	0.885942	106	0.377654	0.79727	NA	0	0	MET
O14757, CHK1_S280	DET562_EMD_vs_DET562_C	1.31098	0.568652	2.30542	106	0.0230901	0.239297	NA	0	0	MET
O14757, CHK1_S317	DET562_EMD_vs_DET562_C	-0.758325	0.689361	-1.10004	106	0.273806	0.711011	NA	0	0	MET
O15355, PPM1G	DET562_EMD_vs_DET562_C	-0.842719	0.32782	-2.57068	106	0.0115378	0.187902	NA	0	0	MET
O15530, PDPK1	DET562_EMD_vs_DET562_C	0.0802217	0.508709	0.157697	106	0.874996	0.942658	NA	0	0	MET
O43379, WDR62	DET562_EMD_vs_DET562_C	0.122082	0.427728	0.285419	106	0.77588	0.892743	NA	0	0	MET
O43504, LTOR5	DET562_EMD_vs_DET562_C	-0.0242398	0.8622	-0.0281139	106	0.977624	0.985304	NA	0	0	MET
O60271, JIP4	DET562_EMD_vs_DET562_C	0.485144	1.08935	0.44535	106	0.656975	0.885088	NA	0	0	MET
O60825, F262	DET562_EMD_vs_DET562_C	-0.539769	0.340868	-1.58351	106	0.116284	0.552349	NA	0	0	MET
O60934, NBN	DET562_EMD_vs_DET562_C	-0.70231	0.311499	-2.25461	106	0.0262135	0.239443	NA	0	0	MET
O95251, KAT7	DET562_EMD_vs_DET562_C	0.709872	0.383487	1.8511	106	0.0669396	0.401638	NA	0	0	MET
O95453, PARN	DET562_EMD_vs_DET562_C	0.0877913	0.437811	0.200523	106	0.841456	0.93132	NA	0	0	MET
O96017, CHK2	DET562_EMD_vs_DET562_C	-0.697724	0.849085	-0.821737	106	0.413071	0.824785	NA	0	0	MET
P00533, EGFR_T693	DET562_EMD_vs_DET562_C	-0.395722	0.418978	-0.944494	106	0.347065	0.775793	NA	0	0	MET
P00533, EGFR_Y1197	DET562_EMD_vs_DET562_C	-0.21854	0.502582	-0.434834	106	0.664567	0.885088	NA	0	0	MET
P04198, MYCN	DET562_EMD_vs_DET562_C	0.218887	0.616027	0.35532	106	0.723056	0.885088	NA	0	0	MET
P04626, ERBB2	DET562_EMD_vs_DET562_C	0.284114	0.366297	0.775638	106	0.43969	0.828017	NA	0	0	MET
P06400, RB	DET562_EMD_vs_DET562_C	0.222056	0.574104	0.386787	106	0.699689	0.885088	NA	0	0	MET
P06493, CDK1	DET562_EMD_vs_DET562_C	4.76589	3.53262	1.34911	106	0.180177	0.662585	NA	0	0	MET
P06748, NPM	DET562_EMD_vs_DET562_C	-3.29617	2.06747	-1.5943	106	0.113846	0.552349	NA	0	0	MET
P07355, ANXA2_Y188	DET562_EMD_vs_DET562_C	0.739931	0.729473	1.01434	106	0.312732	0.732341	NA	0	0	MET
P07355, ANXA2_Y24	DET562_EMD_vs_DET562_C	-0.0268383	0.373412	-0.0718731	106	0.942838	0.97715	NA	0	0	MET
P08581, MET_S	DET562_EMD_vs_DET562_C	0.375032	0.606838	0.61801	106	0.537894	0.860412	NA	0	0	MET
P08581, MET_Y	DET562_EMD_vs_DET562_C	-0.0859381	1.22258	-0.0702924	106	0.944093	0.97715	NA	0	0	MET
P08581, MET_YY	DET562_EMD_vs_DET562_C	-0.691892	1.54384	-0.448162	106	0.654951	0.885088	NA	0	0	MET
P0C1Z6, TFPT	DET562_EMD_vs_DET562_C	0.25295	0.328542	0.769916	106	0.443062	0.828017	NA	0	0	MET
P10398, ARAF	DET562_EMD_vs_DET562_C	0.0567167	0.929046	0.0610483	106	0.951436	0.97715	NA	0	0	MET
P12270, TPR	DET562_EMD_vs_DET562_C	-0.855056	0.727692	-1.17502	106	0.242618	0.695285	NA	0	0	MET
P15056, BRAF	DET562_EMD_vs_DET562_C	-0.211384	0.834876	-0.253192	106	0.80061	0.901772	NA	0	0	MET
P15336, ATF2	DET562_EMD_vs_DET562_C	-1.7411	0.521383	-3.33939	106	0.00115961	0.0440653	NA	0	0	MET
P16104, H2AX_S	DET562_EMD_vs_DET562_C	-0.396694	0.717135	-0.553164	106	0.581316	0.875304	NA	0	0	MET
P16104, H2AX_TS	DET562_EMD_vs_DET562_C	1.57645	0.944873	1.66842	106	0.0981831	0.552349	NA	0	0	MET
P16949, STMN1_S25	DET562_EMD_vs_DET562_C	-0.184062	0.40291	-0.456832	106	0.648727	0.885088	NA	0	0	MET
P16949, STMN1_S38	DET562_EMD_vs_DET562_C	0.257071	0.424252	0.60594	106	0.54585	0.860412	NA	0	0	MET
P17535, JUND	DET562_EMD_vs_DET562_C	-0.267603	0.353391	-0.757243	106	0.450584	0.828494	NA	0	0	MET
P17544, ATF7	DET562_EMD_vs_DET562_C	-0.560579	0.649167	-0.863537	106	0.389792	0.806033	NA	0	0	MET
P17612, KAPCA	DET562_EMD_vs_DET562_C	-1.00018	0.990239	-1.01004	106	0.314778	0.732341	NA	0	0	MET
P23396, RS3	DET562_EMD_vs_DET562_C	0.0898588	0.239865	0.374622	106	0.70869	0.885088	NA	0	0	MET
P23588, IF4B	DET562_EMD_vs_DET562_C	0.532457	0.732781	0.726625	106	0.469057	0.835508	NA	0	0	MET
P27361, MK03	DET562_EMD_vs_DET562_C	1.07033	2.13622	0.501038	106	0.617383	0.885088	NA	0	0	MET
P27708, PYR1	DET562_EMD_vs_DET562_C	-0.242856	0.314167	-0.773018	106	0.441232	0.828017	NA	0	0	MET
P29353, SHC1	DET562_EMD_vs_DET562_C	-1.2524	0.607934	-2.0601	106	0.0418386	0.282906	NA	0	0	MET
P29590, PML	DET562_EMD_vs_DET562_C	0.187822	0.26285	0.71456	106	0.476452	0.835623	NA	0	0	MET
P29803, ODPAT	DET562_EMD_vs_DET562_C	-0.649879	0.606958	-1.07072	106	0.28673	0.711011	NA	0	0	MET
P35222, CTNB1	DET562_EMD_vs_DET562_C	-1.55479	0.704194	-2.20791	106	0.0294053	0.239443	NA	0	0	MET
P35568, IRS1	DET562_EMD_vs_DET562_C	0.0801533	0.448682	0.178642	106	0.85856	0.941114	NA	0	0	MET
P38398, BRCA1	DET562_EMD_vs_DET562_C	-0.298095	0.601347	-0.495712	106	0.621124	0.885088	NA	0	0	MET
P40763, STAT3	DET562_EMD_vs_DET562_C	-3.12244	1.05204	-2.96797	106	0.0037063	0.0845037	NA	0	0	MET
P42226, STAT6	DET562_EMD_vs_DET562_C	0.158991	0.308321	0.515667	106	0.607161	0.885088	NA	0	0	MET
P46013, KI67	DET562_EMD_vs_DET562_C	0.944614	0.457172	2.06621	106	0.0412463	0.282906	NA	0	0	MET
P46527, CDN1B	DET562_EMD_vs_DET562_C	0.0412088	0.417402	0.0987269	106	0.921542	0.97715	NA	0	0	MET
P46734, MP2K3	DET562_EMD_vs_DET562_C	-2.17966	1.14203	-1.90858	106	0.0590209	0.373799	NA	0	0	MET
P49815, TSC2	DET562_EMD_vs_DET562_C	-0.679965	1.07436	-0.632901	106	0.528161	0.860148	NA	0	0	MET
P49840, GSK3A	DET562_EMD_vs_DET562_C	0.298699	0.445635	0.670276	106	0.50414	0.845175	NA	0	0	MET
P51587, BRCA2	DET562_EMD_vs_DET562_C	-1.08019	0.881284	-1.2257	106	0.223026	0.695285	NA	0	0	MET
P51858, HDGF	DET562_EMD_vs_DET562_C	0.242798	0.4507	0.538713	106	0.591214	0.875304	NA	0	0	MET
P52564, MP2K6	DET562_EMD_vs_DET562_C	-2.35365	0.980266	-2.40103	106	0.0180907	0.229149	NA	0	0	MET
P53396, ACLY	DET562_EMD_vs_DET562_C	0.153492	0.258592	0.59357	106	0.554064	0.860412	NA	0	0	MET
P55039, DRG2	DET562_EMD_vs_DET562_C	-1.36112	1.03861	-1.31053	106	0.19285	0.681182	NA	0	0	MET
P61978, HNRPK	DET562_EMD_vs_DET562_C	1.34659	0.840432	1.60226	106	0.112073	0.552349	NA	0	0	MET
P78527, PRKDC	DET562_EMD_vs_DET562_C	-1.98957	0.789921	-2.51869	106	0.0132728	0.189138	NA	0	0	MET
Q04637, IF4G1	DET562_EMD_vs_DET562_C	-0.353739	0.249194	-1.41953	106	0.158677	0.658662	NA	0	0	MET
Q08J23, NSUN2	DET562_EMD_vs_DET562_C	1.75351	0.681541	2.57286	106	0.0114695	0.187902	NA	0	0	MET
Q09161, NCBP1	DET562_EMD_vs_DET562_C	-0.486671	0.385556	-1.26226	106	0.209627	0.682784	NA	0	0	MET
Q12888, TP53B_S1317	DET562_EMD_vs_DET562_C	-3.148	0.815113	-3.86205	106	0.00019381	0.0110471	NA	0	0	MET
Q12888, TP53B_S831	DET562_EMD_vs_DET562_C	0.106911	0.317187	0.337061	106	0.736738	0.885088	NA	0	0	MET
Q12888, TP53B_T855	DET562_EMD_vs_DET562_C	-0.656679	1.41887	-0.462819	106	0.644443	0.885088	NA	0	0	MET
Q13144, EI2BE	DET562_EMD_vs_DET562_C	0.754856	0.629824	1.19852	106	0.233387	0.695285	NA	0	0	MET
Q13263, TIF1B_S473	DET562_EMD_vs_DET562_C	-1.07603	0.740089	-1.45392	106	0.148922	0.658662	NA	0	0	MET
Q13263, TIF1B_S824	DET562_EMD_vs_DET562_C	-1.32233	1.11967	-1.18099	106	0.24025	0.695285	NA	0	0	MET
Q13315, ATM	DET562_EMD_vs_DET562_C	-0.0502078	0.660282	-0.0760399	106	0.939531	0.97715	NA	0	0	MET
Q13330, MTA1	DET562_EMD_vs_DET562_C	-0.203636	0.57387	-0.354847	106	0.72341	0.885088	NA	0	0	MET
Q13535, ATR	DET562_EMD_vs_DET562_C	-0.73265	0.633482	-1.15654	106	0.250059	0.695285	NA	0	0	MET
Q13627, DYR1A	DET562_EMD_vs_DET562_C	0.303442	0.317185	0.956672	106	0.34091	0.775793	NA	0	0	MET
Q14011, CIRBP	DET562_EMD_vs_DET562_C	2.33984	1.70691	1.3708	106	0.173332	0.658662	NA	0	0	MET
Q14683, SMC1A	DET562_EMD_vs_DET562_C	0.681731	0.582844	1.16966	106	0.24476	0.695285	NA	0	0	MET
Q14790, CASP8	DET562_EMD_vs_DET562_C	0.2662	0.756802	0.351743	106	0.725729	0.885088	NA	0.0333333	0.0333333	MET
Q14980, NUMA1	DET562_EMD_vs_DET562_C	-1.68602	0.395963	-4.25803	106	4.47297e-05	0.00509918	NA	0	0	MET
Q15262, PTPRK	DET562_EMD_vs_DET562_C	0.405558	0.475816	0.852342	106	0.395946	0.806033	NA	0	0	MET
Q15418, KS6A1	DET562_EMD_vs_DET562_C	-0.310263	1.04604	-0.296606	106	0.767348	0.892743	NA	0	0	MET
Q15554, TERF2	DET562_EMD_vs_DET562_C	0.39154	0.347659	1.12622	106	0.262617	0.711011	NA	0	0	MET
Q15910, EZH2	DET562_EMD_vs_DET562_C	-0.195109	0.52442	-0.372048	106	0.7106	0.885088	NA	0	0	MET
Q53EL6, PDCD4	DET562_EMD_vs_DET562_C	-0.635958	0.584334	-1.08835	106	0.278911	0.711011	NA	0	0	MET
Q6PL18, ATAD2	DET562_EMD_vs_DET562_C	0.472421	0.341357	1.38395	106	0.169281	0.658662	NA	0	0	MET
Q7Z589, EMSY	DET562_EMD_vs_DET562_C	1.16765	0.710511	1.64339	106	0.103266	0.552349	NA	0	0	MET
Q8IVT2, MISP	DET562_EMD_vs_DET562_C	0.196016	0.263614	0.743573	106	0.45878	0.830173	NA	0	0	MET
Q8N122, RPTOR_S	DET562_EMD_vs_DET562_C	0.0392809	0.252165	0.155775	106	0.876507	0.942658	NA	0	0	MET
Q8N122, RPTOR_SS	DET562_EMD_vs_DET562_C	-0.312368	0.488836	-0.639004	106	0.524198	0.860148	NA	0	0	MET
Q8NCD3, HJURP	DET562_EMD_vs_DET562_C	1.6144	0.693945	2.32641	106	0.0218987	0.239297	NA	0	0	MET
Q8TEK3, DOT1L	DET562_EMD_vs_DET562_C	0.162471	0.489002	0.332249	106	0.740357	0.885088	NA	0	0	MET
Q8WXE1, ATRIP	DET562_EMD_vs_DET562_C	0.288203	0.762415	0.378014	106	0.706176	0.885088	NA	0	0	MET
Q92796, DLG3	DET562_EMD_vs_DET562_C	0.448605	1.3776	0.325642	106	0.745337	0.885088	NA	0	0	MET
Q92878, RAD50	DET562_EMD_vs_DET562_C	-0.25909	0.718215	-0.360742	106	0.71901	0.885088	NA	0	0	MET
Q92993, KAT5	DET562_EMD_vs_DET562_C	0.35332	0.275921	1.28051	106	0.20316	0.681182	NA	0	0	MET
Q96B36, AKTS1	DET562_EMD_vs_DET562_C	0.207443	0.302713	0.685278	106	0.494664	0.845175	NA	0	0	MET
Q96C19, EFHD2	DET562_EMD_vs_DET562_C	1.62574	0.546099	2.97701	106	0.00360704	0.0845037	NA	0	0	MET
Q96EB6, SIR1	DET562_EMD_vs_DET562_C	0.422547	0.326374	1.29467	106	0.198248	0.681182	NA	0	0	MET
Q96EZ8, MCRS1	DET562_EMD_vs_DET562_C	-0.22551	0.817154	-0.27597	106	0.783108	0.892743	NA	0	0	MET
Q96F86, EDC3	DET562_EMD_vs_DET562_C	0.0596061	3.22844	0.0184629	106	0.985304	0.985304	NA	0	0	MET
Q96MG7, MAGG1	DET562_EMD_vs_DET562_C	0.200333	0.694158	0.288598	106	0.773453	0.892743	NA	0	0	MET
Q96RL1, UIMC1	DET562_EMD_vs_DET562_C	0.982889	1.21311	0.810223	106	0.419627	0.824785	NA	0	0	MET
Q96RT1, LAP2	DET562_EMD_vs_DET562_C	0.0369879	0.841017	0.0439799	106	0.965003	0.982235	NA	0	0	MET
Q96T58, MINT	DET562_EMD_vs_DET562_C	0.610175	0.672585	0.907208	106	0.366355	0.788008	NA	0	0	MET
Q9BVJ6, UT14A	DET562_EMD_vs_DET562_C	-0.298682	0.282705	-1.05651	106	0.293136	0.711011	NA	0	0	MET
Q9H0E9, BRD8	DET562_EMD_vs_DET562_C	-0.721461	0.511652	-1.41006	106	0.161449	0.658662	NA	0	0	MET
Q9H910, HN1L	DET562_EMD_vs_DET562_C	-0.158714	0.647531	-0.245106	106	0.806848	0.901772	NA	0	0	MET
Q9NQS7, INCE	DET562_EMD_vs_DET562_C	0.980386	0.440423	2.22601	106	0.02813	0.239443	NA	0	0	MET
Q9NV56, MRGBP	DET562_EMD_vs_DET562_C	0.273799	0.403271	0.678945	106	0.498653	0.845175	NA	0	0	MET
Q9UHB6, LIMA1	DET562_EMD_vs_DET562_C	0.102753	0.189244	0.542962	106	0.588296	0.875304	NA	0	0	MET
Q9UKV3, ACINU	DET562_EMD_vs_DET562_C	-0.356499	0.336231	-1.06028	106	0.291426	0.711011	NA	0	0	MET
Q9UQE7, SMC3	DET562_EMD_vs_DET562_C	-0.58708	0.285472	-2.05653	106	0.0421878	0.282906	NA	0	0	MET
Q9Y4K1, AIM1	DET562_EMD_vs_DET562_C	1.03708	0.752668	1.37787	106	0.171145	0.658662	NA	0	0	MET
Q9Y6X4, F169A	DET562_EMD_vs_DET562_C	-0.66112	0.716839	-0.922271	106	0.358482	0.785902	NA	0	0	MET
O00443, P3C2A	DET562_IR1h_vs_DET562_C	0.564361	0.248085	2.27486	106	0.0249267	0.218588	NA	0	0	MET
O14737, PDCD5	DET562_IR1h_vs_DET562_C	0.815377	1.46789	0.555476	106	0.57974	0.906408	NA	0	0	MET
O14757, CHK1_S280	DET562_IR1h_vs_DET562_C	2.33812	0.568652	4.11168	106	7.77181e-05	0.00177197	NA	0	0	MET
O14757, CHK1_S317	DET562_IR1h_vs_DET562_C	-0.789606	0.689361	-1.14542	106	0.254616	0.906408	NA	0	0	MET
O15355, PPM1G	DET562_IR1h_vs_DET562_C	1.59926	0.32782	4.87847	106	3.78423e-06	0.000143801	NA	0	0	MET
O15530, PDPK1	DET562_IR1h_vs_DET562_C	-0.108111	0.508709	-0.212521	106	0.832109	0.939856	NA	0	0	MET
O43379, WDR62	DET562_IR1h_vs_DET562_C	-0.189747	0.427728	-0.443615	106	0.658225	0.906408	NA	0	0	MET
O43504, LTOR5	DET562_IR1h_vs_DET562_C	1.80857	0.8622	2.09763	106	0.0383158	0.256941	NA	0	0	MET
O60271, JIP4	DET562_IR1h_vs_DET562_C	0.362139	1.08935	0.332434	106	0.740218	0.907364	NA	0	0	MET
O60825, F262	DET562_IR1h_vs_DET562_C	-0.32648	0.340868	-0.95779	106	0.340348	0.906408	NA	0	0	MET
O60934, NBN	DET562_IR1h_vs_DET562_C	1.28819	0.311499	4.13546	106	7.11052e-05	0.00177197	NA	0	0	MET
O95251, KAT7	DET562_IR1h_vs_DET562_C	-1.0674	0.383487	-2.78341	106	0.00637071	0.0726261	NA	0	0	MET
O95453, PARN	DET562_IR1h_vs_DET562_C	0.405455	0.437811	0.926095	106	0.3565	0.906408	NA	0	0	MET
O96017, CHK2	DET562_IR1h_vs_DET562_C	-0.712836	0.849085	-0.839535	106	0.403059	0.906408	NA	0	0	MET
P00533, EGFR_T693	DET562_IR1h_vs_DET562_C	1.06443	0.418978	2.54054	106	0.0125169	0.11891	NA	0	0	MET
P00533, EGFR_Y1197	DET562_IR1h_vs_DET562_C	0.125664	0.502582	0.250037	106	0.803043	0.934152	NA	0	0	MET
P04198, MYCN	DET562_IR1h_vs_DET562_C	0.130467	0.616027	0.211788	106	0.832679	0.939856	NA	0	0	MET
P04626, ERBB2	DET562_IR1h_vs_DET562_C	-0.462589	0.366297	-1.26288	106	0.209403	0.906408	NA	0	0	MET
P06400, RB	DET562_IR1h_vs_DET562_C	-0.161545	0.574104	-0.281386	106	0.778963	0.927648	NA	0	0	MET
P06493, CDK1	DET562_IR1h_vs_DET562_C	4.38604	3.53262	1.24158	106	0.21713	0.906408	NA	0	0	MET
P06748, NPM	DET562_IR1h_vs_DET562_C	-1.26847	2.06747	-0.613539	106	0.540834	0.906408	NA	0	0	MET
P07355, ANXA2_Y188	DET562_IR1h_vs_DET562_C	0.749124	0.729473	1.02694	106	0.306787	0.906408	NA	0	0	MET
P07355, ANXA2_Y24	DET562_IR1h_vs_DET562_C	-0.358207	0.373412	-0.959279	106	0.339601	0.906408	NA	0	0	MET
P08581, MET_S	DET562_IR1h_vs_DET562_C	-0.341765	0.606838	-0.56319	106	0.574495	0.906408	NA	0	0	MET
P08581, MET_Y	DET562_IR1h_vs_DET562_C	0.706567	1.22258	0.577932	106	0.564536	0.906408	NA	0	0	MET
P08581, MET_YY	DET562_IR1h_vs_DET562_C	-0.229181	1.54384	-0.148448	106	0.882271	0.961884	NA	0	0	MET
P0C1Z6, TFPT	DET562_IR1h_vs_DET562_C	0.355944	0.328542	1.08341	106	0.281087	0.906408	NA	0	0	MET
P10398, ARAF	DET562_IR1h_vs_DET562_C	-0.0559961	0.929046	-0.0602726	106	0.952052	0.98354	NA	0	0	MET
P12270, TPR	DET562_IR1h_vs_DET562_C	-0.254258	0.727692	-0.349403	106	0.72748	0.906408	NA	0	0	MET
P15056, BRAF	DET562_IR1h_vs_DET562_C	-0.287242	0.834876	-0.344054	106	0.731487	0.906408	NA	0	0	MET
P15336, ATF2	DET562_IR1h_vs_DET562_C	-0.381864	0.521383	-0.732407	106	0.465537	0.906408	NA	0	0	MET
P16104, H2AX_S	DET562_IR1h_vs_DET562_C	0.318264	0.717135	0.443799	106	0.658092	0.906408	NA	0	0	MET
P16104, H2AX_TS	DET562_IR1h_vs_DET562_C	0.406314	0.944873	0.430019	106	0.668054	0.906408	NA	0	0	MET
P16949, STMN1_S25	DET562_IR1h_vs_DET562_C	0.043139	0.40291	0.107069	106	0.914937	0.965767	NA	0	0	MET
P16949, STMN1_S38	DET562_IR1h_vs_DET562_C	0.247491	0.424252	0.583359	106	0.560891	0.906408	NA	0	0	MET
P17535, JUND	DET562_IR1h_vs_DET562_C	0.339434	0.353391	0.960505	106	0.338987	0.906408	NA	0	0	MET
P17544, ATF7	DET562_IR1h_vs_DET562_C	1.18084	0.649167	1.81901	106	0.0717335	0.38941	NA	0	0	MET
P17612, KAPCA	DET562_IR1h_vs_DET562_C	-0.385448	0.990239	-0.389248	106	0.697874	0.906408	NA	0	0	MET
P23396, RS3	DET562_IR1h_vs_DET562_C	-0.021435	0.239865	-0.0893628	106	0.928962	0.971575	NA	0	0	MET
P23588, IF4B	DET562_IR1h_vs_DET562_C	-0.0919283	0.732781	-0.125451	106	0.900404	0.961884	NA	0	0	MET
P27361, MK03	DET562_IR1h_vs_DET562_C	1.34381	2.13622	0.629059	106	0.530664	0.906408	NA	0	0	MET
P27708, PYR1	DET562_IR1h_vs_DET562_C	0.267876	0.314167	0.852656	106	0.395772	0.906408	NA	0	0	MET
P29353, SHC1	DET562_IR1h_vs_DET562_C	-0.317673	0.607934	-0.522546	106	0.60238	0.906408	NA	0	0	MET
P29590, PML	DET562_IR1h_vs_DET562_C	-0.191512	0.26285	-0.728598	106	0.467854	0.906408	NA	0	0	MET
P29803, ODPAT	DET562_IR1h_vs_DET562_C	-0.644936	0.606958	-1.06257	106	0.290391	0.906408	NA	0	0	MET
P35222, CTNB1	DET562_IR1h_vs_DET562_C	-1.56509	0.704194	-2.22252	106	0.0283716	0.231026	NA	0	0	MET
P35568, IRS1	DET562_IR1h_vs_DET562_C	0.229395	0.448682	0.511264	106	0.61023	0.906408	NA	0	0	MET
P38398, BRCA1	DET562_IR1h_vs_DET562_C	-0.481322	0.601347	-0.800407	106	0.425265	0.906408	NA	0	0	MET
P40763, STAT3	DET562_IR1h_vs_DET562_C	-3.14449	1.05204	-2.98893	106	0.00347988	0.0440785	NA	0	0	MET
P42226, STAT6	DET562_IR1h_vs_DET562_C	-0.177804	0.308321	-0.576686	106	0.565375	0.906408	NA	0	0	MET
P46013, KI67	DET562_IR1h_vs_DET562_C	-0.231434	0.457172	-0.506229	106	0.613747	0.906408	NA	0	0	MET
P46527, CDN1B	DET562_IR1h_vs_DET562_C	-0.227703	0.417402	-0.545524	106	0.586539	0.906408	NA	0	0	MET
P46734, MP2K3	DET562_IR1h_vs_DET562_C	-0.661317	1.14203	-0.579071	106	0.56377	0.906408	NA	0	0	MET
P49815, TSC2	DET562_IR1h_vs_DET562_C	-0.43077	1.07436	-0.400954	106	0.689261	0.906408	NA	0	0	MET
P49840, GSK3A	DET562_IR1h_vs_DET562_C	-0.120792	0.445635	-0.271055	106	0.786876	0.927648	NA	0	0	MET
P51587, BRCA2	DET562_IR1h_vs_DET562_C	-0.19088	0.881284	-0.216593	106	0.828942	0.939856	NA	0	0	MET
P51858, HDGF	DET562_IR1h_vs_DET562_C	0.0552383	0.4507	0.122561	106	0.902687	0.961884	NA	0	0	MET
P52564, MP2K6	DET562_IR1h_vs_DET562_C	-1.89109	0.980266	-1.92916	106	0.0563843	0.32139	NA	0	0	MET
P53396, ACLY	DET562_IR1h_vs_DET562_C	0.0902594	0.258592	0.349042	106	0.72775	0.906408	NA	0	0	MET
P55039, DRG2	DET562_IR1h_vs_DET562_C	-2.06449	1.03861	-1.98775	106	0.0494182	0.312982	NA	0	0	MET
P61978, HNRPK	DET562_IR1h_vs_DET562_C	0.414896	0.840432	0.49367	106	0.622561	0.906408	NA	0	0	MET
P78527, PRKDC	DET562_IR1h_vs_DET562_C	-0.318515	0.789921	-0.403224	106	0.687595	0.906408	NA	0	0	MET
Q04637, IF4G1	DET562_IR1h_vs_DET562_C	0.346701	0.249194	1.39129	106	0.16705	0.793487	NA	0	0	MET
Q08J23, NSUN2	DET562_IR1h_vs_DET562_C	1.47129	0.681541	2.15878	106	0.0331233	0.236004	NA	0	0	MET
Q09161, NCBP1	DET562_IR1h_vs_DET562_C	0.99033	0.385556	2.56858	106	0.0116037	0.11891	NA	0	0	MET
Q12888, TP53B_S1317	DET562_IR1h_vs_DET562_C	-2.65498	0.815113	-3.25719	106	0.00151184	0.0215437	NA	0	0	MET
Q12888, TP53B_S831	DET562_IR1h_vs_DET562_C	0.091823	0.317187	0.289492	106	0.77277	0.927648	NA	0	0	MET
Q12888, TP53B_T855	DET562_IR1h_vs_DET562_C	1.15183	1.41887	0.811798	106	0.418727	0.906408	NA	0	0	MET
Q13144, EI2BE	DET562_IR1h_vs_DET562_C	0.318227	0.629824	0.505263	106	0.614423	0.906408	NA	0	0	MET
Q13263, TIF1B_S473	DET562_IR1h_vs_DET562_C	-1.28213	0.740089	-1.73241	106	0.0861099	0.446206	NA	0	0	MET
Q13263, TIF1B_S824	DET562_IR1h_vs_DET562_C	-0.820904	1.11967	-0.733163	106	0.465077	0.906408	NA	0	0	MET
Q13315, ATM	DET562_IR1h_vs_DET562_C	1.2812	0.660282	1.94039	106	0.0549888	0.32139	NA	0	0	MET
Q13330, MTA1	DET562_IR1h_vs_DET562_C	-0.326795	0.57387	-0.569458	106	0.57025	0.906408	NA	0	0	MET
Q13535, ATR	DET562_IR1h_vs_DET562_C	-0.658706	0.633482	-1.03982	106	0.30079	0.906408	NA	0	0	MET
Q13627, DYR1A	DET562_IR1h_vs_DET562_C	0.208097	0.317185	0.656073	106	0.513199	0.906408	NA	0	0	MET
Q14011, CIRBP	DET562_IR1h_vs_DET562_C	0.947621	1.70691	0.555166	106	0.579951	0.906408	NA	0	0	MET
Q14683, SMC1A	DET562_IR1h_vs_DET562_C	0.950321	0.582844	1.63049	106	0.105966	0.525223	NA	0	0	MET
Q14790, CASP8	DET562_IR1h_vs_DET562_C	0.020692	0.756802	0.0273413	106	0.978239	0.995707	NA	0	0	MET
Q14980, NUMA1	DET562_IR1h_vs_DET562_C	2.59874	0.395963	6.56308	106	1.99236e-09	2.27129e-07	NA	0	0	MET
Q15262, PTPRK	DET562_IR1h_vs_DET562_C	0.00537638	0.475816	0.0112993	106	0.991006	0.996065	NA	0	0	MET
Q15418, KS6A1	DET562_IR1h_vs_DET562_C	-0.696726	1.04604	-0.666059	106	0.506821	0.906408	NA	0	0	MET
Q15554, TERF2	DET562_IR1h_vs_DET562_C	-0.293957	0.347659	-0.845533	106	0.399718	0.906408	NA	0	0	MET
Q15910, EZH2	DET562_IR1h_vs_DET562_C	-0.190999	0.52442	-0.36421	106	0.716427	0.906408	NA	0	0	MET
Q53EL6, PDCD4	DET562_IR1h_vs_DET562_C	0.274034	0.584334	0.468968	106	0.640056	0.906408	NA	0	0	MET
Q6PL18, ATAD2	DET562_IR1h_vs_DET562_C	-0.0914417	0.341357	-0.267877	106	0.789315	0.927648	NA	0	0	MET
Q7Z589, EMSY	DET562_IR1h_vs_DET562_C	0.847031	0.710511	1.19214	106	0.235868	0.906408	NA	0	0	MET
Q8IVT2, MISP	DET562_IR1h_vs_DET562_C	-0.143339	0.263614	-0.543745	106	0.587759	0.906408	NA	0	0	MET
Q8N122, RPTOR_S	DET562_IR1h_vs_DET562_C	-0.0308629	0.252165	-0.122392	106	0.902821	0.961884	NA	0	0	MET
Q8N122, RPTOR_SS	DET562_IR1h_vs_DET562_C	0.186062	0.488836	0.380622	106	0.704245	0.906408	NA	0	0	MET
Q8NCD3, HJURP	DET562_IR1h_vs_DET562_C	0.653646	0.693945	0.941928	106	0.348371	0.906408	NA	0	0	MET
Q8TEK3, DOT1L	DET562_IR1h_vs_DET562_C	-0.229335	0.489002	-0.468985	106	0.640043	0.906408	NA	0	0	MET
Q8WXE1, ATRIP	DET562_IR1h_vs_DET562_C	-0.108155	0.762415	-0.141859	106	0.887461	0.961884	NA	0	0	MET
Q92796, DLG3	DET562_IR1h_vs_DET562_C	0.251392	1.3776	0.182485	106	0.85555	0.956203	NA	0	0	MET
Q92878, RAD50	DET562_IR1h_vs_DET562_C	0.257199	0.718215	0.358109	106	0.720974	0.906408	NA	0	0	MET
Q92993, KAT5	DET562_IR1h_vs_DET562_C	0.251387	0.275921	0.911085	106	0.364318	0.906408	NA	0	0	MET
Q96B36, AKTS1	DET562_IR1h_vs_DET562_C	-0.186216	0.302713	-0.615157	106	0.539769	0.906408	NA	0	0	MET
Q96C19, EFHD2	DET562_IR1h_vs_DET562_C	1.19226	0.546099	2.18323	106	0.0312244	0.236004	NA	0	0	MET
Q96EB6, SIR1	DET562_IR1h_vs_DET562_C	0.363873	0.326374	1.11489	106	0.267417	0.906408	NA	0	0	MET
Q96EZ8, MCRS1	DET562_IR1h_vs_DET562_C	-0.579646	0.817154	-0.709348	106	0.479666	0.906408	NA	0	0	MET
Q96F86, EDC3	DET562_IR1h_vs_DET562_C	-3.83785	3.22844	-1.18876	106	0.237189	0.906408	NA	0	0	MET
Q96MG7, MAGG1	DET562_IR1h_vs_DET562_C	-0.735452	0.694158	-1.05949	106	0.291786	0.906408	NA	0	0	MET
Q96RL1, UIMC1	DET562_IR1h_vs_DET562_C	0.440944	1.21311	0.363482	106	0.716968	0.906408	NA	0	0	MET
Q96RT1, LAP2	DET562_IR1h_vs_DET562_C	0.0447587	0.841017	0.0532197	106	0.957657	0.98354	NA	0	0	MET
Q96T58, MINT	DET562_IR1h_vs_DET562_C	0.394923	0.672585	0.587171	106	0.558337	0.906408	NA	0	0	MET
Q9BVJ6, UT14A	DET562_IR1h_vs_DET562_C	1.05516	0.282705	3.73236	106	0.000306997	0.00499966	NA	0	0	MET
Q9H0E9, BRD8	DET562_IR1h_vs_DET562_C	0.320056	0.511652	0.625534	106	0.532965	0.906408	NA	0	0	MET
Q9H910, HN1L	DET562_IR1h_vs_DET562_C	-0.308634	0.647531	-0.476631	106	0.634606	0.906408	NA	0	0	MET
Q9NQS7, INCE	DET562_IR1h_vs_DET562_C	-0.233274	0.440423	-0.529659	106	0.597456	0.906408	NA	0	0	MET
Q9NV56, MRGBP	DET562_IR1h_vs_DET562_C	-0.259133	0.403271	-0.642579	106	0.521885	0.906408	NA	0	0	MET
Q9UHB6, LIMA1	DET562_IR1h_vs_DET562_C	-0.000935431	0.189244	-0.00494298	106	0.996065	0.996065	NA	0	0	MET
Q9UKV3, ACINU	DET562_IR1h_vs_DET562_C	1.28103	0.336231	3.80997	106	0.000233411	0.0044348	NA	0	0	MET
Q9UQE7, SMC3	DET562_IR1h_vs_DET562_C	1.7133	0.285472	6.00165	106	2.76533e-08	1.57624e-06	NA	0	0	MET
Q9Y4K1, AIM1	DET562_IR1h_vs_DET562_C	0.621481	0.752668	0.825704	106	0.410827	0.906408	NA	0	0	MET
Q9Y6X4, F169A	DET562_IR1h_vs_DET562_C	0.696666	0.716839	0.971858	106	0.333334	0.906408	NA	0	0	MET
O00443, P3C2A	DET562_IREMD1h_vs_DET562_C	0.67931	0.248085	2.73821	106	0.00724743	0.0516379	NA	0	0	MET
O14737, PDCD5	DET562_IREMD1h_vs_DET562_C	1.09242	1.46789	0.744212	106	0.458395	0.767469	NA	0	0	MET
O14757, CHK1_S280	DET562_IREMD1h_vs_DET562_C	1.93938	0.568652	3.41049	106	0.000918555	0.0130894	NA	0	0	MET
O14757, CHK1_S317	DET562_IREMD1h_vs_DET562_C	-0.493828	0.689361	-0.716356	106	0.475347	0.767469	NA	0	0	MET
O15355, PPM1G	DET562_IREMD1h_vs_DET562_C	2.23642	0.32782	6.8221	106	5.74135e-10	2.18171e-08	NA	0	0	MET
O15530, PDPK1	DET562_IREMD1h_vs_DET562_C	0.250401	0.508709	0.492228	106	0.623576	0.826601	NA	0	0	MET
O43379, WDR62	DET562_IREMD1h_vs_DET562_C	-0.268966	0.427728	-0.628824	106	0.530817	0.785885	NA	0	0	MET
O43504, LTOR5	DET562_IREMD1h_vs_DET562_C	0.620116	0.8622	0.719225	106	0.473585	0.767469	NA	0	0	MET
O60271, JIP4	DET562_IREMD1h_vs_DET562_C	0.73824	1.08935	0.677685	106	0.499448	0.769419	NA	0	0	MET
O60825, F262	DET562_IREMD1h_vs_DET562_C	-0.13261	0.340868	-0.389035	106	0.698031	0.85565	NA	0	0	MET
O60934, NBN	DET562_IREMD1h_vs_DET562_C	2.00897	0.311499	6.44935	106	3.42066e-09	8.02951e-08	NA	0	0	MET
O95251, KAT7	DET562_IREMD1h_vs_DET562_C	-0.424552	0.383487	-1.10708	106	0.270765	0.636861	NA	0	0	MET
O95453, PARN	DET562_IREMD1h_vs_DET562_C	1.06207	0.437811	2.42586	106	0.0169609	0.107419	NA	0	0	MET
O96017, CHK2	DET562_IREMD1h_vs_DET562_C	-0.0711361	0.849085	-0.0837798	106	0.93339	0.968834	NA	0	0	MET
P00533, EGFR_T693	DET562_IREMD1h_vs_DET562_C	1.26471	0.418978	3.01855	106	0.00318159	0.0341178	NA	0	0	MET
P00533, EGFR_Y1197	DET562_IREMD1h_vs_DET562_C	-0.254638	0.502582	-0.506659	106	0.613446	0.826601	NA	0	0	MET
P04198, MYCN	DET562_IREMD1h_vs_DET562_C	0.263153	0.616027	0.427178	106	0.670116	0.849715	NA	0	0	MET
P04626, ERBB2	DET562_IREMD1h_vs_DET562_C	-0.16256	0.366297	-0.443792	106	0.658097	0.849715	NA	0	0	MET
P06400, RB	DET562_IREMD1h_vs_DET562_C	-0.294038	0.574104	-0.512169	106	0.609599	0.826601	NA	0	0	MET
P06493, CDK1	DET562_IREMD1h_vs_DET562_C	4.51949	3.53262	1.27936	106	0.203563	0.546259	NA	0	0	MET
P06748, NPM	DET562_IREMD1h_vs_DET562_C	-0.484756	2.06747	-0.234468	106	0.815074	0.90212	NA	0	0	MET
P07355, ANXA2_Y188	DET562_IREMD1h_vs_DET562_C	1.46287	0.729473	2.00538	106	0.0474708	0.23529	NA	0	0	MET
P07355, ANXA2_Y24	DET562_IREMD1h_vs_DET562_C	0.0985444	0.373412	0.263902	106	0.792367	0.896427	NA	0	0	MET
P08581, MET_S	DET562_IREMD1h_vs_DET562_C	0.157325	0.606838	0.259253	106	0.795943	0.896427	NA	0	0	MET
P08581, MET_Y	DET562_IREMD1h_vs_DET562_C	2.35702	1.22258	1.92791	106	0.0565424	0.247916	NA	0	0	MET
P08581, MET_YY	DET562_IREMD1h_vs_DET562_C	-1.14453	1.54384	-0.741351	106	0.46012	0.767469	NA	0	0	MET
P0C1Z6, TFPT	DET562_IREMD1h_vs_DET562_C	0.465301	0.328542	1.41626	106	0.159631	0.494959	NA	0	0	MET
P10398, ARAF	DET562_IREMD1h_vs_DET562_C	0.2389	0.929046	0.257146	106	0.797565	0.896427	NA	0	0	MET
P12270, TPR	DET562_IREMD1h_vs_DET562_C	-0.460425	0.727692	-0.632719	106	0.528279	0.785885	NA	0	0	MET
P15056, BRAF	DET562_IREMD1h_vs_DET562_C	-0.147536	0.834876	-0.176716	106	0.860069	0.931545	NA	0	0	MET
P15336, ATF2	DET562_IREMD1h_vs_DET562_C	-0.47851	0.521383	-0.917771	106	0.360822	0.695476	NA	0	0	MET
P16104, H2AX_S	DET562_IREMD1h_vs_DET562_C	0.813855	0.717135	1.13487	106	0.25899	0.636861	NA	0	0	MET
P16104, H2AX_TS	DET562_IREMD1h_vs_DET562_C	0.903081	0.944873	0.955771	106	0.341363	0.695476	NA	0	0	MET
P16949, STMN1_S25	DET562_IREMD1h_vs_DET562_C	0.150288	0.40291	0.373007	106	0.709888	0.860928	NA	0	0	MET
P16949, STMN1_S38	DET562_IREMD1h_vs_DET562_C	-0.236989	0.424252	-0.558603	106	0.57761	0.812933	NA	0	0	MET
P17535, JUND	DET562_IREMD1h_vs_DET562_C	0.980723	0.353391	2.77518	106	0.00652273	0.0502078	NA	0	0	MET
P17544, ATF7	DET562_IREMD1h_vs_DET562_C	-0.1142	0.649167	-0.175918	106	0.860694	0.931545	NA	0	0	MET
P17612, KAPCA	DET562_IREMD1h_vs_DET562_C	0.306826	0.990239	0.309851	106	0.757283	0.896427	NA	0	0	MET
P23396, RS3	DET562_IREMD1h_vs_DET562_C	0.338881	0.239865	1.4128	106	0.160645	0.494959	NA	0	0	MET
P23588, IF4B	DET562_IREMD1h_vs_DET562_C	0.670898	0.732781	0.91555	106	0.361981	0.695476	NA	0	0	MET
P27361, MK03	DET562_IREMD1h_vs_DET562_C	-0.98588	2.13622	-0.461506	106	0.645382	0.845672	NA	0	0	MET
P27708, PYR1	DET562_IREMD1h_vs_DET562_C	0.292367	0.314167	0.93061	106	0.35417	0.695476	NA	0	0	MET
P29353, SHC1	DET562_IREMD1h_vs_DET562_C	-0.707175	0.607934	-1.16324	106	0.247343	0.626601	NA	0	0	MET
P29590, PML	DET562_IREMD1h_vs_DET562_C	0.178609	0.26285	0.679509	106	0.498296	0.769419	NA	0	0	MET
P29803, ODPAT	DET562_IREMD1h_vs_DET562_C	0.0147784	0.606958	0.0243484	106	0.98062	0.983974	NA	0	0	MET
P35222, CTNB1	DET562_IREMD1h_vs_DET562_C	-1.56521	0.704194	-2.22269	106	0.02836	0.17016	NA	0	0	MET
P35568, IRS1	DET562_IREMD1h_vs_DET562_C	0.570865	0.448682	1.27232	106	0.206045	0.546259	NA	0	0	MET
P38398, BRCA1	DET562_IREMD1h_vs_DET562_C	-0.256293	0.601347	-0.426198	106	0.670828	0.849715	NA	0	0	MET
P40763, STAT3	DET562_IREMD1h_vs_DET562_C	-3.1638	1.05204	-3.0073	106	0.00329207	0.0341178	NA	0	0	MET
P42226, STAT6	DET562_IREMD1h_vs_DET562_C	-0.217344	0.308321	-0.704929	106	0.482401	0.767469	NA	0	0	MET
P46013, KI67	DET562_IREMD1h_vs_DET562_C	0.260067	0.457172	0.568861	106	0.570654	0.812933	NA	0	0	MET
P46527, CDN1B	DET562_IREMD1h_vs_DET562_C	0.104894	0.417402	0.251303	106	0.802066	0.896427	NA	0	0	MET
P46734, MP2K3	DET562_IREMD1h_vs_DET562_C	-1.85177	1.14203	-1.62147	106	0.107887	0.384348	NA	0	0	MET
P49815, TSC2	DET562_IREMD1h_vs_DET562_C	0.0643971	1.07436	0.0599399	106	0.952316	0.969322	NA	0	0	MET
P49840, GSK3A	DET562_IREMD1h_vs_DET562_C	0.408579	0.445635	0.916845	106	0.361305	0.695476	NA	0	0	MET
P51587, BRCA2	DET562_IREMD1h_vs_DET562_C	-0.365532	0.881284	-0.414772	106	0.679147	0.850591	NA	0	0	MET
P51858, HDGF	DET562_IREMD1h_vs_DET562_C	0.334621	0.4507	0.742447	106	0.459459	0.767469	NA	0	0	MET
P52564, MP2K6	DET562_IREMD1h_vs_DET562_C	-2.71605	0.980266	-2.77073	106	0.00660629	0.0502078	NA	0	0	MET
P53396, ACLY	DET562_IREMD1h_vs_DET562_C	0.477762	0.258592	1.84755	106	0.0674556	0.26517	NA	0	0	MET
P55039, DRG2	DET562_IREMD1h_vs_DET562_C	-1.66017	1.03861	-1.59845	106	0.112919	0.390083	NA	0	0	MET
P61978, HNRPK	DET562_IREMD1h_vs_DET562_C	1.29575	0.840432	1.54176	106	0.126111	0.422843	NA	0	0	MET
P78527, PRKDC	DET562_IREMD1h_vs_DET562_C	0.474969	0.789921	0.601287	106	0.548933	0.802286	NA	0	0	MET
Q04637, IF4G1	DET562_IREMD1h_vs_DET562_C	0.461833	0.249194	1.85331	106	0.0666192	0.26517	NA	0	0	MET
Q08J23, NSUN2	DET562_IREMD1h_vs_DET562_C	2.01298	0.681541	2.95357	106	0.00386966	0.0367618	NA	0	0	MET
Q09161, NCBP1	DET562_IREMD1h_vs_DET562_C	1.23085	0.385556	3.1924	106	0.00185744	0.0235275	NA	0	0	MET
Q12888, TP53B_S1317	DET562_IREMD1h_vs_DET562_C	-2.30635	0.815113	-2.82949	106	0.00557745	0.04891	NA	0	0	MET
Q12888, TP53B_S831	DET562_IREMD1h_vs_DET562_C	0.697009	0.317187	2.19747	106	0.0301627	0.171928	NA	0	0	MET
Q12888, TP53B_T855	DET562_IREMD1h_vs_DET562_C	-1.41657	1.41887	-0.998377	106	0.32037	0.689098	NA	0	0	MET
Q13144, EI2BE	DET562_IREMD1h_vs_DET562_C	1.19364	0.629824	1.8952	106	0.0607907	0.256672	NA	0	0	MET
Q13263, TIF1B_S473	DET562_IREMD1h_vs_DET562_C	-0.518947	0.740089	-0.701196	106	0.484718	0.767469	NA	0	0	MET
Q13263, TIF1B_S824	DET562_IREMD1h_vs_DET562_C	2.01943	1.11967	1.80358	106	0.0741374	0.272634	NA	0	0	MET
Q13315, ATM	DET562_IREMD1h_vs_DET562_C	1.43579	0.660282	2.17451	106	0.0318908	0.173121	NA	0	0	MET
Q13330, MTA1	DET562_IREMD1h_vs_DET562_C	-0.0344929	0.57387	-0.0601057	106	0.952185	0.969322	NA	0	0	MET
Q13535, ATR	DET562_IREMD1h_vs_DET562_C	0.18289	0.633482	0.288707	106	0.77337	0.896427	NA	0	0	MET
Q13627, DYR1A	DET562_IREMD1h_vs_DET562_C	0.577719	0.317185	1.8214	106	0.0713672	0.271195	NA	0	0	MET
Q14011, CIRBP	DET562_IREMD1h_vs_DET562_C	1.87794	1.70691	1.1002	106	0.273739	0.636861	NA	0	0	MET
Q14683, SMC1A	DET562_IREMD1h_vs_DET562_C	2.01293	0.582844	3.45363	106	0.00079613	0.0129655	NA	0	0	MET
Q14790, CASP8	DET562_IREMD1h_vs_DET562_C	0.574434	0.756802	0.759028	106	0.44952	0.767469	NA	0	0	MET
Q14980, NUMA1	DET562_IREMD1h_vs_DET562_C	3.14972	0.395963	7.95459	106	2.09499e-12	2.38829e-10	NA	0	0	MET
Q15262, PTPRK	DET562_IREMD1h_vs_DET562_C	0.484736	0.475816	1.01875	106	0.310643	0.689098	NA	0	0	MET
Q15418, KS6A1	DET562_IREMD1h_vs_DET562_C	-0.161451	1.04604	-0.154345	106	0.877631	0.931545	NA	0	0	MET
Q15554, TERF2	DET562_IREMD1h_vs_DET562_C	0.0515011	0.347659	0.148137	106	0.882516	0.931545	NA	0	0	MET
Q15910, EZH2	DET562_IREMD1h_vs_DET562_C	0.0780811	0.52442	0.14889	106	0.881923	0.931545	NA	0	0	MET
Q53EL6, PDCD4	DET562_IREMD1h_vs_DET562_C	0.772124	0.584334	1.32137	106	0.189222	0.532953	NA	0	0	MET
Q6PL18, ATAD2	DET562_IREMD1h_vs_DET562_C	0.123024	0.341357	0.360398	106	0.719267	0.86312	NA	0	0	MET
Q7Z589, EMSY	DET562_IREMD1h_vs_DET562_C	0.933626	0.710511	1.31402	106	0.191676	0.532953	NA	0	0	MET
Q8IVT2, MISP	DET562_IREMD1h_vs_DET562_C	0.2912	0.263614	1.10465	106	0.271813	0.636861	NA	0	0	MET
Q8N122, RPTOR_S	DET562_IREMD1h_vs_DET562_C	0.228917	0.252165	0.907806	106	0.36604	0.695476	NA	0	0	MET
Q8N122, RPTOR_SS	DET562_IREMD1h_vs_DET562_C	0.277691	0.488836	0.568067	106	0.571191	0.812933	NA	0	0	MET
Q8NCD3, HJURP	DET562_IREMD1h_vs_DET562_C	1.00844	0.693945	1.4532	106	0.149123	0.485715	NA	0	0	MET
Q8TEK3, DOT1L	DET562_IREMD1h_vs_DET562_C	-0.197947	0.489002	-0.404798	106	0.686442	0.850591	NA	0	0	MET
Q8WXE1, ATRIP	DET562_IREMD1h_vs_DET562_C	-0.0153507	0.762415	-0.0201344	106	0.983974	0.983974	NA	0	0	MET
Q92796, DLG3	DET562_IREMD1h_vs_DET562_C	0.967673	1.3776	0.702433	106	0.483949	0.767469	NA	0	0	MET
Q92878, RAD50	DET562_IREMD1h_vs_DET562_C	0.723764	0.718215	1.00773	106	0.315881	0.689098	NA	0	0	MET
Q92993, KAT5	DET562_IREMD1h_vs_DET562_C	0.334356	0.275921	1.21178	106	0.228289	0.591477	NA	0	0	MET
Q96B36, AKTS1	DET562_IREMD1h_vs_DET562_C	0.583984	0.302713	1.92917	106	0.0563841	0.247916	NA	0	0	MET
Q96C19, EFHD2	DET562_IREMD1h_vs_DET562_C	1.34983	0.546099	2.47176	106	0.0150363	0.100832	NA	0	0	MET
Q96EB6, SIR1	DET562_IREMD1h_vs_DET562_C	0.431332	0.326374	1.32159	106	0.189151	0.532953	NA	0	0	MET
Q96EZ8, MCRS1	DET562_IREMD1h_vs_DET562_C	-0.0669671	0.817154	-0.0819517	106	0.93484	0.968834	NA	0	0	MET
Q96F86, EDC3	DET562_IREMD1h_vs_DET562_C	-3.39095	3.22844	-1.05034	106	0.295951	0.674768	NA	0	0	MET
Q96MG7, MAGG1	DET562_IREMD1h_vs_DET562_C	-0.567552	0.694158	-0.817612	106	0.415413	0.763824	NA	0	0	MET
Q96RL1, UIMC1	DET562_IREMD1h_vs_DET562_C	0.785805	1.21311	0.647761	106	0.51854	0.785885	NA	0	0	MET
Q96RT1, LAP2	DET562_IREMD1h_vs_DET562_C	0.437078	0.841017	0.519701	106	0.604355	0.826601	NA	0	0	MET
Q96T58, MINT	DET562_IREMD1h_vs_DET562_C	0.902157	0.672585	1.34133	106	0.182681	0.532953	NA	0	0	MET
Q9BVJ6, UT14A	DET562_IREMD1h_vs_DET562_C	1.82153	0.282705	6.44321	106	3.52172e-09	8.02951e-08	NA	0	0	MET
Q9H0E9, BRD8	DET562_IREMD1h_vs_DET562_C	0.254213	0.511652	0.496847	106	0.620326	0.826601	NA	0	0	MET
Q9H910, HN1L	DET562_IREMD1h_vs_DET562_C	-0.495875	0.647531	-0.765793	106	0.445502	0.767469	NA	0	0	MET
Q9NQS7, INCE	DET562_IREMD1h_vs_DET562_C	0.110977	0.440423	0.251977	106	0.801547	0.896427	NA	0	0	MET
Q9NV56, MRGBP	DET562_IREMD1h_vs_DET562_C	0.379563	0.403271	0.941211	106	0.348737	0.695476	NA	0	0	MET
Q9UHB6, LIMA1	DET562_IREMD1h_vs_DET562_C	0.367209	0.189244	1.9404	106	0.0549879	0.247916	NA	0	0	MET
Q9UKV3, ACINU	DET562_IREMD1h_vs_DET562_C	1.86176	0.336231	5.53716	106	2.24927e-07	4.27362e-06	NA	0	0	MET
Q9UQE7, SMC3	DET562_IREMD1h_vs_DET562_C	2.22616	0.285472	7.79817	106	4.61187e-12	2.62876e-10	NA	0	0	MET
Q9Y4K1, AIM1	DET562_IREMD1h_vs_DET562_C	1.51338	0.752668	2.01069	106	0.0468971	0.23529	NA	0	0	MET
Q9Y6X4, F169A	DET562_IREMD1h_vs_DET562_C	0.623442	0.716839	0.86971	106	0.386424	0.72217	NA	0	0	MET
O00443, P3C2A	DET562_IR8h_vs_DET562_C	0.175524	0.248085	0.707514	106	0.4808	0.847034	NA	0	0	MET
O14737, PDCD5	DET562_IR8h_vs_DET562_C	1.17676	1.46789	0.801671	106	0.424537	0.834435	NA	0	0	MET
O14757, CHK1_S280	DET562_IR8h_vs_DET562_C	1.81996	0.568652	3.20048	106	0.00181063	0.0516031	NA	0	0	MET
O14757, CHK1_S317	DET562_IR8h_vs_DET562_C	-0.255818	0.689361	-0.371094	106	0.711308	0.876483	NA	0	0	MET
O15355, PPM1G	DET562_IR8h_vs_DET562_C	0.864411	0.32782	2.63685	106	0.00962561	0.137165	NA	0	0	MET
O15530, PDPK1	DET562_IR8h_vs_DET562_C	0.336587	0.508709	0.661649	106	0.509632	0.847034	NA	0	0	MET
O43379, WDR62	DET562_IR8h_vs_DET562_C	-0.494412	0.427728	-1.1559	106	0.25032	0.811537	NA	0	0	MET
O43504, LTOR5	DET562_IR8h_vs_DET562_C	0.973153	0.8622	1.12869	106	0.261578	0.811537	NA	0	0	MET
O60271, JIP4	DET562_IR8h_vs_DET562_C	0.630665	1.08935	0.578935	106	0.563861	0.847034	NA	0	0	MET
O60825, F262	DET562_IR8h_vs_DET562_C	-0.000439472	0.340868	-0.00128927	106	0.998974	0.998974	NA	0	0	MET
O60934, NBN	DET562_IR8h_vs_DET562_C	1.23007	0.311499	3.94887	106	0.000141634	0.0053821	NA	0	0	MET
O95251, KAT7	DET562_IR8h_vs_DET562_C	0.159511	0.383487	0.415948	106	0.678289	0.873426	NA	0	0	MET
O95453, PARN	DET562_IR8h_vs_DET562_C	0.17117	0.437811	0.390966	106	0.696607	0.873756	NA	0	0	MET
O96017, CHK2	DET562_IR8h_vs_DET562_C	0.408215	0.849085	0.48077	106	0.63167	0.868717	NA	0	0	MET
P00533, EGFR_T693	DET562_IR8h_vs_DET562_C	-0.349717	0.418978	-0.834692	106	0.405769	0.811537	NA	0	0	MET
P00533, EGFR_Y1197	DET562_IR8h_vs_DET562_C	-0.0802174	0.502582	-0.159611	106	0.873492	0.957481	NA	0	0	MET
P04198, MYCN	DET562_IR8h_vs_DET562_C	0.517124	0.616027	0.83945	106	0.403106	0.811537	NA	0	0	MET
P04626, ERBB2	DET562_IR8h_vs_DET562_C	-0.0178547	0.366297	-0.0487438	106	0.961215	0.97838	NA	0	0	MET
P06400, RB	DET562_IR8h_vs_DET562_C	0.329037	0.574104	0.573131	106	0.56777	0.847034	NA	0	0	MET
P06493, CDK1	DET562_IR8h_vs_DET562_C	4.81189	3.53262	1.36213	106	0.176044	0.716751	NA	0	0	MET
P06748, NPM	DET562_IR8h_vs_DET562_C	-3.81441	2.06747	-1.84497	106	0.0678343	0.432302	NA	0	0	MET
P07355, ANXA2_Y188	DET562_IR8h_vs_DET562_C	0.493658	0.729473	0.676733	106	0.50005	0.847034	NA	0	0	MET
P07355, ANXA2_Y24	DET562_IR8h_vs_DET562_C	-0.207526	0.373412	-0.555755	106	0.579549	0.847034	NA	0	0	MET
P08581, MET_S	DET562_IR8h_vs_DET562_C	0.173068	0.606838	0.285196	106	0.776051	0.893634	NA	0	0	MET
P08581, MET_Y	DET562_IR8h_vs_DET562_C	0.175767	1.22258	0.143767	106	0.885957	0.961379	NA	0	0	MET
P08581, MET_YY	DET562_IR8h_vs_DET562_C	-0.702801	1.54384	-0.455228	106	0.649876	0.869828	NA	0	0	MET
P0C1Z6, TFPT	DET562_IR8h_vs_DET562_C	-0.108467	0.328542	-0.330148	106	0.74194	0.89231	NA	0	0	MET
P10398, ARAF	DET562_IR8h_vs_DET562_C	0.0924817	0.929046	0.0995447	106	0.920894	0.974316	NA	0	0	MET
P12270, TPR	DET562_IR8h_vs_DET562_C	-0.657137	0.727692	-0.903042	106	0.368551	0.811537	NA	0	0	MET
P15056, BRAF	DET562_IR8h_vs_DET562_C	0.068068	0.834876	0.0815307	106	0.935174	0.974316	NA	0	0	MET
P15336, ATF2	DET562_IR8h_vs_DET562_C	-1.06025	0.521383	-2.03353	106	0.0444969	0.422721	NA	0	0	MET
P16104, H2AX_S	DET562_IR8h_vs_DET562_C	0.0683353	0.717135	0.0952893	106	0.924265	0.974316	NA	0	0	MET
P16104, H2AX_TS	DET562_IR8h_vs_DET562_C	0.842486	0.944873	0.89164	106	0.374606	0.811537	NA	0	0	MET
P16949, STMN1_S25	DET562_IR8h_vs_DET562_C	-0.23956	0.40291	-0.594574	106	0.553395	0.847034	NA	0	0	MET
P16949, STMN1_S38	DET562_IR8h_vs_DET562_C	0.0319399	0.424252	0.0752853	106	0.94013	0.974316	NA	0	0	MET
P17535, JUND	DET562_IR8h_vs_DET562_C	0.105782	0.353391	0.299336	106	0.76527	0.89231	NA	0	0	MET
P17544, ATF7	DET562_IR8h_vs_DET562_C	-0.200869	0.649167	-0.309426	106	0.757605	0.89231	NA	0	0	MET
P17612, KAPCA	DET562_IR8h_vs_DET562_C	-0.700466	0.990239	-0.707371	106	0.480888	0.847034	NA	0	0	MET
P23396, RS3	DET562_IR8h_vs_DET562_C	0.162489	0.239865	0.677419	106	0.499616	0.847034	NA	0	0	MET
P23588, IF4B	DET562_IR8h_vs_DET562_C	0.468384	0.732781	0.639187	106	0.52408	0.847034	NA	0	0	MET
P27361, MK03	DET562_IR8h_vs_DET562_C	1.47624	2.13622	0.691053	106	0.491043	0.847034	NA	0	0	MET
P27708, PYR1	DET562_IR8h_vs_DET562_C	0.0632077	0.314167	0.201192	106	0.840934	0.942923	NA	0	0	MET
P29353, SHC1	DET562_IR8h_vs_DET562_C	-0.61698	0.607934	-1.01488	106	0.312474	0.811537	NA	0	0	MET
P29590, PML	DET562_IR8h_vs_DET562_C	0.117736	0.26285	0.44792	106	0.655125	0.869828	NA	0	0	MET
P29803, ODPAT	DET562_IR8h_vs_DET562_C	-0.568751	0.606958	-0.937053	106	0.350861	0.811537	NA	0	0	MET
P35222, CTNB1	DET562_IR8h_vs_DET562_C	-1.30684	0.704194	-1.85579	106	0.0662609	0.432302	NA	0	0	MET
P35568, IRS1	DET562_IR8h_vs_DET562_C	0.40971	0.448682	0.913142	106	0.36324	0.811537	NA	0	0	MET
P38398, BRCA1	DET562_IR8h_vs_DET562_C	0.360531	0.601347	0.599539	106	0.550093	0.847034	NA	0	0	MET
P40763, STAT3	DET562_IR8h_vs_DET562_C	-2.05614	1.05204	-1.95443	106	0.0532849	0.432302	NA	0	0	MET
P42226, STAT6	DET562_IR8h_vs_DET562_C	0.329773	0.308321	1.06958	106	0.28724	0.811537	NA	0	0	MET
P46013, KI67	DET562_IR8h_vs_DET562_C	0.135764	0.457172	0.296966	106	0.767074	0.89231	NA	0	0	MET
P46527, CDN1B	DET562_IR8h_vs_DET562_C	-0.758398	0.417402	-1.81695	106	0.0720503	0.432302	NA	0	0	MET
P46734, MP2K3	DET562_IR8h_vs_DET562_C	-1.12857	1.14203	-0.988216	106	0.325297	0.811537	NA	0	0	MET
P49815, TSC2	DET562_IR8h_vs_DET562_C	-0.904138	1.07436	-0.841558	106	0.40193	0.811537	NA	0	0	MET
P49840, GSK3A	DET562_IR8h_vs_DET562_C	-0.113808	0.445635	-0.255384	106	0.798922	0.910771	NA	0	0	MET
P51587, BRCA2	DET562_IR8h_vs_DET562_C	-0.531463	0.881284	-0.603055	106	0.54776	0.847034	NA	0	0	MET
P51858, HDGF	DET562_IR8h_vs_DET562_C	0.52949	0.4507	1.17482	106	0.2427	0.811537	NA	0	0	MET
P52564, MP2K6	DET562_IR8h_vs_DET562_C	-2.81436	0.980266	-2.87102	106	0.00494115	0.0804702	NA	0	0	MET
P53396, ACLY	DET562_IR8h_vs_DET562_C	0.309338	0.258592	1.19624	106	0.234271	0.811537	NA	0	0	MET
P55039, DRG2	DET562_IR8h_vs_DET562_C	-2.05786	1.03861	-1.98136	106	0.0501406	0.432302	NA	0	0	MET
P61978, HNRPK	DET562_IR8h_vs_DET562_C	0.71363	0.840432	0.849123	106	0.397727	0.811537	NA	0	0	MET
P78527, PRKDC	DET562_IR8h_vs_DET562_C	-0.461351	0.789921	-0.584046	106	0.56043	0.847034	NA	0	0	MET
Q04637, IF4G1	DET562_IR8h_vs_DET562_C	-0.129167	0.249194	-0.518341	106	0.605301	0.862554	NA	0	0	MET
Q08J23, NSUN2	DET562_IR8h_vs_DET562_C	1.64555	0.681541	2.41445	106	0.017472	0.221311	NA	0	0	MET
Q09161, NCBP1	DET562_IR8h_vs_DET562_C	-0.321942	0.385556	-0.835008	106	0.405591	0.811537	NA	0	0	MET
Q12888, TP53B_S1317	DET562_IR8h_vs_DET562_C	-2.48703	0.815113	-3.05115	106	0.00288074	0.0547341	NA	0	0	MET
Q12888, TP53B_S831	DET562_IR8h_vs_DET562_C	0.265086	0.317187	0.835741	106	0.405181	0.811537	NA	0	0	MET
Q12888, TP53B_T855	DET562_IR8h_vs_DET562_C	0.0796168	1.41887	0.0561129	106	0.955358	0.97838	NA	0	0	MET
Q13144, EI2BE	DET562_IR8h_vs_DET562_C	0.861739	0.629824	1.36822	106	0.174136	0.716751	NA	0	0	MET
Q13263, TIF1B_S473	DET562_IR8h_vs_DET562_C	-0.849156	0.740089	-1.14737	106	0.253811	0.811537	NA	0	0	MET
Q13263, TIF1B_S824	DET562_IR8h_vs_DET562_C	1.34315	1.11967	1.19959	106	0.232973	0.811537	NA	0	0	MET
Q13315, ATM	DET562_IR8h_vs_DET562_C	0.956418	0.660282	1.4485	106	0.150429	0.685955	NA	0	0	MET
Q13330, MTA1	DET562_IR8h_vs_DET562_C	0.110985	0.57387	0.193398	106	0.847017	0.942923	NA	0	0	MET
Q13535, ATR	DET562_IR8h_vs_DET562_C	-0.0150424	0.633482	-0.0237456	106	0.9811	0.989783	NA	0	0	MET
Q13627, DYR1A	DET562_IR8h_vs_DET562_C	0.19557	0.317185	0.616581	106	0.538833	0.847034	NA	0	0	MET
Q14011, CIRBP	DET562_IR8h_vs_DET562_C	0.860174	1.70691	0.503935	106	0.615353	0.866052	NA	0	0	MET
Q14683, SMC1A	DET562_IR8h_vs_DET562_C	1.34466	0.582844	2.30707	106	0.0229943	0.262135	NA	0	0	MET
Q14790, CASP8	DET562_IR8h_vs_DET562_C	0.362976	0.756802	0.479618	106	0.632487	0.868717	NA	0	0	MET
Q14980, NUMA1	DET562_IR8h_vs_DET562_C	0.819006	0.395963	2.06839	106	0.0410371	0.422721	NA	0	0	MET
Q15262, PTPRK	DET562_IR8h_vs_DET562_C	0.256368	0.475816	0.538797	106	0.591157	0.853062	NA	0	0	MET
Q15418, KS6A1	DET562_IR8h_vs_DET562_C	0.467002	1.04604	0.446446	106	0.656186	0.869828	NA	0	0	MET
Q15554, TERF2	DET562_IR8h_vs_DET562_C	0.561692	0.347659	1.61564	106	0.109144	0.577853	NA	0	0	MET
Q15910, EZH2	DET562_IR8h_vs_DET562_C	-0.638313	0.52442	-1.21718	106	0.226239	0.811537	NA	0	0	MET
Q53EL6, PDCD4	DET562_IR8h_vs_DET562_C	-0.550745	0.584334	-0.942516	106	0.348072	0.811537	NA	0	0	MET
Q6PL18, ATAD2	DET562_IR8h_vs_DET562_C	0.588557	0.341357	1.72417	106	0.0875927	0.499278	NA	0	0	MET
Q7Z589, EMSY	DET562_IR8h_vs_DET562_C	1.33506	0.710511	1.87901	106	0.0629895	0.432302	NA	0	0	MET
Q8IVT2, MISP	DET562_IR8h_vs_DET562_C	0.0965072	0.263614	0.366093	106	0.715025	0.876483	NA	0	0	MET
Q8N122, RPTOR_S	DET562_IR8h_vs_DET562_C	-0.168041	0.252165	-0.666394	106	0.506607	0.847034	NA	0	0	MET
Q8N122, RPTOR_SS	DET562_IR8h_vs_DET562_C	-0.491447	0.488836	-1.00534	106	0.317022	0.811537	NA	0	0	MET
Q8NCD3, HJURP	DET562_IR8h_vs_DET562_C	1.02082	0.693945	1.47103	106	0.144244	0.68516	NA	0	0	MET
Q8TEK3, DOT1L	DET562_IR8h_vs_DET562_C	0.272777	0.489002	0.557822	106	0.578142	0.847034	NA	0	0	MET
Q8WXE1, ATRIP	DET562_IR8h_vs_DET562_C	0.731882	0.762415	0.959952	106	0.339264	0.811537	NA	0	0	MET
Q92796, DLG3	DET562_IR8h_vs_DET562_C	1.20322	1.3776	0.873415	106	0.384411	0.811537	NA	0	0	MET
Q92878, RAD50	DET562_IR8h_vs_DET562_C	0.747775	0.718215	1.04116	106	0.300171	0.811537	NA	0	0	MET
Q92993, KAT5	DET562_IR8h_vs_DET562_C	0.107552	0.275921	0.389792	106	0.697472	0.873756	NA	0	0	MET
Q96B36, AKTS1	DET562_IR8h_vs_DET562_C	0.25901	0.302713	0.85563	106	0.394133	0.811537	NA	0	0	MET
Q96C19, EFHD2	DET562_IR8h_vs_DET562_C	1.69489	0.546099	3.10362	106	0.00245132	0.0547341	NA	0	0	MET
Q96EB6, SIR1	DET562_IR8h_vs_DET562_C	0.454081	0.326374	1.39129	106	0.167051	0.716751	NA	0	0	MET
Q96EZ8, MCRS1	DET562_IR8h_vs_DET562_C	-0.752488	0.817154	-0.920865	106	0.359212	0.811537	NA	0	0	MET
Q96F86, EDC3	DET562_IR8h_vs_DET562_C	-5.06565	3.22844	-1.56907	106	0.119612	0.592857	NA	0	0	MET
Q96MG7, MAGG1	DET562_IR8h_vs_DET562_C	-0.289496	0.694158	-0.417046	106	0.677488	0.873426	NA	0	0	MET
Q96RL1, UIMC1	DET562_IR8h_vs_DET562_C	-0.226973	1.21311	-0.1871	106	0.85194	0.942923	NA	0	0	MET
Q96RT1, LAP2	DET562_IR8h_vs_DET562_C	-0.345678	0.841017	-0.411023	106	0.681885	0.873426	NA	0	0	MET
Q96T58, MINT	DET562_IR8h_vs_DET562_C	0.709547	0.672585	1.05495	106	0.293845	0.811537	NA	0	0	MET
Q9BVJ6, UT14A	DET562_IR8h_vs_DET562_C	1.14232	0.282705	4.04067	106	0.000101167	0.0053821	NA	0	0	MET
Q9H0E9, BRD8	DET562_IR8h_vs_DET562_C	0.0683945	0.511652	0.133674	106	0.893914	0.961379	NA	0	0	MET
Q9H910, HN1L	DET562_IR8h_vs_DET562_C	-0.198338	0.647531	-0.306299	106	0.759978	0.89231	NA	0	0	MET
Q9NQS7, INCE	DET562_IR8h_vs_DET562_C	0.306239	0.440423	0.695329	106	0.488371	0.847034	NA	0	0	MET
Q9NV56, MRGBP	DET562_IR8h_vs_DET562_C	0.270181	0.403271	0.669974	106	0.504331	0.847034	NA	0	0	MET
Q9UHB6, LIMA1	DET562_IR8h_vs_DET562_C	0.303697	0.189244	1.60479	106	0.111515	0.577853	NA	0	0	MET
Q9UKV3, ACINU	DET562_IR8h_vs_DET562_C	-0.187959	0.336231	-0.559019	106	0.577328	0.847034	NA	0	0	MET
Q9UQE7, SMC3	DET562_IR8h_vs_DET562_C	1.15588	0.285472	4.04901	106	9.80957e-05	0.0053821	NA	0	0	MET
Q9Y4K1, AIM1	DET562_IR8h_vs_DET562_C	1.37648	0.752668	1.8288	106	0.0702408	0.432302	NA	0	0	MET
Q9Y6X4, F169A	DET562_IR8h_vs_DET562_C	0.670653	0.716839	0.93557	106	0.351621	0.811537	NA	0	0	MET
O00443, P3C2A	DET562_IREMD8h_vs_DET562_C	0.185613	0.248085	0.748181	106	0.456008	0.867089	NA	0	0	MET
O14737, PDCD5	DET562_IREMD8h_vs_DET562_C	1.01447	1.46789	0.691108	106	0.491008	0.867089	NA	0	0	MET
O14757, CHK1_S280	DET562_IREMD8h_vs_DET562_C	1.63365	0.568652	2.87284	106	0.00491489	0.0800425	NA	0	0	MET
O14757, CHK1_S317	DET562_IREMD8h_vs_DET562_C	-0.169811	0.689361	-0.246331	106	0.805902	0.949811	NA	0	0	MET
O15355, PPM1G	DET562_IREMD8h_vs_DET562_C	0.763066	0.32782	2.3277	106	0.0218275	0.276482	NA	0	0	MET
O15530, PDPK1	DET562_IREMD8h_vs_DET562_C	0.209395	0.508709	0.41162	106	0.681449	0.867089	NA	0	0	MET
O43379, WDR62	DET562_IREMD8h_vs_DET562_C	-0.601775	0.427728	-1.40691	106	0.16238	0.735259	NA	0	0	MET
O43504, LTOR5	DET562_IREMD8h_vs_DET562_C	1.32068	0.8622	1.53176	106	0.128561	0.697903	NA	0	0	MET
O60271, JIP4	DET562_IREMD8h_vs_DET562_C	-0.480723	1.08935	-0.441291	106	0.659901	0.867089	NA	0	0	MET
O60825, F262	DET562_IREMD8h_vs_DET562_C	-0.290992	0.340868	-0.853678	106	0.395209	0.867089	NA	0	0	MET
O60934, NBN	DET562_IREMD8h_vs_DET562_C	1.07943	0.311499	3.46528	106	0.000765806	0.0218255	NA	0	0	MET
O95251, KAT7	DET562_IREMD8h_vs_DET562_C	0.372327	0.383487	0.970896	106	0.33381	0.867089	NA	0	0	MET
O95453, PARN	DET562_IREMD8h_vs_DET562_C	0.568793	0.437811	1.29917	106	0.196703	0.773246	NA	0	0	MET
O96017, CHK2	DET562_IREMD8h_vs_DET562_C	0.526221	0.849085	0.619751	106	0.536752	0.867089	NA	0	0	MET
P00533, EGFR_T693	DET562_IREMD8h_vs_DET562_C	0.0929619	0.418978	0.221878	106	0.824836	0.949811	NA	0	0	MET
P00533, EGFR_Y1197	DET562_IREMD8h_vs_DET562_C	-0.0445922	0.502582	-0.0887262	106	0.929467	0.998985	NA	0	0	MET
P04198, MYCN	DET562_IREMD8h_vs_DET562_C	0.568261	0.616027	0.922461	106	0.358383	0.867089	NA	0	0	MET
P04626, ERBB2	DET562_IREMD8h_vs_DET562_C	0.176216	0.366297	0.481075	106	0.631455	0.867089	NA	0	0	MET
P06400, RB	DET562_IREMD8h_vs_DET562_C	-0.00310522	0.574104	-0.00540881	106	0.995695	0.998985	NA	0	0	MET
P06493, CDK1	DET562_IREMD8h_vs_DET562_C	5.02731	3.53262	1.42311	106	0.15764	0.735259	NA	0	0	MET
P06748, NPM	DET562_IREMD8h_vs_DET562_C	-3.69877	2.06747	-1.78903	106	0.0764656	0.512769	NA	0	0	MET
P07355, ANXA2_Y188	DET562_IREMD8h_vs_DET562_C	0.591534	0.729473	0.810906	106	0.419237	0.867089	NA	0	0	MET
P07355, ANXA2_Y24	DET562_IREMD8h_vs_DET562_C	-0.0174988	0.373412	-0.0468618	106	0.962712	0.998985	NA	0	0	MET
P08581, MET_S	DET562_IREMD8h_vs_DET562_C	-0.306892	0.606838	-0.505723	106	0.614101	0.867089	NA	0	0	MET
P08581, MET_Y	DET562_IREMD8h_vs_DET562_C	0.781564	1.22258	0.639274	106	0.524024	0.867089	NA	0	0	MET
P08581, MET_YY	DET562_IREMD8h_vs_DET562_C	0.105179	1.54384	0.0681281	106	0.945812	0.998985	NA	0	0	MET
P0C1Z6, TFPT	DET562_IREMD8h_vs_DET562_C	0.196536	0.328542	0.598207	106	0.550978	0.867089	NA	0	0	MET
P10398, ARAF	DET562_IREMD8h_vs_DET562_C	0.0785305	0.929046	0.0845281	106	0.932796	0.998985	NA	0	0	MET
P12270, TPR	DET562_IREMD8h_vs_DET562_C	-0.636182	0.727692	-0.874246	106	0.383961	0.867089	NA	0	0	MET
P15056, BRAF	DET562_IREMD8h_vs_DET562_C	-0.00136194	0.834876	-0.00163131	106	0.998701	0.998985	NA	0	0	MET
P15336, ATF2	DET562_IREMD8h_vs_DET562_C	-1.04203	0.521383	-1.99859	106	0.0482127	0.422788	NA	0	0	MET
P16104, H2AX_S	DET562_IREMD8h_vs_DET562_C	-0.0858846	0.717135	-0.119761	106	0.904899	0.998985	NA	0	0	MET
P16104, H2AX_TS	DET562_IREMD8h_vs_DET562_C	0.884559	0.944873	0.936168	106	0.351315	0.867089	NA	0	0	MET
P16949, STMN1_S25	DET562_IREMD8h_vs_DET562_C	-0.351585	0.40291	-0.872615	106	0.384845	0.867089	NA	0	0	MET
P16949, STMN1_S38	DET562_IREMD8h_vs_DET562_C	-0.312384	0.424252	-0.736317	106	0.463164	0.867089	NA	0	0	MET
P17535, JUND	DET562_IREMD8h_vs_DET562_C	0.302607	0.353391	0.856296	106	0.393766	0.867089	NA	0	0	MET
P17544, ATF7	DET562_IREMD8h_vs_DET562_C	-0.506877	0.649167	-0.780812	106	0.436653	0.867089	NA	0	0	MET
P17612, KAPCA	DET562_IREMD8h_vs_DET562_C	-0.399147	0.990239	-0.403082	106	0.6877	0.867089	NA	0	0	MET
P23396, RS3	DET562_IREMD8h_vs_DET562_C	0.131926	0.239865	0.549999	106	0.583477	0.867089	NA	0	0	MET
P23588, IF4B	DET562_IREMD8h_vs_DET562_C	-0.845212	0.732781	-1.15343	106	0.251328	0.823262	NA	0	0	MET
P27361, MK03	DET562_IREMD8h_vs_DET562_C	1.66847	2.13622	0.781037	106	0.436521	0.867089	NA	0	0	MET
P27708, PYR1	DET562_IREMD8h_vs_DET562_C	-0.277426	0.314167	-0.883053	106	0.379206	0.867089	NA	0	0	MET
P29353, SHC1	DET562_IREMD8h_vs_DET562_C	-0.608637	0.607934	-1.00116	106	0.319031	0.867089	NA	0	0	MET
P29590, PML	DET562_IREMD8h_vs_DET562_C	0.179877	0.26285	0.684334	106	0.495258	0.867089	NA	0	0	MET
P29803, ODPAT	DET562_IREMD8h_vs_DET562_C	0.384861	0.606958	0.634082	106	0.527394	0.867089	NA	0	0	MET
P35222, CTNB1	DET562_IREMD8h_vs_DET562_C	-1.26477	0.704194	-1.79605	106	0.0753357	0.512769	NA	0	0	MET
P35568, IRS1	DET562_IREMD8h_vs_DET562_C	0.193498	0.448682	0.431258	106	0.667156	0.867089	NA	0	0	MET
P38398, BRCA1	DET562_IREMD8h_vs_DET562_C	0.0207824	0.601347	0.0345597	106	0.972496	0.998985	NA	0	0	MET
P40763, STAT3	DET562_IREMD8h_vs_DET562_C	-2.14462	1.05204	-2.03852	106	0.0439866	0.422788	NA	0	0	MET
P42226, STAT6	DET562_IREMD8h_vs_DET562_C	0.0003933	0.308321	0.00127562	106	0.998985	0.998985	NA	0	0	MET
P46013, KI67	DET562_IREMD8h_vs_DET562_C	0.190061	0.457172	0.415732	106	0.678447	0.867089	NA	0	0	MET
P46527, CDN1B	DET562_IREMD8h_vs_DET562_C	-0.316346	0.417402	-0.757893	106	0.450197	0.867089	NA	0	0	MET
P46734, MP2K3	DET562_IREMD8h_vs_DET562_C	0.196798	1.14203	0.172323	106	0.863512	0.984404	NA	0	0	MET
P49815, TSC2	DET562_IREMD8h_vs_DET562_C	0.132418	1.07436	0.123253	106	0.90214	0.998985	NA	0	0	MET
P49840, GSK3A	DET562_IREMD8h_vs_DET562_C	0.249601	0.445635	0.560102	106	0.576592	0.867089	NA	0	0	MET
P51587, BRCA2	DET562_IREMD8h_vs_DET562_C	-0.760097	0.881284	-0.862488	106	0.390366	0.867089	NA	0	0	MET
P51858, HDGF	DET562_IREMD8h_vs_DET562_C	0.261725	0.4507	0.580707	106	0.562671	0.867089	NA	0	0	MET
P52564, MP2K6	DET562_IREMD8h_vs_DET562_C	-0.472307	0.980266	-0.481815	106	0.63093	0.867089	NA	0	0	MET
P53396, ACLY	DET562_IREMD8h_vs_DET562_C	0.155263	0.258592	0.600418	106	0.549509	0.867089	NA	0	0	MET
P55039, DRG2	DET562_IREMD8h_vs_DET562_C	-1.23051	1.03861	-1.18477	106	0.238758	0.823262	NA	0	0	MET
P61978, HNRPK	DET562_IREMD8h_vs_DET562_C	1.31686	0.840432	1.56688	106	0.120123	0.684701	NA	0	0	MET
P78527, PRKDC	DET562_IREMD8h_vs_DET562_C	-0.908522	0.789921	-1.15014	106	0.252674	0.823262	NA	0	0	MET
Q04637, IF4G1	DET562_IREMD8h_vs_DET562_C	-0.208237	0.249194	-0.835644	106	0.405235	0.867089	NA	0	0	MET
Q08J23, NSUN2	DET562_IREMD8h_vs_DET562_C	1.37854	0.681541	2.02267	106	0.0456245	0.422788	NA	0	0	MET
Q09161, NCBP1	DET562_IREMD8h_vs_DET562_C	0.113773	0.385556	0.295088	106	0.768504	0.943278	NA	0	0	MET
Q12888, TP53B_S1317	DET562_IREMD8h_vs_DET562_C	-1.76014	0.815113	-2.15939	106	0.0330749	0.377053	NA	0	0	MET
Q12888, TP53B_S831	DET562_IREMD8h_vs_DET562_C	0.611302	0.317187	1.92726	106	0.0566235	0.430338	NA	0	0	MET
Q12888, TP53B_T855	DET562_IREMD8h_vs_DET562_C	-0.047574	1.41887	-0.0335296	106	0.973315	0.998985	NA	0	0	MET
Q13144, EI2BE	DET562_IREMD8h_vs_DET562_C	1.85763	0.629824	2.94945	106	0.00391761	0.0744346	NA	0	0	MET
Q13263, TIF1B_S473	DET562_IREMD8h_vs_DET562_C	0.481985	0.740089	0.651253	106	0.516293	0.867089	NA	0	0	MET
Q13263, TIF1B_S824	DET562_IREMD8h_vs_DET562_C	0.508069	1.11967	0.453765	106	0.650925	0.867089	NA	0	0	MET
Q13315, ATM	DET562_IREMD8h_vs_DET562_C	0.800371	0.660282	1.21217	106	0.228143	0.823262	NA	0	0	MET
Q13330, MTA1	DET562_IREMD8h_vs_DET562_C	-0.129897	0.57387	-0.226353	106	0.821363	0.949811	NA	0	0	MET
Q13535, ATR	DET562_IREMD8h_vs_DET562_C	0.498336	0.633482	0.786662	106	0.433235	0.867089	NA	0	0	MET
Q13627, DYR1A	DET562_IREMD8h_vs_DET562_C	0.34092	0.317185	1.07483	106	0.284891	0.867089	NA	0	0	MET
Q14011, CIRBP	DET562_IREMD8h_vs_DET562_C	1.19745	1.70691	0.701531	106	0.484509	0.867089	NA	0	0	MET
Q14683, SMC1A	DET562_IREMD8h_vs_DET562_C	2.07566	0.582844	3.56126	106	0.000554287	0.0210629	NA	0	0	MET
Q14790, CASP8	DET562_IREMD8h_vs_DET562_C	0.31412	0.756802	0.415062	106	0.678936	0.867089	NA	0	0	MET
Q14980, NUMA1	DET562_IREMD8h_vs_DET562_C	1.31873	0.395963	3.33044	106	0.00119387	0.0272202	NA	0	0	MET
Q15262, PTPRK	DET562_IREMD8h_vs_DET562_C	0.400404	0.475816	0.84151	106	0.401957	0.867089	NA	0	0	MET
Q15418, KS6A1	DET562_IREMD8h_vs_DET562_C	0.479169	1.04604	0.458078	106	0.647834	0.867089	NA	0	0	MET
Q15554, TERF2	DET562_IREMD8h_vs_DET562_C	0.27316	0.347659	0.785712	106	0.433789	0.867089	NA	0	0	MET
Q15910, EZH2	DET562_IREMD8h_vs_DET562_C	-0.123089	0.52442	-0.234715	106	0.814882	0.949811	NA	0	0	MET
Q53EL6, PDCD4	DET562_IREMD8h_vs_DET562_C	-0.260444	0.584334	-0.44571	106	0.656716	0.867089	NA	0	0	MET
Q6PL18, ATAD2	DET562_IREMD8h_vs_DET562_C	0.662318	0.341357	1.94025	106	0.0550061	0.430338	NA	0	0	MET
Q7Z589, EMSY	DET562_IREMD8h_vs_DET562_C	0.817046	0.710511	1.14994	106	0.252756	0.823262	NA	0	0	MET
Q8IVT2, MISP	DET562_IREMD8h_vs_DET562_C	0.0614041	0.263614	0.232932	106	0.816263	0.949811	NA	0	0	MET
Q8N122, RPTOR_S	DET562_IREMD8h_vs_DET562_C	-0.0609396	0.252165	-0.241666	106	0.809506	0.949811	NA	0	0	MET
Q8N122, RPTOR_SS	DET562_IREMD8h_vs_DET562_C	-0.658863	0.488836	-1.34782	106	0.18059	0.735259	NA	0	0	MET
Q8NCD3, HJURP	DET562_IREMD8h_vs_DET562_C	0.809114	0.693945	1.16596	106	0.246246	0.823262	NA	0	0	MET
Q8TEK3, DOT1L	DET562_IREMD8h_vs_DET562_C	0.0115382	0.489002	0.0235953	106	0.98122	0.998985	NA	0	0	MET
Q8WXE1, ATRIP	DET562_IREMD8h_vs_DET562_C	0.302695	0.762415	0.397021	106	0.69215	0.867089	NA	0	0	MET
Q92796, DLG3	DET562_IREMD8h_vs_DET562_C	0.904468	1.3776	0.656552	106	0.512892	0.867089	NA	0	0	MET
Q92878, RAD50	DET562_IREMD8h_vs_DET562_C	1.06758	0.718215	1.48644	106	0.140131	0.726135	NA	0	0	MET
Q92993, KAT5	DET562_IREMD8h_vs_DET562_C	0.485185	0.275921	1.75842	106	0.0815619	0.516559	NA	0	0	MET
Q96B36, AKTS1	DET562_IREMD8h_vs_DET562_C	0.212558	0.302713	0.702177	106	0.484108	0.867089	NA	0	0	MET
Q96C19, EFHD2	DET562_IREMD8h_vs_DET562_C	1.27787	0.546099	2.34	106	0.0211565	0.276482	NA	0	0	MET
Q96EB6, SIR1	DET562_IREMD8h_vs_DET562_C	0.445806	0.326374	1.36593	106	0.174851	0.735259	NA	0	0	MET
Q96EZ8, MCRS1	DET562_IREMD8h_vs_DET562_C	-0.240046	0.817154	-0.293759	106	0.769516	0.943278	NA	0	0	MET
Q96F86, EDC3	DET562_IREMD8h_vs_DET562_C	-2.61003	3.22844	-0.808451	106	0.420642	0.867089	NA	0	0	MET
Q96MG7, MAGG1	DET562_IREMD8h_vs_DET562_C	-0.98095	0.694158	-1.41315	106	0.160541	0.735259	NA	0	0	MET
Q96RL1, UIMC1	DET562_IREMD8h_vs_DET562_C	0.690713	1.21311	0.569374	106	0.570307	0.867089	NA	0	0	MET
Q96RT1, LAP2	DET562_IREMD8h_vs_DET562_C	-0.35403	0.841017	-0.420955	106	0.67464	0.867089	NA	0	0	MET
Q96T58, MINT	DET562_IREMD8h_vs_DET562_C	0.755493	0.672585	1.12327	106	0.263862	0.835561	NA	0	0	MET
Q9BVJ6, UT14A	DET562_IREMD8h_vs_DET562_C	1.44202	0.282705	5.10078	106	1.49113e-06	0.000169989	NA	0	0	MET
Q9H0E9, BRD8	DET562_IREMD8h_vs_DET562_C	-0.0358656	0.511652	-0.0700976	106	0.944248	0.998985	NA	0	0	MET
Q9H910, HN1L	DET562_IREMD8h_vs_DET562_C	0.0698241	0.647531	0.107831	106	0.914333	0.998985	NA	0	0	MET
Q9NQS7, INCE	DET562_IREMD8h_vs_DET562_C	0.267896	0.440423	0.608271	106	0.544309	0.867089	NA	0	0	MET
Q9NV56, MRGBP	DET562_IREMD8h_vs_DET562_C	0.229284	0.403271	0.568561	106	0.570857	0.867089	NA	0	0	MET
Q9UHB6, LIMA1	DET562_IREMD8h_vs_DET562_C	0.325568	0.189244	1.72036	106	0.0882853	0.529712	NA	0	0	MET
Q9UKV3, ACINU	DET562_IREMD8h_vs_DET562_C	0.149933	0.336231	0.445923	106	0.656563	0.867089	NA	0	0	MET
Q9UQE7, SMC3	DET562_IREMD8h_vs_DET562_C	1.35643	0.285472	4.75154	106	6.37292e-06	0.000363256	NA	0	0	MET
Q9Y4K1, AIM1	DET562_IREMD8h_vs_DET562_C	-0.55986	0.752668	-0.743835	106	0.458622	0.867089	NA	0	0	MET
Q9Y6X4, F169A	DET562_IREMD8h_vs_DET562_C	0.986234	0.716839	1.37581	106	0.171781	0.735259	NA	0	0	MET
O00443, P3C2A	EBC1_EMD_vs_EBC1_C	-1.35119	0.248085	-5.44647	106	3.35426e-07	4.25031e-06	NA	0	0	MET
O14737, PDCD5	EBC1_EMD_vs_EBC1_C	-0.115328	1.46789	-0.0785672	106	0.937525	0.971617	NA	0	0	MET
O14757, CHK1_S280	EBC1_EMD_vs_EBC1_C	-1.66347	0.568652	-2.92528	106	0.00421008	0.0189577	NA	0	0	MET
O14757, CHK1_S317	EBC1_EMD_vs_EBC1_C	-2.17461	0.689361	-3.15453	106	0.00209214	0.0113573	NA	0	0	MET
O15355, PPM1G	EBC1_EMD_vs_EBC1_C	1.69488	0.32782	5.17015	106	1.10994e-06	1.1503e-05	NA	0	0	MET
O15530, PDPK1	EBC1_EMD_vs_EBC1_C	-0.0655095	0.508709	-0.128776	106	0.897779	0.971579	NA	0	0	MET
O43379, WDR62	EBC1_EMD_vs_EBC1_C	0.0140522	0.427728	0.032853	106	0.973854	0.991076	NA	0	0	MET
O43504, LTOR5	EBC1_EMD_vs_EBC1_C	1.87244	0.8622	2.1717	106	0.0321079	0.12201	NA	0	0	MET
O60271, JIP4	EBC1_EMD_vs_EBC1_C	-1.24229	1.08935	-1.14039	106	0.256693	0.450201	NA	0	0	MET
O60825, F262	EBC1_EMD_vs_EBC1_C	-0.482369	0.340868	-1.41512	106	0.159965	0.372163	NA	0	0	MET
O60934, NBN	EBC1_EMD_vs_EBC1_C	-0.0317426	0.311499	-0.101903	106	0.919026	0.971579	NA	0	0	MET
O95251, KAT7	EBC1_EMD_vs_EBC1_C	0.685074	0.383487	1.78643	106	0.0768882	0.219131	NA	0	0	MET
O95453, PARN	EBC1_EMD_vs_EBC1_C	0.242938	0.437811	0.554892	106	0.580137	0.807275	NA	0	0	MET
O96017, CHK2	EBC1_EMD_vs_EBC1_C	-1.00879	0.849085	-1.18809	106	0.237451	0.42296	NA	0	0	MET
P00533, EGFR_T693	EBC1_EMD_vs_EBC1_C	-2.44764	0.418978	-5.84192	106	5.73646e-08	9.34223e-07	NA	0	0	MET
P00533, EGFR_Y1197	EBC1_EMD_vs_EBC1_C	-1.54132	0.502582	-3.06681	106	0.00274585	0.0142285	NA	0	0	MET
P04198, MYCN	EBC1_EMD_vs_EBC1_C	-2.11844	0.616027	-3.43887	106	0.000836189	0.00501714	NA	0	0	MET
P04626, ERBB2	EBC1_EMD_vs_EBC1_C	0.324627	0.366297	0.886239	106	0.377495	0.614777	NA	0	0	MET
P06400, RB	EBC1_EMD_vs_EBC1_C	-0.9569	0.574104	-1.66677	106	0.0985123	0.26739	NA	0	0	MET
P06493, CDK1	EBC1_EMD_vs_EBC1_C	-1.19172	3.53262	-0.337346	106	0.736523	0.922677	NA	0	0	MET
P06748, NPM	EBC1_EMD_vs_EBC1_C	0.0457618	2.06747	0.0221342	106	0.982382	0.991076	NA	0	0	MET
P07355, ANXA2_Y188	EBC1_EMD_vs_EBC1_C	-1.18591	0.729473	-1.62571	106	0.106981	0.274395	NA	0	0	MET
P07355, ANXA2_Y24	EBC1_EMD_vs_EBC1_C	-1.44214	0.373412	-3.86206	106	0.000193798	0.00129958	NA	0	0	MET
P08581, MET_S	EBC1_EMD_vs_EBC1_C	0.179552	0.606838	0.295881	106	0.7679	0.931282	NA	0	0	MET
P08581, MET_Y	EBC1_EMD_vs_EBC1_C	-2.19266	1.22258	-1.79347	106	0.0757496	0.219131	NA	0	0	MET
P08581, MET_YY	EBC1_EMD_vs_EBC1_C	0.282743	1.54384	0.183142	106	0.855036	0.969063	NA	0	0	MET
P0C1Z6, TFPT	EBC1_EMD_vs_EBC1_C	0.219362	0.328542	0.667684	106	0.505786	0.762477	NA	0	0	MET
P10398, ARAF	EBC1_EMD_vs_EBC1_C	-0.380867	0.929046	-0.409955	106	0.682666	0.882477	NA	0	0	MET
P12270, TPR	EBC1_EMD_vs_EBC1_C	0.450036	0.727692	0.618443	106	0.53761	0.785738	NA	0	0	MET
P15056, BRAF	EBC1_EMD_vs_EBC1_C	3.25836	0.834876	3.9028	106	0.000167371	0.00119252	NA	0	0	MET
P15336, ATF2	EBC1_EMD_vs_EBC1_C	0.530682	0.521383	1.01784	106	0.311073	0.513947	NA	0	0	MET
P16104, H2AX_S	EBC1_EMD_vs_EBC1_C	1.31741	0.717135	1.83704	106	0.0690058	0.207017	NA	0	0	MET
P16104, H2AX_TS	EBC1_EMD_vs_EBC1_C	0.600179	0.944873	0.635196	106	0.52667	0.779745	NA	0	0	MET
P16949, STMN1_S25	EBC1_EMD_vs_EBC1_C	-0.803003	0.40291	-1.99301	106	0.0488303	0.163725	NA	0	0	MET
P16949, STMN1_S38	EBC1_EMD_vs_EBC1_C	-1.03972	0.424252	-2.45071	106	0.0158934	0.064709	NA	0	0	MET
P17535, JUND	EBC1_EMD_vs_EBC1_C	-1.80674	0.353391	-5.1126	106	1.41822e-06	1.34731e-05	NA	0	0	MET
P17544, ATF7	EBC1_EMD_vs_EBC1_C	-0.129328	0.649167	-0.199221	106	0.842471	0.969063	NA	0	0	MET
P17612, KAPCA	EBC1_EMD_vs_EBC1_C	0.697198	0.990239	0.70407	106	0.482933	0.743978	NA	0	0	MET
P23396, RS3	EBC1_EMD_vs_EBC1_C	-0.290258	0.239865	-1.21009	106	0.228936	0.414266	NA	0	0	MET
P23588, IF4B	EBC1_EMD_vs_EBC1_C	-2.13701	0.732781	-2.91631	106	0.00432368	0.0189577	NA	0	0	MET
P27361, MK03	EBC1_EMD_vs_EBC1_C	-2.77607	2.13622	-1.29952	106	0.196583	0.408871	NA	0	0	MET
P27708, PYR1	EBC1_EMD_vs_EBC1_C	-2.10091	0.314167	-6.68723	106	1.09984e-09	2.50764e-08	NA	0	0	MET
P29353, SHC1	EBC1_EMD_vs_EBC1_C	-0.9546	0.607934	-1.57024	106	0.11934	0.295757	NA	0	0	MET
P29590, PML	EBC1_EMD_vs_EBC1_C	0.350734	0.26285	1.33435	106	0.184949	0.408871	NA	0	0	MET
P29803, ODPAT	EBC1_EMD_vs_EBC1_C	2.04421	0.606958	3.36796	106	0.00105638	0.00602136	NA	0	0	MET
P35222, CTNB1	EBC1_EMD_vs_EBC1_C	-0.185093	0.704194	-0.262843	106	0.793182	0.941903	NA	0	0	MET
P35568, IRS1	EBC1_EMD_vs_EBC1_C	0.0453756	0.448682	0.101131	106	0.919638	0.971579	NA	0	0	MET
P38398, BRCA1	EBC1_EMD_vs_EBC1_C	-0.118807	0.601347	-0.197568	106	0.843762	0.969063	NA	0	0	MET
P40763, STAT3	EBC1_EMD_vs_EBC1_C	0.863097	1.05204	0.820401	106	0.413829	0.649485	NA	0	0	MET
P42226, STAT6	EBC1_EMD_vs_EBC1_C	-0.588381	0.308321	-1.90834	106	0.0590526	0.187	NA	0	0	MET
P46013, KI67	EBC1_EMD_vs_EBC1_C	-0.925348	0.457172	-2.02407	106	0.0454784	0.157107	NA	0	0	MET
P46527, CDN1B	EBC1_EMD_vs_EBC1_C	-0.200179	0.417402	-0.479584	106	0.632511	0.828973	NA	0	0	MET
P46734, MP2K3	EBC1_EMD_vs_EBC1_C	-0.458383	1.14203	-0.401376	106	0.688951	0.882477	NA	0	0	MET
P49815, TSC2	EBC1_EMD_vs_EBC1_C	-0.0537963	1.07436	-0.0500728	106	0.960159	0.986109	NA	0	0	MET
P49840, GSK3A	EBC1_EMD_vs_EBC1_C	-0.551298	0.445635	-1.2371	106	0.218782	0.408871	NA	0	0	MET
P51587, BRCA2	EBC1_EMD_vs_EBC1_C	0.461156	0.881284	0.523277	106	0.601874	0.811579	NA	0	0	MET
P51858, HDGF	EBC1_EMD_vs_EBC1_C	0.299133	0.4507	0.663709	106	0.508318	0.762477	NA	0	0	MET
P52564, MP2K6	EBC1_EMD_vs_EBC1_C	1.21273	0.980266	1.23715	106	0.218766	0.408871	NA	0	0	MET
P53396, ACLY	EBC1_EMD_vs_EBC1_C	-1.68713	0.258592	-6.5243	106	2.39661e-09	4.55356e-08	NA	0	0	MET
P55039, DRG2	EBC1_EMD_vs_EBC1_C	0.873756	1.03861	0.841276	106	0.402087	0.645605	NA	0	0	MET
P61978, HNRPK	EBC1_EMD_vs_EBC1_C	-0.475992	0.840432	-0.566366	106	0.572342	0.807275	NA	0	0	MET
P78527, PRKDC	EBC1_EMD_vs_EBC1_C	0.422275	0.789921	0.534578	106	0.594061	0.811579	NA	0	0	MET
Q04637, IF4G1	EBC1_EMD_vs_EBC1_C	-2.55649	0.249194	-10.259	106	0	0	NA	0	0	MET
Q08J23, NSUN2	EBC1_EMD_vs_EBC1_C	-1.60422	0.681541	-2.35382	106	0.0204249	0.0802911	NA	0	0	MET
Q09161, NCBP1	EBC1_EMD_vs_EBC1_C	-4.83409	0.385556	-12.538	106	0	0	NA	0	0	MET
Q12888, TP53B_S1317	EBC1_EMD_vs_EBC1_C	0.114776	0.815113	0.14081	106	0.888288	0.971579	NA	0	0	MET
Q12888, TP53B_S831	EBC1_EMD_vs_EBC1_C	0.478252	0.317187	1.50779	106	0.134582	0.326432	NA	0	0	MET
Q12888, TP53B_T855	EBC1_EMD_vs_EBC1_C	2.29784	1.41887	1.61949	106	0.108314	0.274395	NA	0	0	MET
Q13144, EI2BE	EBC1_EMD_vs_EBC1_C	-0.0582257	0.629824	-0.0924477	106	0.926517	0.971579	NA	0	0	MET
Q13263, TIF1B_S473	EBC1_EMD_vs_EBC1_C	0.274166	0.740089	0.370451	106	0.711786	0.901595	NA	0	0	MET
Q13263, TIF1B_S824	EBC1_EMD_vs_EBC1_C	-0.00825691	1.11967	-0.00737438	106	0.99413	0.99413	NA	0	0	MET
Q13315, ATM	EBC1_EMD_vs_EBC1_C	0.83218	0.660282	1.26034	106	0.210314	0.408871	NA	0	0	MET
Q13330, MTA1	EBC1_EMD_vs_EBC1_C	-1.74206	0.57387	-3.03563	106	0.00302061	0.0149717	NA	0	0	MET
Q13535, ATR	EBC1_EMD_vs_EBC1_C	-0.32852	0.633482	-0.518594	106	0.605125	0.811579	NA	0	0	MET
Q13627, DYR1A	EBC1_EMD_vs_EBC1_C	0.592779	0.317185	1.86887	106	0.064401	0.198425	NA	0	0	MET
Q14011, CIRBP	EBC1_EMD_vs_EBC1_C	0.152527	1.70691	0.0893585	106	0.928966	0.971579	NA	0	0	MET
Q14683, SMC1A	EBC1_EMD_vs_EBC1_C	0.769224	0.582844	1.31978	106	0.189753	0.408871	NA	0	0	MET
Q14790, CASP8	EBC1_EMD_vs_EBC1_C	0.108505	0.756802	0.143372	106	0.886268	0.971579	NA	0	0	MET
Q14980, NUMA1	EBC1_EMD_vs_EBC1_C	1.83675	0.395963	4.63868	106	1.00627e-05	8.82425e-05	NA	0	0	MET
Q15262, PTPRK	EBC1_EMD_vs_EBC1_C	0.600063	0.475816	1.26112	106	0.210033	0.408871	NA	0	0	MET
Q15418, KS6A1	EBC1_EMD_vs_EBC1_C	0.326493	1.04604	0.312122	106	0.755561	0.931282	NA	0	0	MET
Q15554, TERF2	EBC1_EMD_vs_EBC1_C	-2.48496	0.347659	-7.1477	106	1.17375e-10	3.34519e-09	NA	0	0	MET
Q15910, EZH2	EBC1_EMD_vs_EBC1_C	0.656498	0.52442	1.25185	106	0.213378	0.408871	NA	0	0	MET
Q53EL6, PDCD4	EBC1_EMD_vs_EBC1_C	-0.162592	0.584334	-0.278252	106	0.781361	0.937634	NA	0	0	MET
Q6PL18, ATAD2	EBC1_EMD_vs_EBC1_C	-3.43329	0.341357	-10.0578	106	0	0	NA	0	0	MET
Q7Z589, EMSY	EBC1_EMD_vs_EBC1_C	0.750602	0.710511	1.05643	106	0.293176	0.496976	NA	0	0	MET
Q8IVT2, MISP	EBC1_EMD_vs_EBC1_C	-0.0418094	0.263614	-0.158601	106	0.874285	0.971579	NA	0	0	MET
Q8N122, RPTOR_S	EBC1_EMD_vs_EBC1_C	-0.487249	0.252165	-1.93227	106	0.0559958	0.182386	NA	0	0	MET
Q8N122, RPTOR_SS	EBC1_EMD_vs_EBC1_C	-0.234351	0.488836	-0.479406	106	0.632637	0.828973	NA	0	0	MET
Q8NCD3, HJURP	EBC1_EMD_vs_EBC1_C	-1.18135	0.693945	-1.70237	106	0.0916179	0.254742	NA	0	0	MET
Q8TEK3, DOT1L	EBC1_EMD_vs_EBC1_C	-0.63375	0.489002	-1.29601	106	0.197788	0.408871	NA	0	0	MET
Q8WXE1, ATRIP	EBC1_EMD_vs_EBC1_C	-2.90293	0.762415	-3.80755	106	0.000235427	0.00149104	NA	0	0	MET
Q92796, DLG3	EBC1_EMD_vs_EBC1_C	-0.763341	1.3776	-0.554109	106	0.580672	0.807275	NA	0.0333333	0.0333333	MET
Q92878, RAD50	EBC1_EMD_vs_EBC1_C	0.753599	0.718215	1.04927	106	0.296442	0.496976	NA	0	0	MET
Q92993, KAT5	EBC1_EMD_vs_EBC1_C	-0.348436	0.275921	-1.26281	106	0.209428	0.408871	NA	0	0	MET
Q96B36, AKTS1	EBC1_EMD_vs_EBC1_C	-1.29028	0.302713	-4.2624	106	4.39892e-05	0.000358198	NA	0	0	MET
Q96C19, EFHD2	EBC1_EMD_vs_EBC1_C	-1.44562	0.546099	-2.64717	106	0.00935468	0.0394975	NA	0	0	MET
Q96EB6, SIR1	EBC1_EMD_vs_EBC1_C	-0.981443	0.326374	-3.00711	106	0.00329394	0.0156462	NA	0	0	MET
Q96EZ8, MCRS1	EBC1_EMD_vs_EBC1_C	-0.244156	0.817154	-0.298788	106	0.765687	0.931282	NA	0	0	MET
Q96F86, EDC3	EBC1_EMD_vs_EBC1_C	0.57675	3.22844	0.178647	106	0.858556	0.969063	NA	0	0	MET
Q96MG7, MAGG1	EBC1_EMD_vs_EBC1_C	-1.41119	0.694158	-2.03296	106	0.0445561	0.157107	NA	0	0	MET
Q96RL1, UIMC1	EBC1_EMD_vs_EBC1_C	0.990818	1.21311	0.816759	106	0.415898	0.649485	NA	0	0	MET
Q96RT1, LAP2	EBC1_EMD_vs_EBC1_C	-0.913659	0.841017	-1.08637	106	0.279778	0.483253	NA	0	0	MET
Q96T58, MINT	EBC1_EMD_vs_EBC1_C	-1.09856	0.672585	-1.63334	106	0.105365	0.274395	NA	0	0	MET
Q9BVJ6, UT14A	EBC1_EMD_vs_EBC1_C	0.588774	0.282705	2.08264	106	0.0396905	0.145959	NA	0	0	MET
Q9H0E9, BRD8	EBC1_EMD_vs_EBC1_C	-2.02264	0.511652	-3.95316	106	0.000139437	0.00105972	NA	0	0	MET
Q9H910, HN1L	EBC1_EMD_vs_EBC1_C	0.788565	0.647531	1.2178	106	0.226003	0.414266	NA	0	0	MET
Q9NQS7, INCE	EBC1_EMD_vs_EBC1_C	-2.39872	0.440423	-5.44639	106	3.3555e-07	4.25031e-06	NA	0	0	MET
Q9NV56, MRGBP	EBC1_EMD_vs_EBC1_C	-0.24258	0.403271	-0.601531	106	0.548771	0.791897	NA	0	0	MET
Q9UHB6, LIMA1	EBC1_EMD_vs_EBC1_C	-1.01568	0.189244	-5.36704	106	4.74711e-07	5.41171e-06	NA	0	0	MET
Q9UKV3, ACINU	EBC1_EMD_vs_EBC1_C	0.441309	0.336231	1.31252	106	0.19218	0.408871	NA	0	0	MET
Q9UQE7, SMC3	EBC1_EMD_vs_EBC1_C	0.404973	0.285472	1.41861	106	0.158947	0.372163	NA	0	0	MET
Q9Y4K1, AIM1	EBC1_EMD_vs_EBC1_C	-0.139577	0.752668	-0.185444	106	0.853235	0.969063	NA	0	0	MET
Q9Y6X4, F169A	EBC1_EMD_vs_EBC1_C	-0.989123	0.716839	-1.37984	106	0.170539	0.38883	NA	0	0	MET
O00443, P3C2A	EBC1_IR1h_vs_EBC1_C	0.200116	0.248085	0.80664	106	0.42168	0.911527	NA	0	0	MET
O14737, PDCD5	EBC1_IR1h_vs_EBC1_C	3.10867	1.46789	2.11778	106	0.0365318	0.221927	NA	0	0	MET
O14757, CHK1_S280	EBC1_IR1h_vs_EBC1_C	0.339952	0.568652	0.597821	106	0.551234	0.925842	NA	0	0	MET
O14757, CHK1_S317	EBC1_IR1h_vs_EBC1_C	0.209205	0.689361	0.303477	106	0.762122	0.925842	NA	0	0	MET
O15355, PPM1G	EBC1_IR1h_vs_EBC1_C	4.36233	0.32782	13.3071	106	0	0	NA	0	0	MET
O15530, PDPK1	EBC1_IR1h_vs_EBC1_C	0.332096	0.508709	0.65282	106	0.515286	0.925842	NA	0	0	MET
O43379, WDR62	EBC1_IR1h_vs_EBC1_C	-0.293071	0.427728	-0.685181	106	0.494725	0.925842	NA	0	0	MET
O43504, LTOR5	EBC1_IR1h_vs_EBC1_C	0.882961	0.8622	1.02408	106	0.308129	0.822521	NA	0	0	MET
O60271, JIP4	EBC1_IR1h_vs_EBC1_C	-0.037122	1.08935	-0.0340771	106	0.97288	0.97288	NA	0	0	MET
O60825, F262	EBC1_IR1h_vs_EBC1_C	0.38764	0.340868	1.13721	106	0.258013	0.802509	NA	0	0	MET
O60934, NBN	EBC1_IR1h_vs_EBC1_C	2.89296	0.311499	9.28723	106	2.22045e-15	5.06262e-14	NA	0	0	MET
O95251, KAT7	EBC1_IR1h_vs_EBC1_C	-0.987188	0.383487	-2.57424	106	0.0114267	0.090005	NA	0	0	MET
O95453, PARN	EBC1_IR1h_vs_EBC1_C	0.757199	0.437811	1.72951	106	0.0866287	0.395027	NA	0	0	MET
O96017, CHK2	EBC1_IR1h_vs_EBC1_C	-0.561688	0.849085	-0.661522	106	0.509713	0.925842	NA	0	0	MET
P00533, EGFR_T693	EBC1_IR1h_vs_EBC1_C	0.276482	0.418978	0.659896	106	0.510752	0.925842	NA	0	0	MET
P00533, EGFR_Y1197	EBC1_IR1h_vs_EBC1_C	0.512422	0.502582	1.01958	106	0.310249	0.822521	NA	0	0	MET
P04198, MYCN	EBC1_IR1h_vs_EBC1_C	-0.555441	0.616027	-0.901649	106	0.369287	0.87318	NA	0	0	MET
P04626, ERBB2	EBC1_IR1h_vs_EBC1_C	0.121192	0.366297	0.330857	106	0.741406	0.925842	NA	0	0	MET
P06400, RB	EBC1_IR1h_vs_EBC1_C	0.0556169	0.574104	0.096876	106	0.923008	0.965235	NA	0	0	MET
P06493, CDK1	EBC1_IR1h_vs_EBC1_C	0.226392	3.53262	0.0640862	106	0.949022	0.965235	NA	0	0	MET
P06748, NPM	EBC1_IR1h_vs_EBC1_C	2.93737	2.06747	1.42076	106	0.158323	0.582219	NA	0	0	MET
P07355, ANXA2_Y188	EBC1_IR1h_vs_EBC1_C	0.112183	0.729473	0.153787	106	0.87807	0.951692	NA	0	0	MET
P07355, ANXA2_Y24	EBC1_IR1h_vs_EBC1_C	-0.219941	0.373412	-0.589003	106	0.557113	0.925842	NA	0	0	MET
P08581, MET_S	EBC1_IR1h_vs_EBC1_C	0.452325	0.606838	0.74538	106	0.457691	0.925842	NA	0	0	MET
P08581, MET_Y	EBC1_IR1h_vs_EBC1_C	-3.41069	1.22258	-2.78975	106	0.00625577	0.0560213	NA	0	0	MET
P08581, MET_YY	EBC1_IR1h_vs_EBC1_C	-0.354481	1.54384	-0.229609	106	0.818838	0.94842	NA	0	0	MET
P0C1Z6, TFPT	EBC1_IR1h_vs_EBC1_C	0.361902	0.328542	1.10154	106	0.273157	0.815808	NA	0	0	MET
P10398, ARAF	EBC1_IR1h_vs_EBC1_C	0.286013	0.929046	0.307857	106	0.758796	0.925842	NA	0	0	MET
P12270, TPR	EBC1_IR1h_vs_EBC1_C	0.727888	0.727692	1.00027	106	0.319458	0.827687	NA	0	0	MET
P15056, BRAF	EBC1_IR1h_vs_EBC1_C	0.327084	0.834876	0.391776	106	0.69601	0.925842	NA	0	0	MET
P15336, ATF2	EBC1_IR1h_vs_EBC1_C	0.340425	0.521383	0.652927	106	0.515217	0.925842	NA	0	0	MET
P16104, H2AX_S	EBC1_IR1h_vs_EBC1_C	1.77648	0.717135	2.47719	106	0.0148223	0.105609	NA	0	0	MET
P16104, H2AX_TS	EBC1_IR1h_vs_EBC1_C	0.212891	0.944873	0.225312	106	0.82217	0.94842	NA	0	0	MET
P16949, STMN1_S25	EBC1_IR1h_vs_EBC1_C	0.0611912	0.40291	0.151873	106	0.879576	0.951692	NA	0	0	MET
P16949, STMN1_S38	EBC1_IR1h_vs_EBC1_C	0.0408554	0.424252	0.0962998	106	0.923464	0.965235	NA	0	0	MET
P17535, JUND	EBC1_IR1h_vs_EBC1_C	0.111257	0.353391	0.314827	106	0.753512	0.925842	NA	0	0	MET
P17544, ATF7	EBC1_IR1h_vs_EBC1_C	-0.289746	0.649167	-0.446335	106	0.656266	0.925842	NA	0	0	MET
P17612, KAPCA	EBC1_IR1h_vs_EBC1_C	0.0545218	0.990239	0.0550592	106	0.956195	0.965235	NA	0	0	MET
P23396, RS3	EBC1_IR1h_vs_EBC1_C	0.0847071	0.239865	0.353145	106	0.724681	0.925842	NA	0	0	MET
P23588, IF4B	EBC1_IR1h_vs_EBC1_C	0.0398182	0.732781	0.0543385	106	0.956768	0.965235	NA	0	0	MET
P27361, MK03	EBC1_IR1h_vs_EBC1_C	-0.520612	2.13622	-0.243707	106	0.807929	0.94842	NA	0	0	MET
P27708, PYR1	EBC1_IR1h_vs_EBC1_C	0.230316	0.314167	0.733101	106	0.465115	0.925842	NA	0	0	MET
P29353, SHC1	EBC1_IR1h_vs_EBC1_C	0.330605	0.607934	0.543818	106	0.587708	0.925842	NA	0	0	MET
P29590, PML	EBC1_IR1h_vs_EBC1_C	0.0847043	0.26285	0.322253	106	0.747896	0.925842	NA	0	0	MET
P29803, ODPAT	EBC1_IR1h_vs_EBC1_C	0.5418	0.606958	0.892648	106	0.374068	0.87318	NA	0	0	MET
P35222, CTNB1	EBC1_IR1h_vs_EBC1_C	0.664555	0.704194	0.94371	106	0.347464	0.87318	NA	0	0	MET
P35568, IRS1	EBC1_IR1h_vs_EBC1_C	-0.0603518	0.448682	-0.134509	106	0.893255	0.951692	NA	0	0	MET
P38398, BRCA1	EBC1_IR1h_vs_EBC1_C	0.957454	0.601347	1.59218	106	0.114322	0.483851	NA	0	0	MET
P40763, STAT3	EBC1_IR1h_vs_EBC1_C	0.416123	1.05204	0.395538	106	0.693241	0.925842	NA	0	0	MET
P42226, STAT6	EBC1_IR1h_vs_EBC1_C	-0.176253	0.308321	-0.571656	106	0.568766	0.925842	NA	0	0	MET
P46013, KI67	EBC1_IR1h_vs_EBC1_C	0.063047	0.457172	0.137906	106	0.890576	0.951692	NA	0	0	MET
P46527, CDN1B	EBC1_IR1h_vs_EBC1_C	0.13179	0.417402	0.315738	106	0.752822	0.925842	NA	0	0	MET
P46734, MP2K3	EBC1_IR1h_vs_EBC1_C	-1.36411	1.14203	-1.19446	106	0.234965	0.779159	NA	0	0	MET
P49815, TSC2	EBC1_IR1h_vs_EBC1_C	-1.66087	1.07436	-1.54592	106	0.125105	0.505336	NA	0	0	MET
P49840, GSK3A	EBC1_IR1h_vs_EBC1_C	0.174834	0.445635	0.392324	106	0.695606	0.925842	NA	0	0	MET
P51587, BRCA2	EBC1_IR1h_vs_EBC1_C	-0.145489	0.881284	-0.165087	106	0.86919	0.951692	NA	0	0	MET
P51858, HDGF	EBC1_IR1h_vs_EBC1_C	0.473286	0.4507	1.05011	106	0.296055	0.822521	NA	0	0	MET
P52564, MP2K6	EBC1_IR1h_vs_EBC1_C	1.24139	0.980266	1.26638	106	0.208151	0.741539	NA	0	0	MET
P53396, ACLY	EBC1_IR1h_vs_EBC1_C	0.0615119	0.258592	0.237872	106	0.812439	0.94842	NA	0	0	MET
P55039, DRG2	EBC1_IR1h_vs_EBC1_C	1.59094	1.03861	1.5318	106	0.12855	0.505336	NA	0	0	MET
P61978, HNRPK	EBC1_IR1h_vs_EBC1_C	0.253623	0.840432	0.301777	106	0.763413	0.925842	NA	0	0	MET
P78527, PRKDC	EBC1_IR1h_vs_EBC1_C	2.8877	0.789921	3.65569	106	0.000400967	0.00415547	NA	0	0	MET
Q04637, IF4G1	EBC1_IR1h_vs_EBC1_C	-0.0935873	0.249194	-0.375561	106	0.707994	0.925842	NA	0	0	MET
Q08J23, NSUN2	EBC1_IR1h_vs_EBC1_C	-1.2178	0.681541	-1.78684	106	0.0768221	0.364905	NA	0	0	MET
Q09161, NCBP1	EBC1_IR1h_vs_EBC1_C	-0.148956	0.385556	-0.38634	106	0.700019	0.925842	NA	0	0	MET
Q12888, TP53B_S1317	EBC1_IR1h_vs_EBC1_C	0.654523	0.815113	0.802985	106	0.42378	0.911527	NA	0	0	MET
Q12888, TP53B_S831	EBC1_IR1h_vs_EBC1_C	1.18102	0.317187	3.72341	106	0.00031677	0.00361118	NA	0	0	MET
Q12888, TP53B_T855	EBC1_IR1h_vs_EBC1_C	-0.573154	1.41887	-0.403951	106	0.687062	0.925842	NA	0	0	MET
Q13144, EI2BE	EBC1_IR1h_vs_EBC1_C	0.133981	0.629824	0.212728	106	0.831947	0.94842	NA	0	0	MET
Q13263, TIF1B_S473	EBC1_IR1h_vs_EBC1_C	0.893886	0.740089	1.20781	106	0.229809	0.779159	NA	0	0	MET
Q13263, TIF1B_S824	EBC1_IR1h_vs_EBC1_C	2.18083	1.11967	1.94774	106	0.0540909	0.293636	NA	0	0	MET
Q13315, ATM	EBC1_IR1h_vs_EBC1_C	3.24034	0.660282	4.90751	106	3.35519e-06	5.46416e-05	NA	0	0	MET
Q13330, MTA1	EBC1_IR1h_vs_EBC1_C	-0.408977	0.57387	-0.712664	106	0.47762	0.925842	NA	0	0	MET
Q13535, ATR	EBC1_IR1h_vs_EBC1_C	0.472472	0.633482	0.745833	106	0.457419	0.925842	NA	0	0	MET
Q13627, DYR1A	EBC1_IR1h_vs_EBC1_C	0.375423	0.317185	1.18361	106	0.239216	0.779159	NA	0	0	MET
Q14011, CIRBP	EBC1_IR1h_vs_EBC1_C	3.35698	1.70691	1.9667	106	0.0518323	0.293636	NA	0	0	MET
Q14683, SMC1A	EBC1_IR1h_vs_EBC1_C	2.31646	0.582844	3.97441	106	0.000129041	0.00183884	NA	0	0	MET
Q14790, CASP8	EBC1_IR1h_vs_EBC1_C	1.37986	0.756802	1.82328	106	0.0710795	0.352307	NA	0	0	MET
Q14980, NUMA1	EBC1_IR1h_vs_EBC1_C	5.80826	0.395963	14.6687	106	0	0	NA	0	0	MET
Q15262, PTPRK	EBC1_IR1h_vs_EBC1_C	-0.342724	0.475816	-0.720287	106	0.472934	0.925842	NA	0	0	MET
Q15418, KS6A1	EBC1_IR1h_vs_EBC1_C	-1.08722	1.04604	-1.03936	106	0.301	0.822521	NA	0	0	MET
Q15554, TERF2	EBC1_IR1h_vs_EBC1_C	-0.15656	0.347659	-0.450326	106	0.653395	0.925842	NA	0	0	MET
Q15910, EZH2	EBC1_IR1h_vs_EBC1_C	0.325394	0.52442	0.620484	106	0.536271	0.925842	NA	0	0	MET
Q53EL6, PDCD4	EBC1_IR1h_vs_EBC1_C	-0.255266	0.584334	-0.436849	106	0.663109	0.925842	NA	0	0	MET
Q6PL18, ATAD2	EBC1_IR1h_vs_EBC1_C	0.292068	0.341357	0.855607	106	0.394145	0.896742	NA	0	0	MET
Q7Z589, EMSY	EBC1_IR1h_vs_EBC1_C	0.402571	0.710511	0.566593	106	0.572188	0.925842	NA	0	0	MET
Q8IVT2, MISP	EBC1_IR1h_vs_EBC1_C	0.0420067	0.263614	0.159349	106	0.873697	0.951692	NA	0	0	MET
Q8N122, RPTOR_S	EBC1_IR1h_vs_EBC1_C	0.157989	0.252165	0.626531	106	0.532314	0.925842	NA	0	0	MET
Q8N122, RPTOR_SS	EBC1_IR1h_vs_EBC1_C	-0.0300005	0.488836	-0.0613714	106	0.951179	0.965235	NA	0	0	MET
Q8NCD3, HJURP	EBC1_IR1h_vs_EBC1_C	-0.26236	0.693945	-0.378071	106	0.706134	0.925842	NA	0	0	MET
Q8TEK3, DOT1L	EBC1_IR1h_vs_EBC1_C	0.901907	0.489002	1.84438	106	0.0679199	0.351949	NA	0	0	MET
Q8WXE1, ATRIP	EBC1_IR1h_vs_EBC1_C	-2.12137	0.762415	-2.78244	106	0.0063884	0.0560213	NA	0	0	MET
Q92796, DLG3	EBC1_IR1h_vs_EBC1_C	-0.631656	1.3776	-0.458519	106	0.647519	0.925842	NA	0	0	MET
Q92878, RAD50	EBC1_IR1h_vs_EBC1_C	0.812548	0.718215	1.13134	106	0.260464	0.802509	NA	0	0	MET
Q92993, KAT5	EBC1_IR1h_vs_EBC1_C	0.0610537	0.275921	0.221272	106	0.825306	0.94842	NA	0	0	MET
Q96B36, AKTS1	EBC1_IR1h_vs_EBC1_C	-0.11265	0.302713	-0.372135	106	0.710535	0.925842	NA	0	0	MET
Q96C19, EFHD2	EBC1_IR1h_vs_EBC1_C	0.460315	0.546099	0.842915	106	0.401174	0.896742	NA	0	0	MET
Q96EB6, SIR1	EBC1_IR1h_vs_EBC1_C	-0.12469	0.326374	-0.382046	106	0.703192	0.925842	NA	0	0	MET
Q96EZ8, MCRS1	EBC1_IR1h_vs_EBC1_C	-1.8753	0.817154	-2.29492	106	0.0237077	0.158981	NA	0	0	MET
Q96F86, EDC3	EBC1_IR1h_vs_EBC1_C	-0.584752	3.22844	-0.181126	106	0.856615	0.951692	NA	0.0333333	0.0333333	MET
Q96MG7, MAGG1	EBC1_IR1h_vs_EBC1_C	-1.10438	0.694158	-1.59096	106	0.114596	0.483851	NA	0	0	MET
Q96RL1, UIMC1	EBC1_IR1h_vs_EBC1_C	4.70885	1.21311	3.88164	106	0.000180637	0.00228807	NA	0	0	MET
Q96RT1, LAP2	EBC1_IR1h_vs_EBC1_C	-1.77669	0.841017	-2.11255	106	0.0369878	0.221927	NA	0	0	MET
Q96T58, MINT	EBC1_IR1h_vs_EBC1_C	-0.731728	0.672585	-1.08793	106	0.279092	0.815808	NA	0	0	MET
Q9BVJ6, UT14A	EBC1_IR1h_vs_EBC1_C	3.0921	0.282705	10.9375	106	0	0	NA	0	0	MET
Q9H0E9, BRD8	EBC1_IR1h_vs_EBC1_C	1.31037	0.511652	2.56105	106	0.0118428	0.090005	NA	0	0	MET
Q9H910, HN1L	EBC1_IR1h_vs_EBC1_C	0.587827	0.647531	0.907797	106	0.366045	0.87318	NA	0	0	MET
Q9NQS7, INCE	EBC1_IR1h_vs_EBC1_C	-0.392114	0.440423	-0.890313	106	0.375314	0.87318	NA	0	0	MET
Q9NV56, MRGBP	EBC1_IR1h_vs_EBC1_C	-0.250888	0.403271	-0.622133	106	0.53519	0.925842	NA	0	0	MET
Q9UHB6, LIMA1	EBC1_IR1h_vs_EBC1_C	0.0595285	0.189244	0.314559	106	0.753715	0.925842	NA	0	0	MET
Q9UKV3, ACINU	EBC1_IR1h_vs_EBC1_C	2.1163	0.336231	6.29419	106	7.10794e-09	1.35051e-07	NA	0	0	MET
Q9UQE7, SMC3	EBC1_IR1h_vs_EBC1_C	3.39299	0.285472	11.8856	106	0	0	NA	0	0	MET
Q9Y4K1, AIM1	EBC1_IR1h_vs_EBC1_C	0.228175	0.752668	0.303154	106	0.762366	0.925842	NA	0	0	MET
Q9Y6X4, F169A	EBC1_IR1h_vs_EBC1_C	1.04976	0.716839	1.46443	106	0.146036	0.554938	NA	0	0	MET
O00443, P3C2A	EBC1_IREMD1h_vs_EBC1_C	-1.20385	0.248085	-4.85257	106	4.21163e-06	3.42947e-05	NA	0	0	MET
O14737, PDCD5	EBC1_IREMD1h_vs_EBC1_C	0.404911	1.46789	0.275846	106	0.783203	0.911073	NA	0	0	MET
O14757, CHK1_S280	EBC1_IREMD1h_vs_EBC1_C	-0.628385	0.568652	-1.10504	106	0.271643	0.538182	NA	0	0	MET
O14757, CHK1_S317	EBC1_IREMD1h_vs_EBC1_C	0.113785	0.689361	0.165058	106	0.869213	0.962041	NA	0	0	MET
O15355, PPM1G	EBC1_IREMD1h_vs_EBC1_C	4.03186	0.32782	12.299	106	0	0	NA	0	0	MET
O15530, PDPK1	EBC1_IREMD1h_vs_EBC1_C	-0.0162588	0.508709	-0.0319608	106	0.974563	0.974563	NA	0	0	MET
O43379, WDR62	EBC1_IREMD1h_vs_EBC1_C	-0.128003	0.427728	-0.299262	106	0.765326	0.904496	NA	0	0	MET
O43504, LTOR5	EBC1_IREMD1h_vs_EBC1_C	0.0556243	0.8622	0.0645144	106	0.948682	0.974563	NA	0	0	MET
O60271, JIP4	EBC1_IREMD1h_vs_EBC1_C	-1.08721	1.08935	-0.998029	106	0.320538	0.569349	NA	0	0	MET
O60825, F262	EBC1_IREMD1h_vs_EBC1_C	-0.75037	0.340868	-2.20135	106	0.0298794	0.0972971	NA	0	0	MET
O60934, NBN	EBC1_IREMD1h_vs_EBC1_C	2.50067	0.311499	8.02787	106	1.44573e-12	2.74689e-11	NA	0	0	MET
O95251, KAT7	EBC1_IREMD1h_vs_EBC1_C	-0.596297	0.383487	-1.55493	106	0.122943	0.298202	NA	0	0	MET
O95453, PARN	EBC1_IREMD1h_vs_EBC1_C	0.953803	0.437811	2.17857	106	0.0315789	0.0972971	NA	0	0	MET
O96017, CHK2	EBC1_IREMD1h_vs_EBC1_C	-1.39679	0.849085	-1.64506	106	0.102921	0.260733	NA	0	0	MET
P00533, EGFR_T693	EBC1_IREMD1h_vs_EBC1_C	-1.11626	0.418978	-2.66425	106	0.00892133	0.0360017	NA	0	0	MET
P00533, EGFR_Y1197	EBC1_IREMD1h_vs_EBC1_C	0.0360818	0.502582	0.0717928	106	0.942902	0.974563	NA	0	0	MET
P04198, MYCN	EBC1_IREMD1h_vs_EBC1_C	-2.00409	0.616027	-3.25325	106	0.001531	0.0074979	NA	0	0	MET
P04626, ERBB2	EBC1_IREMD1h_vs_EBC1_C	0.30753	0.366297	0.839564	106	0.403042	0.635457	NA	0	0	MET
P06400, RB	EBC1_IREMD1h_vs_EBC1_C	-1.86221	0.574104	-3.24368	106	0.0015785	0.0074979	NA	0	0	MET
P06493, CDK1	EBC1_IREMD1h_vs_EBC1_C	-1.34729	3.53262	-0.381386	106	0.70368	0.873904	NA	0	0	MET
P06748, NPM	EBC1_IREMD1h_vs_EBC1_C	0.69642	2.06747	0.336847	106	0.736898	0.903295	NA	0	0	MET
P07355, ANXA2_Y188	EBC1_IREMD1h_vs_EBC1_C	-1.02972	0.729473	-1.41159	106	0.160999	0.35988	NA	0	0	MET
P07355, ANXA2_Y24	EBC1_IREMD1h_vs_EBC1_C	-1.59774	0.373412	-4.27876	106	4.13218e-05	0.000277099	NA	0	0	MET
P08581, MET_S	EBC1_IREMD1h_vs_EBC1_C	-0.354538	0.606838	-0.584238	106	0.560301	0.76957	NA	0	0	MET
P08581, MET_Y	EBC1_IREMD1h_vs_EBC1_C	-2.67509	1.22258	-2.18807	106	0.0308601	0.0972971	NA	0	0	MET
P08581, MET_YY	EBC1_IREMD1h_vs_EBC1_C	-0.0495233	1.54384	-0.0320779	106	0.97447	0.974563	NA	0	0	MET
P0C1Z6, TFPT	EBC1_IREMD1h_vs_EBC1_C	0.358235	0.328542	1.09038	106	0.278019	0.538182	NA	0	0	MET
P10398, ARAF	EBC1_IREMD1h_vs_EBC1_C	-0.193169	0.929046	-0.207922	106	0.835689	0.945919	NA	0	0	MET
P12270, TPR	EBC1_IREMD1h_vs_EBC1_C	0.577564	0.727692	0.793693	106	0.429148	0.661119	NA	0	0	MET
P15056, BRAF	EBC1_IREMD1h_vs_EBC1_C	1.68214	0.834876	2.01484	106	0.046453	0.130284	NA	0	0	MET
P15336, ATF2	EBC1_IREMD1h_vs_EBC1_C	0.390456	0.521383	0.748886	106	0.455585	0.665855	NA	0	0	MET
P16104, H2AX_S	EBC1_IREMD1h_vs_EBC1_C	2.13603	0.717135	2.97855	106	0.00359035	0.016372	NA	0	0	MET
P16104, H2AX_TS	EBC1_IREMD1h_vs_EBC1_C	0.0689292	0.944873	0.0729507	106	0.941983	0.974563	NA	0	0	MET
P16949, STMN1_S25	EBC1_IREMD1h_vs_EBC1_C	-0.261697	0.40291	-0.649518	106	0.517409	0.719324	NA	0	0	MET
P16949, STMN1_S38	EBC1_IREMD1h_vs_EBC1_C	-0.884724	0.424252	-2.08537	106	0.0394366	0.115276	NA	0	0	MET
P17535, JUND	EBC1_IREMD1h_vs_EBC1_C	-1.21507	0.353391	-3.43832	106	0.000837706	0.00434084	NA	0	0	MET
P17544, ATF7	EBC1_IREMD1h_vs_EBC1_C	-0.193477	0.649167	-0.298039	106	0.766257	0.904496	NA	0	0	MET
P17612, KAPCA	EBC1_IREMD1h_vs_EBC1_C	-0.0317222	0.990239	-0.0320349	106	0.974504	0.974563	NA	0	0	MET
P23396, RS3	EBC1_IREMD1h_vs_EBC1_C	-0.0491461	0.239865	-0.20489	106	0.838051	0.945919	NA	0	0	MET
P23588, IF4B	EBC1_IREMD1h_vs_EBC1_C	-1.6103	0.732781	-2.19752	106	0.0301593	0.0972971	NA	0	0	MET
P27361, MK03	EBC1_IREMD1h_vs_EBC1_C	-0.867545	2.13622	-0.406112	106	0.685479	0.868274	NA	0	0	MET
P27708, PYR1	EBC1_IREMD1h_vs_EBC1_C	-1.76558	0.314167	-5.61987	106	1.55776e-07	1.47987e-06	NA	0	0	MET
P29353, SHC1	EBC1_IREMD1h_vs_EBC1_C	-0.747793	0.607934	-1.23006	106	0.221399	0.462622	NA	0	0	MET
P29590, PML	EBC1_IREMD1h_vs_EBC1_C	0.286298	0.26285	1.08921	106	0.278533	0.538182	NA	0	0	MET
P29803, ODPAT	EBC1_IREMD1h_vs_EBC1_C	1.63276	0.606958	2.69007	106	0.00830078	0.0350477	NA	0	0	MET
P35222, CTNB1	EBC1_IREMD1h_vs_EBC1_C	-0.152418	0.704194	-0.216443	106	0.829058	0.945919	NA	0	0	MET
P35568, IRS1	EBC1_IREMD1h_vs_EBC1_C	-0.887599	0.448682	-1.97824	106	0.0504969	0.137063	NA	0	0	MET
P38398, BRCA1	EBC1_IREMD1h_vs_EBC1_C	-0.314054	0.601347	-0.522251	106	0.602585	0.795077	NA	0	0	MET
P40763, STAT3	EBC1_IREMD1h_vs_EBC1_C	0.111689	1.05204	0.106163	106	0.915653	0.974563	NA	0	0	MET
P42226, STAT6	EBC1_IREMD1h_vs_EBC1_C	-0.455839	0.308321	-1.47846	106	0.142251	0.330951	NA	0	0	MET
P46013, KI67	EBC1_IREMD1h_vs_EBC1_C	-0.686107	0.457172	-1.50076	106	0.13639	0.323925	NA	0	0	MET
P46527, CDN1B	EBC1_IREMD1h_vs_EBC1_C	-0.30446	0.417402	-0.729418	106	0.467355	0.674411	NA	0	0	MET
P46734, MP2K3	EBC1_IREMD1h_vs_EBC1_C	-0.76324	1.14203	-0.668319	106	0.505383	0.711279	NA	0	0	MET
P49815, TSC2	EBC1_IREMD1h_vs_EBC1_C	-0.554618	1.07436	-0.51623	106	0.606769	0.795077	NA	0	0	MET
P49840, GSK3A	EBC1_IREMD1h_vs_EBC1_C	-0.298575	0.445635	-0.669999	106	0.504315	0.711279	NA	0	0	MET
P51587, BRCA2	EBC1_IREMD1h_vs_EBC1_C	-1.16541	0.881284	-1.3224	106	0.18888	0.40627	NA	0	0	MET
P51858, HDGF	EBC1_IREMD1h_vs_EBC1_C	0.446007	0.4507	0.989589	106	0.324629	0.569349	NA	0	0	MET
P52564, MP2K6	EBC1_IREMD1h_vs_EBC1_C	0.998152	0.980266	1.01825	106	0.310879	0.569349	NA	0	0	MET
P53396, ACLY	EBC1_IREMD1h_vs_EBC1_C	-1.52091	0.258592	-5.8815	106	4.7917e-08	5.46254e-07	NA	0	0	MET
P55039, DRG2	EBC1_IREMD1h_vs_EBC1_C	0.507732	1.03861	0.488858	106	0.625952	0.808636	NA	0	0	MET
P61978, HNRPK	EBC1_IREMD1h_vs_EBC1_C	0.729555	0.840432	0.868072	106	0.387316	0.630772	NA	0	0	MET
P78527, PRKDC	EBC1_IREMD1h_vs_EBC1_C	3.4139	0.789921	4.32182	106	3.50249e-05	0.000249552	NA	0	0	MET
Q04637, IF4G1	EBC1_IREMD1h_vs_EBC1_C	-2.21987	0.249194	-8.90821	106	1.59872e-14	4.55636e-13	NA	0	0	MET
Q08J23, NSUN2	EBC1_IREMD1h_vs_EBC1_C	-0.577185	0.681541	-0.846882	106	0.398969	0.635457	NA	0	0	MET
Q09161, NCBP1	EBC1_IREMD1h_vs_EBC1_C	-2.95628	0.385556	-7.66758	106	8.88623e-12	1.44719e-10	NA	0	0	MET
Q12888, TP53B_S1317	EBC1_IREMD1h_vs_EBC1_C	0.99872	0.815113	1.22525	106	0.223195	0.462622	NA	0	0	MET
Q12888, TP53B_S831	EBC1_IREMD1h_vs_EBC1_C	1.198	0.317187	3.77697	106	0.000262379	0.00149556	NA	0	0	MET
Q12888, TP53B_T855	EBC1_IREMD1h_vs_EBC1_C	2.41122	1.41887	1.6994	106	0.0921768	0.244376	NA	0	0	MET
Q13144, EI2BE	EBC1_IREMD1h_vs_EBC1_C	-0.303127	0.629824	-0.481289	106	0.631303	0.808636	NA	0	0	MET
Q13263, TIF1B_S473	EBC1_IREMD1h_vs_EBC1_C	0.568526	0.740089	0.768187	106	0.444084	0.665855	NA	0	0	MET
Q13263, TIF1B_S824	EBC1_IREMD1h_vs_EBC1_C	2.54871	1.11967	2.2763	106	0.024838	0.0884853	NA	0	0	MET
Q13315, ATM	EBC1_IREMD1h_vs_EBC1_C	3.36778	0.660282	5.10053	106	1.49273e-06	1.30901e-05	NA	0	0	MET
Q13330, MTA1	EBC1_IREMD1h_vs_EBC1_C	-1.2513	0.57387	-2.18045	106	0.0314355	0.0972971	NA	0	0	MET
Q13535, ATR	EBC1_IREMD1h_vs_EBC1_C	-0.483754	0.633482	-0.763643	106	0.446776	0.665855	NA	0	0	MET
Q13627, DYR1A	EBC1_IREMD1h_vs_EBC1_C	0.842068	0.317185	2.65482	106	0.00915834	0.0360017	NA	0	0	MET
Q14011, CIRBP	EBC1_IREMD1h_vs_EBC1_C	0.0575268	1.70691	0.0337023	106	0.973178	0.974563	NA	0	0	MET
Q14683, SMC1A	EBC1_IREMD1h_vs_EBC1_C	2.40379	0.582844	4.12424	106	7.41564e-05	0.000469657	NA	0	0	MET
Q14790, CASP8	EBC1_IREMD1h_vs_EBC1_C	0.63015	0.756802	0.832648	106	0.406915	0.635457	NA	0	0	MET
Q14980, NUMA1	EBC1_IREMD1h_vs_EBC1_C	6.57294	0.395963	16.5999	106	0	0	NA	0	0	MET
Q15262, PTPRK	EBC1_IREMD1h_vs_EBC1_C	0.475502	0.475816	0.99934	106	0.319906	0.569349	NA	0	0	MET
Q15418, KS6A1	EBC1_IREMD1h_vs_EBC1_C	-0.583532	1.04604	-0.557847	106	0.578125	0.784598	NA	0	0	MET
Q15554, TERF2	EBC1_IREMD1h_vs_EBC1_C	-1.99548	0.347659	-5.73977	106	9.10366e-08	9.4347e-07	NA	0	0	MET
Q15910, EZH2	EBC1_IREMD1h_vs_EBC1_C	0.528368	0.52442	1.00753	106	0.315975	0.569349	NA	0	0	MET
Q53EL6, PDCD4	EBC1_IREMD1h_vs_EBC1_C	-0.186484	0.584334	-0.319139	106	0.75025	0.904496	NA	0	0	MET
Q6PL18, ATAD2	EBC1_IREMD1h_vs_EBC1_C	-2.4288	0.341357	-7.11512	106	1.37732e-10	1.96268e-09	NA	0	0	MET
Q7Z589, EMSY	EBC1_IREMD1h_vs_EBC1_C	0.685867	0.710511	0.965314	106	0.336585	0.581374	NA	0	0	MET
Q8IVT2, MISP	EBC1_IREMD1h_vs_EBC1_C	-0.0774049	0.263614	-0.29363	106	0.769615	0.904496	NA	0	0	MET
Q8N122, RPTOR_S	EBC1_IREMD1h_vs_EBC1_C	-0.596617	0.252165	-2.36598	106	0.0197992	0.07281	NA	0	0	MET
Q8N122, RPTOR_SS	EBC1_IREMD1h_vs_EBC1_C	0.0241509	0.488836	0.0494049	106	0.96069	0.974563	NA	0	0	MET
Q8NCD3, HJURP	EBC1_IREMD1h_vs_EBC1_C	-0.640926	0.693945	-0.923598	106	0.357793	0.591137	NA	0	0	MET
Q8TEK3, DOT1L	EBC1_IREMD1h_vs_EBC1_C	-0.711049	0.489002	-1.45408	106	0.148879	0.339443	NA	0	0	MET
Q8WXE1, ATRIP	EBC1_IREMD1h_vs_EBC1_C	-2.18165	0.762415	-2.8615	106	0.00508086	0.0222776	NA	0	0	MET
Q92796, DLG3	EBC1_IREMD1h_vs_EBC1_C	-1.2902	1.3776	-0.936556	106	0.351116	0.588635	NA	0	0	MET
Q92878, RAD50	EBC1_IREMD1h_vs_EBC1_C	0.0698826	0.718215	0.0973004	106	0.922672	0.974563	NA	0	0	MET
Q92993, KAT5	EBC1_IREMD1h_vs_EBC1_C	-0.462264	0.275921	-1.67535	106	0.0968128	0.250833	NA	0	0	MET
Q96B36, AKTS1	EBC1_IREMD1h_vs_EBC1_C	-1.10837	0.302713	-3.66144	106	0.000393067	0.00213379	NA	0	0	MET
Q96C19, EFHD2	EBC1_IREMD1h_vs_EBC1_C	-1.14125	0.546099	-2.08982	106	0.039027	0.115276	NA	0	0	MET
Q96EB6, SIR1	EBC1_IREMD1h_vs_EBC1_C	-0.791303	0.326374	-2.42453	106	0.0170199	0.0646757	NA	0	0	MET
Q96EZ8, MCRS1	EBC1_IREMD1h_vs_EBC1_C	-0.146893	0.817154	-0.179761	106	0.857683	0.958587	NA	0	0	MET
Q96F86, EDC3	EBC1_IREMD1h_vs_EBC1_C	-3.64561	3.22844	-1.12922	106	0.261354	0.532043	NA	0	0	MET
Q96MG7, MAGG1	EBC1_IREMD1h_vs_EBC1_C	-0.360485	0.694158	-0.519313	106	0.604625	0.795077	NA	0	0	MET
Q96RL1, UIMC1	EBC1_IREMD1h_vs_EBC1_C	1.14848	1.21311	0.946726	106	0.345932	0.5886	NA	0	0	MET
Q96RT1, LAP2	EBC1_IREMD1h_vs_EBC1_C	-1.69134	0.841017	-2.01107	106	0.0468566	0.130284	NA	0	0	MET
Q96T58, MINT	EBC1_IREMD1h_vs_EBC1_C	-0.508688	0.672585	-0.756317	106	0.451137	0.665855	NA	0	0	MET
Q9BVJ6, UT14A	EBC1_IREMD1h_vs_EBC1_C	1.96069	0.282705	6.93544	106	3.31318e-10	4.1967e-09	NA	0	0	MET
Q9H0E9, BRD8	EBC1_IREMD1h_vs_EBC1_C	0.0750115	0.511652	0.146606	106	0.883721	0.968694	NA	0	0	MET
Q9H910, HN1L	EBC1_IREMD1h_vs_EBC1_C	1.01494	0.647531	1.5674	106	0.120002	0.297396	NA	0	0	MET
Q9NQS7, INCE	EBC1_IREMD1h_vs_EBC1_C	-1.75954	0.440423	-3.99512	106	0.000119622	0.000717731	NA	0	0	MET
Q9NV56, MRGBP	EBC1_IREMD1h_vs_EBC1_C	-0.432661	0.403271	-1.07288	106	0.285762	0.542947	NA	0	0	MET
Q9UHB6, LIMA1	EBC1_IREMD1h_vs_EBC1_C	-0.894379	0.189244	-4.72605	106	7.06949e-06	5.37282e-05	NA	0	0	MET
Q9UKV3, ACINU	EBC1_IREMD1h_vs_EBC1_C	2.74647	0.336231	8.1684	106	7.08322e-13	1.61497e-11	NA	0	0	MET
Q9UQE7, SMC3	EBC1_IREMD1h_vs_EBC1_C	3.47824	0.285472	12.1842	106	0	0	NA	0	0	MET
Q9Y4K1, AIM1	EBC1_IREMD1h_vs_EBC1_C	-0.285454	0.752668	-0.379257	106	0.705256	0.873904	NA	0	0	MET
Q9Y6X4, F169A	EBC1_IREMD1h_vs_EBC1_C	1.00409	0.716839	1.40071	106	0.16422	0.360021	NA	0	0	MET
O00443, P3C2A	EBC1_IR8h_vs_EBC1_C	0.285274	0.248085	1.1499	106	0.252772	0.873213	NA	0	0	MET
O14737, PDCD5	EBC1_IR8h_vs_EBC1_C	0.772838	1.46789	0.526496	106	0.599644	0.887826	NA	0	0	MET
O14757, CHK1_S280	EBC1_IR8h_vs_EBC1_C	0.599931	0.568652	1.05501	106	0.293822	0.887826	NA	0	0	MET
O14757, CHK1_S317	EBC1_IR8h_vs_EBC1_C	0.589053	0.689361	0.854492	106	0.394759	0.887826	NA	0	0	MET
O15355, PPM1G	EBC1_IR8h_vs_EBC1_C	2.93211	0.32782	8.94427	106	1.33227e-14	1.51879e-12	NA	0	0	MET
O15530, PDPK1	EBC1_IR8h_vs_EBC1_C	0.344906	0.508709	0.678003	106	0.499247	0.887826	NA	0	0	MET
O43379, WDR62	EBC1_IR8h_vs_EBC1_C	-0.300586	0.427728	-0.702751	106	0.483751	0.887826	NA	0	0	MET
O43504, LTOR5	EBC1_IR8h_vs_EBC1_C	1.80656	0.8622	2.09529	106	0.0385277	0.337858	NA	0	0	MET
O60271, JIP4	EBC1_IR8h_vs_EBC1_C	-0.116342	1.08935	-0.106799	106	0.91515	0.965992	NA	0	0	MET
O60825, F262	EBC1_IR8h_vs_EBC1_C	0.377241	0.340868	1.10671	106	0.270926	0.887826	NA	0	0	MET
O60934, NBN	EBC1_IR8h_vs_EBC1_C	2.53131	0.311499	8.12623	106	8.77742e-13	2.50157e-11	NA	0	0	MET
O95251, KAT7	EBC1_IR8h_vs_EBC1_C	-0.0763108	0.383487	-0.198992	106	0.84265	0.955024	NA	0	0	MET
O95453, PARN	EBC1_IR8h_vs_EBC1_C	0.172603	0.437811	0.394241	106	0.694195	0.931038	NA	0	0	MET
O96017, CHK2	EBC1_IR8h_vs_EBC1_C	0.475479	0.849085	0.559991	106	0.576667	0.887826	NA	0	0	MET
P00533, EGFR_T693	EBC1_IR8h_vs_EBC1_C	0.197241	0.418978	0.470768	106	0.638774	0.908018	NA	0	0	MET
P00533, EGFR_Y1197	EBC1_IR8h_vs_EBC1_C	0.300221	0.502582	0.597358	106	0.551542	0.887826	NA	0	0	MET
P04198, MYCN	EBC1_IR8h_vs_EBC1_C	0.106237	0.616027	0.172455	106	0.863409	0.955024	NA	0	0	MET
P04626, ERBB2	EBC1_IR8h_vs_EBC1_C	0.0756838	0.366297	0.206619	106	0.836704	0.955024	NA	0	0	MET
P06400, RB	EBC1_IR8h_vs_EBC1_C	0.303057	0.574104	0.527879	106	0.598687	0.887826	NA	0	0	MET
P06493, CDK1	EBC1_IR8h_vs_EBC1_C	0.804604	3.53262	0.227764	106	0.820268	0.955024	NA	0	0	MET
P06748, NPM	EBC1_IR8h_vs_EBC1_C	-0.0893854	2.06747	-0.0432342	106	0.965596	0.974191	NA	0	0	MET
P07355, ANXA2_Y188	EBC1_IR8h_vs_EBC1_C	0.473869	0.729473	0.649604	106	0.517353	0.887826	NA	0	0	MET
P07355, ANXA2_Y24	EBC1_IR8h_vs_EBC1_C	-0.272877	0.373412	-0.730767	106	0.466534	0.887826	NA	0	0	MET
P08581, MET_S	EBC1_IR8h_vs_EBC1_C	-0.00267847	0.606838	-0.00441381	106	0.996487	0.996487	NA	0	0	MET
P08581, MET_Y	EBC1_IR8h_vs_EBC1_C	-1.63328	1.22258	-1.33593	106	0.184433	0.817316	NA	0	0	MET
P08581, MET_YY	EBC1_IR8h_vs_EBC1_C	1.0264	1.54384	0.664835	106	0.5076	0.887826	NA	0	0	MET
P0C1Z6, TFPT	EBC1_IR8h_vs_EBC1_C	-0.0810516	0.328542	-0.246701	106	0.805617	0.955024	NA	0	0	MET
P10398, ARAF	EBC1_IR8h_vs_EBC1_C	-3.30516	0.929046	-3.55759	106	0.000561238	0.00710902	NA	0	0	MET
P12270, TPR	EBC1_IR8h_vs_EBC1_C	1.0896	0.727692	1.49734	106	0.137278	0.711349	NA	0	0	MET
P15056, BRAF	EBC1_IR8h_vs_EBC1_C	2.21874	0.834876	2.65757	106	0.00908861	0.0941911	NA	0	0	MET
P15336, ATF2	EBC1_IR8h_vs_EBC1_C	0.0852539	0.521383	0.163515	106	0.870424	0.955024	NA	0	0	MET
P16104, H2AX_S	EBC1_IR8h_vs_EBC1_C	0.933056	0.717135	1.30109	106	0.196049	0.817316	NA	0	0	MET
P16104, H2AX_TS	EBC1_IR8h_vs_EBC1_C	0.161844	0.944873	0.171287	106	0.864325	0.955024	NA	0	0	MET
P16949, STMN1_S25	EBC1_IR8h_vs_EBC1_C	-0.0445658	0.40291	-0.11061	106	0.912135	0.965992	NA	0	0	MET
P16949, STMN1_S38	EBC1_IR8h_vs_EBC1_C	-0.356309	0.424252	-0.839852	106	0.402882	0.887826	NA	0	0	MET
P17535, JUND	EBC1_IR8h_vs_EBC1_C	-0.144914	0.353391	-0.410068	106	0.682584	0.926364	NA	0	0	MET
P17544, ATF7	EBC1_IR8h_vs_EBC1_C	-0.244973	0.649167	-0.377365	106	0.706657	0.931459	NA	0	0	MET
P17612, KAPCA	EBC1_IR8h_vs_EBC1_C	-0.67377	0.990239	-0.680412	106	0.497727	0.887826	NA	0	0	MET
P23396, RS3	EBC1_IR8h_vs_EBC1_C	0.101554	0.239865	0.423378	106	0.672877	0.926364	NA	0	0	MET
P23588, IF4B	EBC1_IR8h_vs_EBC1_C	0.420865	0.732781	0.57434	106	0.566955	0.887826	NA	0	0	MET
P27361, MK03	EBC1_IR8h_vs_EBC1_C	-1.14434	2.13622	-0.535681	106	0.593301	0.887826	NA	0	0	MET
P27708, PYR1	EBC1_IR8h_vs_EBC1_C	0.0865547	0.314167	0.275506	106	0.783464	0.955024	NA	0	0	MET
P29353, SHC1	EBC1_IR8h_vs_EBC1_C	0.092289	0.607934	0.151808	106	0.879627	0.955024	NA	0	0	MET
P29590, PML	EBC1_IR8h_vs_EBC1_C	0.152766	0.26285	0.581189	106	0.562347	0.887826	NA	0	0	MET
P29803, ODPAT	EBC1_IR8h_vs_EBC1_C	0.510789	0.606958	0.841556	106	0.401931	0.887826	NA	0	0	MET
P35222, CTNB1	EBC1_IR8h_vs_EBC1_C	0.832637	0.704194	1.1824	106	0.239694	0.873213	NA	0	0	MET
P35568, IRS1	EBC1_IR8h_vs_EBC1_C	-0.21109	0.448682	-0.470467	106	0.638988	0.908018	NA	0	0	MET
P38398, BRCA1	EBC1_IR8h_vs_EBC1_C	0.929881	0.601347	1.54633	106	0.125006	0.678602	NA	0	0	MET
P40763, STAT3	EBC1_IR8h_vs_EBC1_C	0.754	1.05204	0.7167	106	0.475135	0.887826	NA	0	0	MET
P42226, STAT6	EBC1_IR8h_vs_EBC1_C	-0.225686	0.308321	-0.731984	106	0.465793	0.887826	NA	0	0	MET
P46013, KI67	EBC1_IR8h_vs_EBC1_C	0.359804	0.457172	0.787021	106	0.433026	0.887826	NA	0	0	MET
P46527, CDN1B	EBC1_IR8h_vs_EBC1_C	0.27766	0.417402	0.665211	106	0.50736	0.887826	NA	0	0	MET
P46734, MP2K3	EBC1_IR8h_vs_EBC1_C	0.231767	1.14203	0.202943	106	0.839569	0.955024	NA	0	0	MET
P49815, TSC2	EBC1_IR8h_vs_EBC1_C	0.49614	1.07436	0.4618	106	0.645171	0.908018	NA	0	0	MET
P49840, GSK3A	EBC1_IR8h_vs_EBC1_C	0.185863	0.445635	0.417073	106	0.677468	0.926364	NA	0	0	MET
P51587, BRCA2	EBC1_IR8h_vs_EBC1_C	0.644474	0.881284	0.73129	106	0.466216	0.887826	NA	0	0	MET
P51858, HDGF	EBC1_IR8h_vs_EBC1_C	0.221248	0.4507	0.490898	106	0.624513	0.908018	NA	0	0	MET
P52564, MP2K6	EBC1_IR8h_vs_EBC1_C	-0.661179	0.980266	-0.67449	106	0.501468	0.887826	NA	0	0	MET
P53396, ACLY	EBC1_IR8h_vs_EBC1_C	0.301716	0.258592	1.16677	106	0.245923	0.873213	NA	0	0	MET
P55039, DRG2	EBC1_IR8h_vs_EBC1_C	-0.0486346	1.03861	-0.0468267	106	0.962739	0.974191	NA	0	0	MET
P61978, HNRPK	EBC1_IR8h_vs_EBC1_C	0.783859	0.840432	0.932686	106	0.353101	0.887826	NA	0	0	MET
P78527, PRKDC	EBC1_IR8h_vs_EBC1_C	3.38004	0.789921	4.27896	106	4.12914e-05	0.000672459	NA	0	0	MET
Q04637, IF4G1	EBC1_IR8h_vs_EBC1_C	0.148654	0.249194	0.59654	106	0.552087	0.887826	NA	0	0	MET
Q08J23, NSUN2	EBC1_IR8h_vs_EBC1_C	-0.696255	0.681541	-1.02159	106	0.309301	0.887826	NA	0	0	MET
Q09161, NCBP1	EBC1_IR8h_vs_EBC1_C	0.214041	0.385556	0.555149	106	0.579962	0.887826	NA	0	0	MET
Q12888, TP53B_S1317	EBC1_IR8h_vs_EBC1_C	0.672576	0.815113	0.825133	106	0.411149	0.887826	NA	0	0	MET
Q12888, TP53B_S831	EBC1_IR8h_vs_EBC1_C	1.15092	0.317187	3.62852	106	0.000440373	0.00627531	NA	0	0	MET
Q12888, TP53B_T855	EBC1_IR8h_vs_EBC1_C	1.13448	1.41887	0.799564	106	0.425752	0.887826	NA	0	0	MET
Q13144, EI2BE	EBC1_IR8h_vs_EBC1_C	0.549621	0.629824	0.872658	106	0.384822	0.887826	NA	0	0	MET
Q13263, TIF1B_S473	EBC1_IR8h_vs_EBC1_C	1.75863	0.740089	2.37624	106	0.0192852	0.183209	NA	0	0	MET
Q13263, TIF1B_S824	EBC1_IR8h_vs_EBC1_C	0.34864	1.11967	0.311376	106	0.756126	0.955024	NA	0	0	MET
Q13315, ATM	EBC1_IR8h_vs_EBC1_C	2.14608	0.660282	3.25025	106	0.00154577	0.0176218	NA	0	0	MET
Q13330, MTA1	EBC1_IR8h_vs_EBC1_C	0.103653	0.57387	0.180621	106	0.85701	0.955024	NA	0	0	MET
Q13535, ATR	EBC1_IR8h_vs_EBC1_C	0.932561	0.633482	1.47212	106	0.143952	0.7135	NA	0	0	MET
Q13627, DYR1A	EBC1_IR8h_vs_EBC1_C	0.320107	0.317185	1.00921	106	0.315171	0.887826	NA	0	0	MET
Q14011, CIRBP	EBC1_IR8h_vs_EBC1_C	1.12537	1.70691	0.659299	106	0.511134	0.887826	NA	0	0	MET
Q14683, SMC1A	EBC1_IR8h_vs_EBC1_C	2.71988	0.582844	4.66658	106	8.99391e-06	0.000170884	NA	0	0	MET
Q14790, CASP8	EBC1_IR8h_vs_EBC1_C	0.0893809	0.756802	0.118103	106	0.906209	0.965992	NA	0	0	MET
Q14980, NUMA1	EBC1_IR8h_vs_EBC1_C	3.45069	0.395963	8.71467	106	4.32987e-14	1.64535e-12	NA	0	0	MET
Q15262, PTPRK	EBC1_IR8h_vs_EBC1_C	-0.169404	0.475816	-0.356029	106	0.722527	0.936001	NA	0	0	MET
Q15418, KS6A1	EBC1_IR8h_vs_EBC1_C	0.93077	1.04604	0.889801	106	0.375588	0.887826	NA	0	0	MET
Q15554, TERF2	EBC1_IR8h_vs_EBC1_C	0.413211	0.347659	1.18855	106	0.237272	0.873213	NA	0	0	MET
Q15910, EZH2	EBC1_IR8h_vs_EBC1_C	-0.699223	0.52442	-1.33333	106	0.185283	0.817316	NA	0	0	MET
Q53EL6, PDCD4	EBC1_IR8h_vs_EBC1_C	-0.0351931	0.584334	-0.0602277	106	0.952088	0.974191	NA	0	0	MET
Q6PL18, ATAD2	EBC1_IR8h_vs_EBC1_C	0.258961	0.341357	0.758622	106	0.449762	0.887826	NA	0	0	MET
Q7Z589, EMSY	EBC1_IR8h_vs_EBC1_C	0.374052	0.710511	0.526455	106	0.599672	0.887826	NA	0	0	MET
Q8IVT2, MISP	EBC1_IR8h_vs_EBC1_C	0.483244	0.263614	1.83315	106	0.0695867	0.506314	NA	0	0	MET
Q8N122, RPTOR_S	EBC1_IR8h_vs_EBC1_C	0.460655	0.252165	1.8268	106	0.0705436	0.506314	NA	0	0	MET
Q8N122, RPTOR_SS	EBC1_IR8h_vs_EBC1_C	0.137131	0.488836	0.280526	106	0.779621	0.955024	NA	0	0	MET
Q8NCD3, HJURP	EBC1_IR8h_vs_EBC1_C	0.257947	0.693945	0.371711	106	0.71085	0.931459	NA	0	0	MET
Q8TEK3, DOT1L	EBC1_IR8h_vs_EBC1_C	0.891645	0.489002	1.82339	106	0.0710616	0.506314	NA	0	0	MET
Q8WXE1, ATRIP	EBC1_IR8h_vs_EBC1_C	0.515215	0.762415	0.675767	106	0.50066	0.887826	NA	0	0	MET
Q92796, DLG3	EBC1_IR8h_vs_EBC1_C	-0.215097	1.3776	-0.156139	106	0.876221	0.955024	NA	0	0	MET
Q92878, RAD50	EBC1_IR8h_vs_EBC1_C	1.18655	0.718215	1.65207	106	0.101479	0.678602	NA	0	0	MET
Q92993, KAT5	EBC1_IR8h_vs_EBC1_C	0.213107	0.275921	0.77235	106	0.441626	0.887826	NA	0	0	MET
Q96B36, AKTS1	EBC1_IR8h_vs_EBC1_C	0.103996	0.302713	0.343548	106	0.731867	0.937447	NA	0	0	MET
Q96C19, EFHD2	EBC1_IR8h_vs_EBC1_C	-0.0235764	0.546099	-0.0431724	106	0.965645	0.974191	NA	0	0	MET
Q96EB6, SIR1	EBC1_IR8h_vs_EBC1_C	0.415967	0.326374	1.27451	106	0.20527	0.817316	NA	0	0	MET
Q96EZ8, MCRS1	EBC1_IR8h_vs_EBC1_C	-0.185726	0.817154	-0.227284	106	0.82064	0.955024	NA	0	0	MET
Q96F86, EDC3	EBC1_IR8h_vs_EBC1_C	-4.09059	3.22844	-1.26705	106	0.207914	0.817316	NA	0	0	MET
Q96MG7, MAGG1	EBC1_IR8h_vs_EBC1_C	-0.572376	0.694158	-0.824562	106	0.411472	0.887826	NA	0	0	MET
Q96RL1, UIMC1	EBC1_IR8h_vs_EBC1_C	1.88832	1.21311	1.5566	106	0.122547	0.678602	NA	0	0	MET
Q96RT1, LAP2	EBC1_IR8h_vs_EBC1_C	-0.859155	0.841017	-1.02157	106	0.309312	0.887826	NA	0	0	MET
Q96T58, MINT	EBC1_IR8h_vs_EBC1_C	-1.07684	0.672585	-1.60104	106	0.112344	0.678602	NA	0	0	MET
Q9BVJ6, UT14A	EBC1_IR8h_vs_EBC1_C	2.48597	0.282705	8.7935	106	2.88658e-14	1.64535e-12	NA	0	0	MET
Q9H0E9, BRD8	EBC1_IR8h_vs_EBC1_C	0.477099	0.511652	0.932467	106	0.353214	0.887826	NA	0	0	MET
Q9H910, HN1L	EBC1_IR8h_vs_EBC1_C	-0.413242	0.647531	-0.63818	106	0.524733	0.887826	NA	0	0	MET
Q9NQS7, INCE	EBC1_IR8h_vs_EBC1_C	0.320435	0.440423	0.727562	106	0.468486	0.887826	NA	0	0	MET
Q9NV56, MRGBP	EBC1_IR8h_vs_EBC1_C	0.119189	0.403271	0.295556	106	0.768147	0.955024	NA	0	0	MET
Q9UHB6, LIMA1	EBC1_IR8h_vs_EBC1_C	0.183525	0.189244	0.969777	106	0.334365	0.887826	NA	0	0	MET
Q9UKV3, ACINU	EBC1_IR8h_vs_EBC1_C	0.44475	0.336231	1.32275	106	0.188764	0.817316	NA	0	0	MET
Q9UQE7, SMC3	EBC1_IR8h_vs_EBC1_C	2.09177	0.285472	7.32741	106	4.83835e-11	1.10314e-09	NA	0	0	MET
Q9Y4K1, AIM1	EBC1_IR8h_vs_EBC1_C	0.0579823	0.752668	0.0770358	106	0.93874	0.974191	NA	0	0	MET
Q9Y6X4, F169A	EBC1_IR8h_vs_EBC1_C	1.14421	0.716839	1.59619	106	0.113423	0.678602	NA	0	0	MET
O00443, P3C2A	EBC1_IREMD8h_vs_EBC1_C	-1.37649	0.248085	-5.54845	106	2.1396e-07	1.74224e-06	NA	0	0	MET
O14737, PDCD5	EBC1_IREMD8h_vs_EBC1_C	1.16113	1.46789	0.791021	106	0.430698	0.659875	NA	0	0	MET
O14757, CHK1_S280	EBC1_IREMD8h_vs_EBC1_C	-1.03994	0.568652	-1.82878	106	0.0702448	0.18623	NA	0	0	MET
O14757, CHK1_S317	EBC1_IREMD8h_vs_EBC1_C	0.0211606	0.689361	0.0306959	106	0.97557	0.97557	NA	0	0	MET
O15355, PPM1G	EBC1_IREMD8h_vs_EBC1_C	2.8526	0.32782	8.70173	106	4.61853e-14	1.31628e-12	NA	0	0	MET
O15530, PDPK1	EBC1_IREMD8h_vs_EBC1_C	-0.226181	0.508709	-0.444618	106	0.657503	0.828341	NA	0	0	MET
O43379, WDR62	EBC1_IREMD8h_vs_EBC1_C	-0.558473	0.427728	-1.30567	106	0.194491	0.412221	NA	0	0	MET
O43504, LTOR5	EBC1_IREMD8h_vs_EBC1_C	-1.09465	0.8622	-1.2696	106	0.207006	0.414012	NA	0	0	MET
O60271, JIP4	EBC1_IREMD8h_vs_EBC1_C	-0.157719	1.08935	-0.144782	106	0.885158	0.934333	NA	0	0	MET
O60825, F262	EBC1_IREMD8h_vs_EBC1_C	-0.632748	0.340868	-1.85628	106	0.0661904	0.17966	NA	0	0	MET
O60934, NBN	EBC1_IREMD8h_vs_EBC1_C	2.03183	0.311499	6.52275	106	2.41434e-09	3.05816e-08	NA	0	0	MET
O95251, KAT7	EBC1_IREMD8h_vs_EBC1_C	0.299832	0.383487	0.781857	106	0.436041	0.659875	NA	0	0	MET
O95453, PARN	EBC1_IREMD8h_vs_EBC1_C	0.567671	0.437811	1.29661	106	0.197581	0.412221	NA	0	0	MET
O96017, CHK2	EBC1_IREMD8h_vs_EBC1_C	-0.901895	0.849085	-1.0622	106	0.29056	0.509598	NA	0	0	MET
P00533, EGFR_T693	EBC1_IREMD8h_vs_EBC1_C	-2.13393	0.418978	-5.09318	106	1.53993e-06	1.0972e-05	NA	0	0	MET
P00533, EGFR_Y1197	EBC1_IREMD8h_vs_EBC1_C	-0.703162	0.502582	-1.3991	106	0.164703	0.375522	NA	0	0	MET
P04198, MYCN	EBC1_IREMD8h_vs_EBC1_C	-4.05135	0.616027	-6.57657	106	1.8682e-09	2.66218e-08	NA	0	0	MET
P04626, ERBB2	EBC1_IREMD8h_vs_EBC1_C	0.496936	0.366297	1.35665	106	0.177775	0.39738	NA	0	0	MET
P06400, RB	EBC1_IREMD8h_vs_EBC1_C	-1.95498	0.574104	-3.40527	106	0.000934501	0.00443888	NA	0	0	MET
P06493, CDK1	EBC1_IREMD8h_vs_EBC1_C	-1.28175	3.53262	-0.362834	106	0.717451	0.854357	NA	0	0	MET
P06748, NPM	EBC1_IREMD8h_vs_EBC1_C	-0.138314	2.06747	-0.0669004	106	0.946787	0.966371	NA	0	0	MET
P07355, ANXA2_Y188	EBC1_IREMD8h_vs_EBC1_C	-0.626828	0.729473	-0.859289	106	0.39212	0.629602	NA	0	0	MET
P07355, ANXA2_Y24	EBC1_IREMD8h_vs_EBC1_C	-1.37982	0.373412	-3.69517	106	0.000349615	0.00181164	NA	0	0	MET
P08581, MET_S	EBC1_IREMD8h_vs_EBC1_C	-0.65703	0.606838	-1.08271	106	0.281394	0.509598	NA	0	0	MET
P08581, MET_Y	EBC1_IREMD8h_vs_EBC1_C	-1.35401	1.22258	-1.1075	106	0.270585	0.509598	NA	0	0	MET
P08581, MET_YY	EBC1_IREMD8h_vs_EBC1_C	-1.20476	1.54384	-0.780361	106	0.436917	0.659875	NA	0	0	MET
P0C1Z6, TFPT	EBC1_IREMD8h_vs_EBC1_C	-0.292212	0.328542	-0.889421	106	0.375791	0.620872	NA	0	0	MET
P10398, ARAF	EBC1_IREMD8h_vs_EBC1_C	-0.200891	0.929046	-0.216234	106	0.829221	0.894122	NA	0	0	MET
P12270, TPR	EBC1_IREMD8h_vs_EBC1_C	0.774077	0.727692	1.06374	106	0.289863	0.509598	NA	0	0	MET
P15056, BRAF	EBC1_IREMD8h_vs_EBC1_C	1.84915	0.834876	2.21488	106	0.0289081	0.0890684	NA	0	0	MET
P15336, ATF2	EBC1_IREMD8h_vs_EBC1_C	0.390245	0.521383	0.748481	106	0.455827	0.674861	NA	0	0	MET
P16104, H2AX_S	EBC1_IREMD8h_vs_EBC1_C	2.01186	0.717135	2.80541	106	0.00597997	0.0206581	NA	0	0	MET
P16104, H2AX_TS	EBC1_IREMD8h_vs_EBC1_C	1.13676	0.944873	1.20309	106	0.231623	0.455259	NA	0	0	MET
P16949, STMN1_S25	EBC1_IREMD8h_vs_EBC1_C	-0.698856	0.40291	-1.73452	106	0.0857326	0.222125	NA	0	0	MET
P16949, STMN1_S38	EBC1_IREMD8h_vs_EBC1_C	-1.39772	0.424252	-3.29455	106	0.00134089	0.00611447	NA	0	0	MET
P17535, JUND	EBC1_IREMD8h_vs_EBC1_C	-1.35894	0.353391	-3.84544	106	0.000205683	0.00117239	NA	0	0	MET
P17544, ATF7	EBC1_IREMD8h_vs_EBC1_C	-1.10227	0.649167	-1.69798	106	0.0924461	0.229105	NA	0	0	MET
P17612, KAPCA	EBC1_IREMD8h_vs_EBC1_C	-0.26199	0.990239	-0.264572	106	0.791853	0.87642	NA	0	0	MET
P23396, RS3	EBC1_IREMD8h_vs_EBC1_C	-0.109298	0.239865	-0.455664	106	0.649564	0.828341	NA	0	0	MET
P23588, IF4B	EBC1_IREMD8h_vs_EBC1_C	-2.20283	0.732781	-3.00612	106	0.00330375	0.013451	NA	0	0	MET
P27361, MK03	EBC1_IREMD8h_vs_EBC1_C	-3.58252	2.13622	-1.67703	106	0.0964826	0.234022	NA	0	0	MET
P27708, PYR1	EBC1_IREMD8h_vs_EBC1_C	-2.04067	0.314167	-6.49549	106	2.74834e-09	3.13311e-08	NA	0	0	MET
P29353, SHC1	EBC1_IREMD8h_vs_EBC1_C	-1.73514	0.607934	-2.85416	106	0.00519095	0.0184927	NA	0	0	MET
P29590, PML	EBC1_IREMD8h_vs_EBC1_C	0.452408	0.26285	1.72116	106	0.0881386	0.223284	NA	0	0	MET
P29803, ODPAT	EBC1_IREMD8h_vs_EBC1_C	1.12674	0.606958	1.85637	106	0.0661786	0.17966	NA	0	0	MET
P35222, CTNB1	EBC1_IREMD8h_vs_EBC1_C	-0.344919	0.704194	-0.489807	106	0.625283	0.828341	NA	0	0	MET
P35568, IRS1	EBC1_IREMD8h_vs_EBC1_C	-0.0779507	0.448682	-0.173733	106	0.862407	0.918826	NA	0	0	MET
P38398, BRCA1	EBC1_IREMD8h_vs_EBC1_C	-0.269179	0.601347	-0.447626	106	0.655336	0.828341	NA	0	0	MET
P40763, STAT3	EBC1_IREMD8h_vs_EBC1_C	0.354668	1.05204	0.337123	106	0.736691	0.854357	NA	0	0	MET
P42226, STAT6	EBC1_IREMD8h_vs_EBC1_C	-0.217219	0.308321	-0.704521	106	0.482653	0.696487	NA	0	0	MET
P46013, KI67	EBC1_IREMD8h_vs_EBC1_C	-1.3547	0.457172	-2.96323	106	0.00375943	0.0142858	NA	0	0	MET
P46527, CDN1B	EBC1_IREMD8h_vs_EBC1_C	0.298081	0.417402	0.714134	106	0.476714	0.696487	NA	0	0	MET
P46734, MP2K3	EBC1_IREMD8h_vs_EBC1_C	-1.3084	1.14203	-1.14568	106	0.254506	0.491757	NA	0	0	MET
P49815, TSC2	EBC1_IREMD8h_vs_EBC1_C	0.715379	1.07436	0.665864	106	0.506944	0.713477	NA	0	0	MET
P49840, GSK3A	EBC1_IREMD8h_vs_EBC1_C	-0.29905	0.445635	-0.671063	106	0.50364	0.713477	NA	0	0	MET
P51587, BRCA2	EBC1_IREMD8h_vs_EBC1_C	0.258655	0.881284	0.293498	106	0.769715	0.86027	NA	0	0	MET
P51858, HDGF	EBC1_IREMD8h_vs_EBC1_C	-0.863225	0.4507	-1.9153	106	0.0581493	0.165726	NA	0	0	MET
P52564, MP2K6	EBC1_IREMD8h_vs_EBC1_C	-0.619524	0.980266	-0.631996	106	0.52875	0.735092	NA	0	0	MET
P53396, ACLY	EBC1_IREMD8h_vs_EBC1_C	-1.33236	0.258592	-5.15236	106	1.19749e-06	9.10095e-06	NA	0	0	MET
P55039, DRG2	EBC1_IREMD8h_vs_EBC1_C	1.06203	1.03861	1.02256	106	0.308846	0.533461	NA	0	0	MET
P61978, HNRPK	EBC1_IREMD8h_vs_EBC1_C	-1.77051	0.840432	-2.10666	106	0.0375069	0.112521	NA	0	0	MET
P78527, PRKDC	EBC1_IREMD8h_vs_EBC1_C	0.841473	0.789921	1.06526	106	0.289178	0.509598	NA	0	0	MET
Q04637, IF4G1	EBC1_IREMD8h_vs_EBC1_C	-2.84619	0.249194	-11.4216	106	0	0	NA	0	0	MET
Q08J23, NSUN2	EBC1_IREMD8h_vs_EBC1_C	-0.562072	0.681541	-0.824708	106	0.411389	0.651366	NA	0	0	MET
Q09161, NCBP1	EBC1_IREMD8h_vs_EBC1_C	-3.71146	0.385556	-9.62626	106	4.44089e-16	1.68754e-14	NA	0	0	MET
Q12888, TP53B_S1317	EBC1_IREMD8h_vs_EBC1_C	0.785497	0.815113	0.963667	106	0.337406	0.571114	NA	0	0	MET
Q12888, TP53B_S831	EBC1_IREMD8h_vs_EBC1_C	1.28446	0.317187	4.04953	106	9.79073e-05	0.000587444	NA	0	0	MET
Q12888, TP53B_T855	EBC1_IREMD8h_vs_EBC1_C	0.78017	1.41887	0.549854	106	0.583576	0.801538	NA	0	0	MET
Q13144, EI2BE	EBC1_IREMD8h_vs_EBC1_C	-0.209284	0.629824	-0.33229	106	0.740326	0.854357	NA	0	0	MET
Q13263, TIF1B_S473	EBC1_IREMD8h_vs_EBC1_C	-0.392051	0.740089	-0.529735	106	0.597404	0.810762	NA	0	0	MET
Q13263, TIF1B_S824	EBC1_IREMD8h_vs_EBC1_C	-0.480816	1.11967	-0.429425	106	0.668485	0.828341	NA	0	0	MET
Q13315, ATM	EBC1_IREMD8h_vs_EBC1_C	0.871558	0.660282	1.31998	106	0.189685	0.412221	NA	0	0	MET
Q13330, MTA1	EBC1_IREMD8h_vs_EBC1_C	-3.26012	0.57387	-5.68094	106	1.18572e-07	1.12644e-06	NA	0	0	MET
Q13535, ATR	EBC1_IREMD8h_vs_EBC1_C	0.276433	0.633482	0.43637	106	0.663456	0.828341	NA	0	0	MET
Q13627, DYR1A	EBC1_IREMD8h_vs_EBC1_C	0.869508	0.317185	2.74133	106	0.00718361	0.0240862	NA	0	0	MET
Q14011, CIRBP	EBC1_IREMD8h_vs_EBC1_C	-0.221117	1.70691	-0.129542	106	0.897174	0.938329	NA	0	0	MET
Q14683, SMC1A	EBC1_IREMD8h_vs_EBC1_C	1.78602	0.582844	3.06433	106	0.00276683	0.0116822	NA	0	0	MET
Q14790, CASP8	EBC1_IREMD8h_vs_EBC1_C	0.255362	0.756802	0.337422	106	0.736466	0.854357	NA	0.0333333	0.0333333	MET
Q14980, NUMA1	EBC1_IREMD8h_vs_EBC1_C	4.21003	0.395963	10.6324	106	0	0	NA	0	0	MET
Q15262, PTPRK	EBC1_IREMD8h_vs_EBC1_C	0.0177677	0.475816	0.0373416	106	0.970283	0.97557	NA	0	0	MET
Q15418, KS6A1	EBC1_IREMD8h_vs_EBC1_C	1.13747	1.04604	1.08741	106	0.279324	0.509598	NA	0	0	MET
Q15554, TERF2	EBC1_IREMD8h_vs_EBC1_C	-2.06202	0.347659	-5.93115	106	3.82028e-08	3.9592e-07	NA	0	0	MET
Q15910, EZH2	EBC1_IREMD8h_vs_EBC1_C	-0.246783	0.52442	-0.470582	106	0.638906	0.828341	NA	0	0	MET
Q53EL6, PDCD4	EBC1_IREMD8h_vs_EBC1_C	0.181328	0.584334	0.310315	106	0.75693	0.854357	NA	0	0	MET
Q6PL18, ATAD2	EBC1_IREMD8h_vs_EBC1_C	-2.48063	0.341357	-7.26696	106	6.52367e-11	1.2395e-09	NA	0	0	MET
Q7Z589, EMSY	EBC1_IREMD8h_vs_EBC1_C	0.915414	0.710511	1.28839	106	0.200416	0.412221	NA	0	0	MET
Q8IVT2, MISP	EBC1_IREMD8h_vs_EBC1_C	0.0832339	0.263614	0.315742	106	0.752819	0.854357	NA	0	0	MET
Q8N122, RPTOR_S	EBC1_IREMD8h_vs_EBC1_C	-0.414767	0.252165	-1.64483	106	0.102968	0.239558	NA	0	0	MET
Q8N122, RPTOR_SS	EBC1_IREMD8h_vs_EBC1_C	-0.203844	0.488836	-0.416999	106	0.677523	0.830512	NA	0	0	MET
Q8NCD3, HJURP	EBC1_IREMD8h_vs_EBC1_C	-1.59487	0.693945	-2.29827	106	0.0235091	0.0744454	NA	0	0	MET
Q8TEK3, DOT1L	EBC1_IREMD8h_vs_EBC1_C	-0.627104	0.489002	-1.28241	106	0.202495	0.412221	NA	0	0	MET
Q8WXE1, ATRIP	EBC1_IREMD8h_vs_EBC1_C	-3.74886	0.762415	-4.91709	106	3.2243e-06	2.16218e-05	NA	0	0	MET
Q92796, DLG3	EBC1_IREMD8h_vs_EBC1_C	-0.305144	1.3776	-0.221503	106	0.825127	0.894122	NA	0	0	MET
Q92878, RAD50	EBC1_IREMD8h_vs_EBC1_C	0.62625	0.718215	0.871953	106	0.385205	0.627334	NA	0	0	MET
Q92993, KAT5	EBC1_IREMD8h_vs_EBC1_C	-0.2641	0.275921	-0.95716	106	0.340665	0.571114	NA	0	0	MET
Q96B36, AKTS1	EBC1_IREMD8h_vs_EBC1_C	-1.11189	0.302713	-3.67307	106	0.000377528	0.00187123	NA	0	0	MET
Q96C19, EFHD2	EBC1_IREMD8h_vs_EBC1_C	-1.27033	0.546099	-2.32619	106	0.0219111	0.0713676	NA	0	0	MET
Q96EB6, SIR1	EBC1_IREMD8h_vs_EBC1_C	-1.00616	0.326374	-3.08283	106	0.00261388	0.0114609	NA	0	0	MET
Q96EZ8, MCRS1	EBC1_IREMD8h_vs_EBC1_C	-2.43158	0.817154	-2.97567	106	0.00362158	0.0142366	NA	0	0	MET
Q96F86, EDC3	EBC1_IREMD8h_vs_EBC1_C	-0.265218	3.22844	-0.0821506	106	0.934682	0.966371	NA	0	0	MET
Q96MG7, MAGG1	EBC1_IREMD8h_vs_EBC1_C	-0.538148	0.694158	-0.775252	106	0.439917	0.659875	NA	0	0	MET
Q96RL1, UIMC1	EBC1_IREMD8h_vs_EBC1_C	2.01373	1.21311	1.65997	106	0.0998755	0.237204	NA	0	0	MET
Q96RT1, LAP2	EBC1_IREMD8h_vs_EBC1_C	-0.275037	0.841017	-0.327028	106	0.744291	0.854357	NA	0	0	MET
Q96T58, MINT	EBC1_IREMD8h_vs_EBC1_C	-1.39681	0.672585	-2.07678	106	0.0402398	0.117624	NA	0	0	MET
Q9BVJ6, UT14A	EBC1_IREMD8h_vs_EBC1_C	2.11384	0.282705	7.47718	106	2.30043e-11	5.24497e-10	NA	0	0	MET
Q9H0E9, BRD8	EBC1_IREMD8h_vs_EBC1_C	-0.26408	0.511652	-0.516133	106	0.606837	0.813875	NA	0	0	MET
Q9H910, HN1L	EBC1_IREMD8h_vs_EBC1_C	-1.8841	0.647531	-2.90967	106	0.00440953	0.0162157	NA	0	0	MET
Q9NQS7, INCE	EBC1_IREMD8h_vs_EBC1_C	-2.48444	0.440423	-5.64103	106	1.41744e-07	1.24299e-06	NA	0	0	MET
Q9NV56, MRGBP	EBC1_IREMD8h_vs_EBC1_C	-0.0860831	0.403271	-0.213462	106	0.831377	0.894122	NA	0	0	MET
Q9UHB6, LIMA1	EBC1_IREMD8h_vs_EBC1_C	-0.7231	0.189244	-3.82099	106	0.000224441	0.0012184	NA	0	0	MET
Q9UKV3, ACINU	EBC1_IREMD8h_vs_EBC1_C	1.60998	0.336231	4.78831	106	5.48425e-06	3.47336e-05	NA	0	0	MET
Q9UQE7, SMC3	EBC1_IREMD8h_vs_EBC1_C	1.90592	0.285472	6.67639	106	1.15859e-09	1.88685e-08	NA	0	0	MET
Q9Y4K1, AIM1	EBC1_IREMD8h_vs_EBC1_C	-0.26198	0.752668	-0.348069	106	0.728479	0.854357	NA	0	0	MET
Q9Y6X4, F169A	EBC1_IREMD8h_vs_EBC1_C	-0.0455833	0.716839	-0.0635894	106	0.949417	0.966371	NA	0	0	MET
O00443, P3C2A	GTL16_EMD_vs_GTL16_C	-2.42022	0.248085	-9.75558	106	2.22045e-16	8.43769e-15	NA	0	0	MET
O14737, PDCD5	GTL16_EMD_vs_GTL16_C	0.538655	1.46789	0.366959	106	0.714381	0.890392	NA	0	0	MET
O14757, CHK1_S280	GTL16_EMD_vs_GTL16_C	-1.37122	0.568652	-2.41135	106	0.0176134	0.077228	NA	0	0	MET
O14757, CHK1_S317	GTL16_EMD_vs_GTL16_C	-0.021462	0.689361	-0.0311332	106	0.975222	0.997241	NA	0	0	MET
O15355, PPM1G	GTL16_EMD_vs_GTL16_C	0.350699	0.32782	1.06979	106	0.287143	0.685487	NA	0	0	MET
O15530, PDPK1	GTL16_EMD_vs_GTL16_C	0.0974119	0.508709	0.191488	106	0.848509	0.929382	NA	0	0	MET
O43379, WDR62	GTL16_EMD_vs_GTL16_C	-0.9029	0.427728	-2.11092	106	0.037131	0.132279	NA	0	0	MET
O43504, LTOR5	GTL16_EMD_vs_GTL16_C	-0.038154	0.8622	-0.0442519	106	0.964787	0.997241	NA	0	0	MET
O60271, JIP4	GTL16_EMD_vs_GTL16_C	2.42463	1.08935	2.22575	106	0.0281479	0.110651	NA	0	0	MET
O60825, F262	GTL16_EMD_vs_GTL16_C	-2.18056	0.340868	-6.39709	106	4.37974e-09	4.68062e-08	NA	0	0	MET
O60934, NBN	GTL16_EMD_vs_GTL16_C	-0.312453	0.311499	-1.00306	106	0.318116	0.685487	NA	0	0	MET
O95251, KAT7	GTL16_EMD_vs_GTL16_C	0.11601	0.383487	0.302513	106	0.762854	0.890392	NA	0	0	MET
O95453, PARN	GTL16_EMD_vs_GTL16_C	0.484441	0.437811	1.10651	106	0.271013	0.685487	NA	0	0	MET
O96017, CHK2	GTL16_EMD_vs_GTL16_C	0.24138	0.849085	0.284282	106	0.776749	0.890392	NA	0	0	MET
P00533, EGFR_T693	GTL16_EMD_vs_GTL16_C	-3.17642	0.418978	-7.58136	106	1.36811e-11	2.27044e-10	NA	0	0	MET
P00533, EGFR_Y1197	GTL16_EMD_vs_GTL16_C	-0.166919	0.502582	-0.332124	106	0.740452	0.890392	NA	0	0	MET
P04198, MYCN	GTL16_EMD_vs_GTL16_C	-2.76845	0.616027	-4.49403	106	1.78998e-05	0.000156967	NA	0	0	MET
P04626, ERBB2	GTL16_EMD_vs_GTL16_C	0.860644	0.366297	2.34958	106	0.0206469	0.0871757	NA	0	0	MET
P06400, RB	GTL16_EMD_vs_GTL16_C	-0.865601	0.574104	-1.50774	106	0.134595	0.383596	NA	0	0	MET
P06493, CDK1	GTL16_EMD_vs_GTL16_C	3.70597	3.53262	1.04907	106	0.296531	0.685487	NA	0	0	MET
P06748, NPM	GTL16_EMD_vs_GTL16_C	-0.241758	2.06747	-0.116934	106	0.907133	0.95753	NA	0	0	MET
P07355, ANXA2_Y188	GTL16_EMD_vs_GTL16_C	-2.36167	0.729473	-3.23751	106	0.0016099	0.00917641	NA	0	0	MET
P07355, ANXA2_Y24	GTL16_EMD_vs_GTL16_C	-0.818837	0.373412	-2.19285	106	0.0305039	0.113415	NA	0	0	MET
P08581, MET_S	GTL16_EMD_vs_GTL16_C	-0.440582	0.606838	-0.726028	106	0.469422	0.768102	NA	0	0	MET
P08581, MET_Y	GTL16_EMD_vs_GTL16_C	-1.79712	1.22258	-1.46994	106	0.144541	0.392694	NA	0	0	MET
P08581, MET_YY	GTL16_EMD_vs_GTL16_C	0.386383	1.54384	0.250273	106	0.80286	0.897314	NA	0	0	MET
P0C1Z6, TFPT	GTL16_EMD_vs_GTL16_C	-0.184069	0.328542	-0.560259	106	0.576485	0.834243	NA	0	0	MET
P10398, ARAF	GTL16_EMD_vs_GTL16_C	0.446254	0.929046	0.480336	106	0.631978	0.837896	NA	0	0	MET
P12270, TPR	GTL16_EMD_vs_GTL16_C	-0.237586	0.727692	-0.326493	106	0.744695	0.890392	NA	0	0	MET
P15056, BRAF	GTL16_EMD_vs_GTL16_C	0.841008	0.834876	1.00735	106	0.316063	0.685487	NA	0	0	MET
P15336, ATF2	GTL16_EMD_vs_GTL16_C	0.541854	0.521383	1.03926	106	0.301047	0.685487	NA	0	0	MET
P16104, H2AX_S	GTL16_EMD_vs_GTL16_C	2.26544	0.717135	3.15901	106	0.00206302	0.0111992	NA	0	0	MET
P16104, H2AX_TS	GTL16_EMD_vs_GTL16_C	-0.54267	0.944873	-0.574331	106	0.566961	0.834243	NA	0	0	MET
P16949, STMN1_S25	GTL16_EMD_vs_GTL16_C	-1.39405	0.40291	-3.45996	106	0.000779519	0.00467711	NA	0	0	MET
P16949, STMN1_S38	GTL16_EMD_vs_GTL16_C	-1.28125	0.424252	-3.02002	106	0.00316749	0.0156998	NA	0	0	MET
P17535, JUND	GTL16_EMD_vs_GTL16_C	-0.519285	0.353391	-1.46944	106	0.144677	0.392694	NA	0	0	MET
P17544, ATF7	GTL16_EMD_vs_GTL16_C	0.251363	0.649167	0.387209	106	0.699378	0.890392	NA	0	0	MET
P17612, KAPCA	GTL16_EMD_vs_GTL16_C	0.722978	0.990239	0.730105	106	0.466937	0.768102	NA	0	0	MET
P23396, RS3	GTL16_EMD_vs_GTL16_C	-0.596727	0.239865	-2.48776	106	0.014413	0.0657233	NA	0	0	MET
P23588, IF4B	GTL16_EMD_vs_GTL16_C	-2.95098	0.732781	-4.0271	106	0.000106359	0.000713229	NA	0	0	MET
P27361, MK03	GTL16_EMD_vs_GTL16_C	-1.07609	2.13622	-0.503736	106	0.615492	0.837896	NA	0	0	MET
P27708, PYR1	GTL16_EMD_vs_GTL16_C	-2.83441	0.314167	-9.022	106	8.88178e-15	2.53131e-13	NA	0	0	MET
P29353, SHC1	GTL16_EMD_vs_GTL16_C	-0.171682	0.607934	-0.282402	106	0.778186	0.890392	NA	0	0	MET
P29590, PML	GTL16_EMD_vs_GTL16_C	0.235091	0.26285	0.894392	106	0.373139	0.72098	NA	0	0	MET
P29803, ODPAT	GTL16_EMD_vs_GTL16_C	0.210729	0.606958	0.34719	106	0.729137	0.890392	NA	0	0	MET
P35222, CTNB1	GTL16_EMD_vs_GTL16_C	-1.39235	0.704194	-1.97723	106	0.0506122	0.174842	NA	0	0	MET
P35568, IRS1	GTL16_EMD_vs_GTL16_C	-0.768703	0.448682	-1.71325	106	0.0895902	0.291808	NA	0	0	MET
P38398, BRCA1	GTL16_EMD_vs_GTL16_C	0.476362	0.601347	0.792157	106	0.430038	0.754221	NA	0	0	MET
P40763, STAT3	GTL16_EMD_vs_GTL16_C	-0.799476	1.05204	-0.759927	106	0.448985	0.763944	NA	0	0	MET
P42226, STAT6	GTL16_EMD_vs_GTL16_C	0.190488	0.308321	0.617823	106	0.538017	0.828837	NA	0	0	MET
P46013, KI67	GTL16_EMD_vs_GTL16_C	-1.36197	0.457172	-2.97912	106	0.00358428	0.0170253	NA	0	0	MET
P46527, CDN1B	GTL16_EMD_vs_GTL16_C	2.49275	0.417402	5.97207	106	3.16763e-08	3.00925e-07	NA	0	0	MET
P46734, MP2K3	GTL16_EMD_vs_GTL16_C	0.526348	1.14203	0.460888	106	0.645823	0.846251	NA	0	0	MET
P49815, TSC2	GTL16_EMD_vs_GTL16_C	4.46182	1.07436	4.153	106	6.65758e-05	0.000505976	NA	0	0	MET
P49840, GSK3A	GTL16_EMD_vs_GTL16_C	-0.190122	0.445635	-0.426632	106	0.670513	0.868619	NA	0	0	MET
P51587, BRCA2	GTL16_EMD_vs_GTL16_C	0.868027	0.881284	0.984957	106	0.326888	0.685487	NA	0	0	MET
P51858, HDGF	GTL16_EMD_vs_GTL16_C	0.481875	0.4507	1.06917	106	0.287421	0.685487	NA	0	0	MET
P52564, MP2K6	GTL16_EMD_vs_GTL16_C	0.0107817	0.980266	0.0109987	106	0.991245	0.997241	NA	0	0	MET
P53396, ACLY	GTL16_EMD_vs_GTL16_C	-1.72821	0.258592	-6.68314	106	1.12166e-09	1.42076e-08	NA	0	0	MET
P55039, DRG2	GTL16_EMD_vs_GTL16_C	-0.976735	1.03861	-0.940427	106	0.349137	0.710743	NA	0	0	MET
P61978, HNRPK	GTL16_EMD_vs_GTL16_C	-0.456013	0.840432	-0.542594	106	0.588548	0.834243	NA	0	0	MET
P78527, PRKDC	GTL16_EMD_vs_GTL16_C	-0.439628	0.789921	-0.556547	106	0.57901	0.834243	NA	0	0	MET
Q04637, IF4G1	GTL16_EMD_vs_GTL16_C	-2.83462	0.249194	-11.3752	106	0	0	NA	0	0	MET
Q08J23, NSUN2	GTL16_EMD_vs_GTL16_C	0.00236232	0.681541	0.00346615	106	0.997241	0.997241	NA	0	0	MET
Q09161, NCBP1	GTL16_EMD_vs_GTL16_C	-4.41589	0.385556	-11.4533	106	0	0	NA	0	0	MET
Q12888, TP53B_S1317	GTL16_EMD_vs_GTL16_C	-0.246839	0.815113	-0.302828	106	0.762615	0.890392	NA	0	0	MET
Q12888, TP53B_S831	GTL16_EMD_vs_GTL16_C	-0.292514	0.317187	-0.922215	106	0.358511	0.716068	NA	0	0	MET
Q12888, TP53B_T855	GTL16_EMD_vs_GTL16_C	1.75786	1.41887	1.23892	106	0.218112	0.578249	NA	0	0	MET
Q13144, EI2BE	GTL16_EMD_vs_GTL16_C	-0.507714	0.629824	-0.806121	106	0.421978	0.754221	NA	0	0	MET
Q13263, TIF1B_S473	GTL16_EMD_vs_GTL16_C	-0.88657	0.740089	-1.19792	106	0.233618	0.605284	NA	0	0	MET
Q13263, TIF1B_S824	GTL16_EMD_vs_GTL16_C	1.75097	1.11967	1.56382	106	0.120841	0.353226	NA	0	0	MET
Q13315, ATM	GTL16_EMD_vs_GTL16_C	1.05816	0.660282	1.60259	106	0.112	0.336001	NA	0	0	MET
Q13330, MTA1	GTL16_EMD_vs_GTL16_C	-2.37309	0.57387	-4.13525	106	7.11623e-05	0.000507032	NA	0	0	MET
Q13535, ATR	GTL16_EMD_vs_GTL16_C	-0.0877692	0.633482	-0.13855	106	0.890068	0.957243	NA	0	0	MET
Q13627, DYR1A	GTL16_EMD_vs_GTL16_C	0.247091	0.317185	0.779012	106	0.437709	0.756042	NA	0	0	MET
Q14011, CIRBP	GTL16_EMD_vs_GTL16_C	-1.05757	1.70691	-0.61958	106	0.536864	0.828837	NA	0	0	MET
Q14683, SMC1A	GTL16_EMD_vs_GTL16_C	-0.212915	0.582844	-0.365303	106	0.715613	0.890392	NA	0	0	MET
Q14790, CASP8	GTL16_EMD_vs_GTL16_C	-0.161446	0.756802	-0.213326	106	0.831482	0.920281	NA	0	0	MET
Q14980, NUMA1	GTL16_EMD_vs_GTL16_C	0.286042	0.395963	0.722396	106	0.471642	0.768102	NA	0	0	MET
Q15262, PTPRK	GTL16_EMD_vs_GTL16_C	-0.229707	0.475816	-0.482763	106	0.630259	0.837896	NA	0	0	MET
Q15418, KS6A1	GTL16_EMD_vs_GTL16_C	-0.0231166	1.04604	-0.0220991	106	0.98241	0.997241	NA	0	0	MET
Q15554, TERF2	GTL16_EMD_vs_GTL16_C	-2.63442	0.347659	-7.57759	106	1.39413e-11	2.27044e-10	NA	0	0	MET
Q15910, EZH2	GTL16_EMD_vs_GTL16_C	0.515365	0.52442	0.982732	106	0.327977	0.685487	NA	0	0	MET
Q53EL6, PDCD4	GTL16_EMD_vs_GTL16_C	-0.382014	0.584334	-0.653759	106	0.514683	0.826393	NA	0	0	MET
Q6PL18, ATAD2	GTL16_EMD_vs_GTL16_C	-2.8133	0.341357	-8.24149	106	4.88498e-13	1.11378e-11	NA	0	0	MET
Q7Z589, EMSY	GTL16_EMD_vs_GTL16_C	0.0857711	0.710511	0.120717	106	0.904143	0.95753	NA	0	0	MET
Q8IVT2, MISP	GTL16_EMD_vs_GTL16_C	-0.151367	0.263614	-0.574199	106	0.567049	0.834243	NA	0	0	MET
Q8N122, RPTOR_S	GTL16_EMD_vs_GTL16_C	-0.985531	0.252165	-3.90828	106	0.000164091	0.00103924	NA	0	0	MET
Q8N122, RPTOR_SS	GTL16_EMD_vs_GTL16_C	-0.410356	0.488836	-0.839456	106	0.403102	0.746656	NA	0	0	MET
Q8NCD3, HJURP	GTL16_EMD_vs_GTL16_C	-0.366481	0.693945	-0.528112	106	0.598525	0.834243	NA	0	0	MET
Q8TEK3, DOT1L	GTL16_EMD_vs_GTL16_C	-1.53342	0.489002	-3.13582	106	0.00221809	0.0114938	NA	0	0	MET
Q8WXE1, ATRIP	GTL16_EMD_vs_GTL16_C	-1.66841	0.762415	-2.18833	106	0.030841	0.113415	NA	0	0	MET
Q92796, DLG3	GTL16_EMD_vs_GTL16_C	2.27822	1.3776	1.65375	106	0.101136	0.311608	NA	0	0	MET
Q92878, RAD50	GTL16_EMD_vs_GTL16_C	0.570378	0.718215	0.79416	106	0.428877	0.754221	NA	0	0	MET
Q92993, KAT5	GTL16_EMD_vs_GTL16_C	-0.289511	0.275921	-1.04925	106	0.296448	0.685487	NA	0	0	MET
Q96B36, AKTS1	GTL16_EMD_vs_GTL16_C	-1.28991	0.302713	-4.26117	106	4.41972e-05	0.000359891	NA	0	0	MET
Q96C19, EFHD2	GTL16_EMD_vs_GTL16_C	-0.456625	0.546099	-0.836158	106	0.404947	0.746656	NA	0	0	MET
Q96EB6, SIR1	GTL16_EMD_vs_GTL16_C	-0.318918	0.326374	-0.977155	106	0.330717	0.685487	NA	0	0	MET
Q96EZ8, MCRS1	GTL16_EMD_vs_GTL16_C	0.392372	0.817154	0.480169	106	0.632097	0.837896	NA	0	0	MET
Q96F86, EDC3	GTL16_EMD_vs_GTL16_C	-2.02269	3.22844	-0.626524	106	0.532318	0.828837	NA	0	0	MET
Q96MG7, MAGG1	GTL16_EMD_vs_GTL16_C	1.36332	0.694158	1.96399	106	0.0521493	0.174854	NA	0	0	MET
Q96RL1, UIMC1	GTL16_EMD_vs_GTL16_C	0.34712	1.21311	0.286141	106	0.775329	0.890392	NA	0	0	MET
Q96RT1, LAP2	GTL16_EMD_vs_GTL16_C	0.481685	0.841017	0.57274	106	0.568033	0.834243	NA	0	0	MET
Q96T58, MINT	GTL16_EMD_vs_GTL16_C	-0.612785	0.672585	-0.911089	106	0.364315	0.716068	NA	0	0	MET
Q9BVJ6, UT14A	GTL16_EMD_vs_GTL16_C	-0.468247	0.282705	-1.65631	106	0.100617	0.311608	NA	0	0	MET
Q9H0E9, BRD8	GTL16_EMD_vs_GTL16_C	1.17715	0.511652	2.30069	106	0.0233665	0.0951349	NA	0	0	MET
Q9H910, HN1L	GTL16_EMD_vs_GTL16_C	0.0293271	0.647531	0.0452907	106	0.963961	0.997241	NA	0	0	MET
Q9NQS7, INCE	GTL16_EMD_vs_GTL16_C	-2.81456	0.440423	-6.39058	106	4.51639e-09	4.68062e-08	NA	0	0	MET
Q9NV56, MRGBP	GTL16_EMD_vs_GTL16_C	-0.103904	0.403271	-0.257654	106	0.797174	0.897314	NA	0	0	MET
Q9UHB6, LIMA1	GTL16_EMD_vs_GTL16_C	-1.30857	0.189244	-6.91471	106	3.66463e-10	5.2221e-09	NA	0	0	MET
Q9UKV3, ACINU	GTL16_EMD_vs_GTL16_C	-0.0936956	0.336231	-0.278665	106	0.781045	0.890392	NA	0	0	MET
Q9UQE7, SMC3	GTL16_EMD_vs_GTL16_C	-0.238124	0.285472	-0.834143	106	0.406076	0.746656	NA	0	0	MET
Q9Y4K1, AIM1	GTL16_EMD_vs_GTL16_C	-0.395814	0.752668	-0.525881	106	0.600069	0.834243	NA	0	0	MET
Q9Y6X4, F169A	GTL16_EMD_vs_GTL16_C	-0.130392	0.716839	-0.181898	106	0.85601	0.929382	NA	0	0	MET
O00443, P3C2A	GTL16_IR1h_vs_GTL16_C	-0.148577	0.248085	-0.598895	106	0.550521	0.991846	NA	0	0	MET
O14737, PDCD5	GTL16_IR1h_vs_GTL16_C	-0.399427	1.46789	-0.272109	106	0.786067	0.991846	NA	0	0	MET
O14757, CHK1_S280	GTL16_IR1h_vs_GTL16_C	0.40843	0.568652	0.718243	106	0.474188	0.991846	NA	0	0	MET
O14757, CHK1_S317	GTL16_IR1h_vs_GTL16_C	0.487176	0.689361	0.706706	106	0.4813	0.991846	NA	0	0	MET
O15355, PPM1G	GTL16_IR1h_vs_GTL16_C	3.61586	0.32782	11.03	106	0	0	NA	0	0	MET
O15530, PDPK1	GTL16_IR1h_vs_GTL16_C	0.109006	0.508709	0.21428	106	0.83074	0.991846	NA	0	0	MET
O43379, WDR62	GTL16_IR1h_vs_GTL16_C	-0.46843	0.427728	-1.09516	106	0.275929	0.991846	NA	0	0	MET
O43504, LTOR5	GTL16_IR1h_vs_GTL16_C	0.875685	0.8622	1.01564	106	0.312113	0.991846	NA	0	0	MET
O60271, JIP4	GTL16_IR1h_vs_GTL16_C	0.389411	1.08935	0.35747	106	0.721451	0.991846	NA	0	0	MET
O60825, F262	GTL16_IR1h_vs_GTL16_C	-0.228526	0.340868	-0.670423	106	0.504046	0.991846	NA	0	0	MET
O60934, NBN	GTL16_IR1h_vs_GTL16_C	3.35569	0.311499	10.7727	106	0	0	NA	0	0	MET
O95251, KAT7	GTL16_IR1h_vs_GTL16_C	-1.12023	0.383487	-2.92116	106	0.00426186	0.0347037	NA	0	0	MET
O95453, PARN	GTL16_IR1h_vs_GTL16_C	1.75402	0.437811	4.00633	106	0.000114801	0.00130873	NA	0	0	MET
O96017, CHK2	GTL16_IR1h_vs_GTL16_C	0.758467	0.849085	0.893276	106	0.373733	0.991846	NA	0	0	MET
P00533, EGFR_T693	GTL16_IR1h_vs_GTL16_C	0.0103767	0.418978	0.0247666	106	0.980288	0.991846	NA	0	0	MET
P00533, EGFR_Y1197	GTL16_IR1h_vs_GTL16_C	-0.039187	0.502582	-0.0779714	106	0.937998	0.991846	NA	0	0	MET
P04198, MYCN	GTL16_IR1h_vs_GTL16_C	-0.00631059	0.616027	-0.010244	106	0.991846	0.991846	NA	0	0	MET
P04626, ERBB2	GTL16_IR1h_vs_GTL16_C	-0.302115	0.366297	-0.824782	106	0.411347	0.991846	NA	0	0	MET
P06400, RB	GTL16_IR1h_vs_GTL16_C	-0.231249	0.574104	-0.402799	106	0.687907	0.991846	NA	0	0	MET
P06493, CDK1	GTL16_IR1h_vs_GTL16_C	-0.255301	3.53262	-0.0722697	106	0.942523	0.991846	NA	0	0	MET
P06748, NPM	GTL16_IR1h_vs_GTL16_C	-0.888511	2.06747	-0.429758	106	0.668244	0.991846	NA	0	0	MET
P07355, ANXA2_Y188	GTL16_IR1h_vs_GTL16_C	-0.132217	0.729473	-0.18125	106	0.856518	0.991846	NA	0	0	MET
P07355, ANXA2_Y24	GTL16_IR1h_vs_GTL16_C	-0.490048	0.373412	-1.31235	106	0.192236	0.991846	NA	0	0	MET
P08581, MET_S	GTL16_IR1h_vs_GTL16_C	0.2314	0.606838	0.38132	106	0.703729	0.991846	NA	0	0	MET
P08581, MET_Y	GTL16_IR1h_vs_GTL16_C	0.328885	1.22258	0.269009	106	0.788445	0.991846	NA	0	0	MET
P08581, MET_YY	GTL16_IR1h_vs_GTL16_C	0.579909	1.54384	0.375627	106	0.707945	0.991846	NA	0	0	MET
P0C1Z6, TFPT	GTL16_IR1h_vs_GTL16_C	-0.396796	0.328542	-1.20775	106	0.229832	0.991846	NA	0	0	MET
P10398, ARAF	GTL16_IR1h_vs_GTL16_C	0.0402338	0.929046	0.0433066	106	0.965539	0.991846	NA	0	0	MET
P12270, TPR	GTL16_IR1h_vs_GTL16_C	-0.730228	0.727692	-1.00348	106	0.317912	0.991846	NA	0	0	MET
P15056, BRAF	GTL16_IR1h_vs_GTL16_C	0.287386	0.834876	0.344227	106	0.731358	0.991846	NA	0	0	MET
P15336, ATF2	GTL16_IR1h_vs_GTL16_C	0.746717	0.521383	1.43219	106	0.155033	0.841606	NA	0	0	MET
P16104, H2AX_S	GTL16_IR1h_vs_GTL16_C	1.77827	0.717135	2.47969	106	0.0147246	0.104913	NA	0	0	MET
P16104, H2AX_TS	GTL16_IR1h_vs_GTL16_C	-0.159993	0.944873	-0.169328	106	0.865861	0.991846	NA	0	0	MET
P16949, STMN1_S25	GTL16_IR1h_vs_GTL16_C	-0.100447	0.40291	-0.249305	106	0.803608	0.991846	NA	0	0	MET
P16949, STMN1_S38	GTL16_IR1h_vs_GTL16_C	0.161092	0.424252	0.379707	106	0.704922	0.991846	NA	0	0	MET
P17535, JUND	GTL16_IR1h_vs_GTL16_C	0.314749	0.353391	0.890653	106	0.375133	0.991846	NA	0	0	MET
P17544, ATF7	GTL16_IR1h_vs_GTL16_C	0.752587	0.649167	1.15931	106	0.248934	0.991846	NA	0	0	MET
P17612, KAPCA	GTL16_IR1h_vs_GTL16_C	-0.39088	0.990239	-0.394733	106	0.693833	0.991846	NA	0	0	MET
P23396, RS3	GTL16_IR1h_vs_GTL16_C	-0.00966043	0.239865	-0.0402744	106	0.96795	0.991846	NA	0	0	MET
P23588, IF4B	GTL16_IR1h_vs_GTL16_C	0.776126	0.732781	1.05915	106	0.291939	0.991846	NA	0	0	MET
P27361, MK03	GTL16_IR1h_vs_GTL16_C	-0.46269	2.13622	-0.216592	106	0.828942	0.991846	NA	0	0	MET
P27708, PYR1	GTL16_IR1h_vs_GTL16_C	0.34829	0.314167	1.10861	106	0.270106	0.991846	NA	0	0	MET
P29353, SHC1	GTL16_IR1h_vs_GTL16_C	-0.195768	0.607934	-0.322023	106	0.74807	0.991846	NA	0	0	MET
P29590, PML	GTL16_IR1h_vs_GTL16_C	-0.262947	0.26285	-1.00037	106	0.319411	0.991846	NA	0	0	MET
P29803, ODPAT	GTL16_IR1h_vs_GTL16_C	-0.700304	0.606958	-1.15379	106	0.251179	0.991846	NA	0	0	MET
P35222, CTNB1	GTL16_IR1h_vs_GTL16_C	0.122759	0.704194	0.174325	106	0.861943	0.991846	NA	0	0	MET
P35568, IRS1	GTL16_IR1h_vs_GTL16_C	-0.35958	0.448682	-0.801414	106	0.424685	0.991846	NA	0	0	MET
P38398, BRCA1	GTL16_IR1h_vs_GTL16_C	-0.205513	0.601347	-0.341754	106	0.733213	0.991846	NA	0	0	MET
P40763, STAT3	GTL16_IR1h_vs_GTL16_C	-0.0114718	1.05204	-0.0109043	106	0.99132	0.991846	NA	0	0	MET
P42226, STAT6	GTL16_IR1h_vs_GTL16_C	0.600198	0.308321	1.94667	106	0.054221	0.325622	NA	0	0	MET
P46013, KI67	GTL16_IR1h_vs_GTL16_C	0.0739834	0.457172	0.161828	106	0.871749	0.991846	NA	0	0	MET
P46527, CDN1B	GTL16_IR1h_vs_GTL16_C	0.200498	0.417402	0.480347	106	0.63197	0.991846	NA	0	0	MET
P46734, MP2K3	GTL16_IR1h_vs_GTL16_C	0.609062	1.14203	0.533315	106	0.594932	0.991846	NA	0	0	MET
P49815, TSC2	GTL16_IR1h_vs_GTL16_C	-0.479713	1.07436	-0.44651	106	0.65614	0.991846	NA	0	0	MET
P49840, GSK3A	GTL16_IR1h_vs_GTL16_C	0.128673	0.445635	0.288741	106	0.773343	0.991846	NA	0	0	MET
P51587, BRCA2	GTL16_IR1h_vs_GTL16_C	-0.190423	0.881284	-0.216075	106	0.829345	0.991846	NA	0	0	MET
P51858, HDGF	GTL16_IR1h_vs_GTL16_C	0.0936226	0.4507	0.207727	106	0.835841	0.991846	NA	0	0	MET
P52564, MP2K6	GTL16_IR1h_vs_GTL16_C	0.423396	0.980266	0.43192	106	0.666677	0.991846	NA	0	0	MET
P53396, ACLY	GTL16_IR1h_vs_GTL16_C	0.140076	0.258592	0.541687	106	0.589171	0.991846	NA	0	0	MET
P55039, DRG2	GTL16_IR1h_vs_GTL16_C	0.524407	1.03861	0.504913	106	0.614668	0.991846	NA	0	0	MET
P61978, HNRPK	GTL16_IR1h_vs_GTL16_C	0.0162669	0.840432	0.0193554	106	0.984594	0.991846	NA	0	0	MET
P78527, PRKDC	GTL16_IR1h_vs_GTL16_C	3.35875	0.789921	4.252	106	4.57693e-05	0.000652212	NA	0	0	MET
Q04637, IF4G1	GTL16_IR1h_vs_GTL16_C	-0.238775	0.249194	-0.958188	106	0.340148	0.991846	NA	0	0	MET
Q08J23, NSUN2	GTL16_IR1h_vs_GTL16_C	0.205379	0.681541	0.301345	106	0.763742	0.991846	NA	0	0	MET
Q09161, NCBP1	GTL16_IR1h_vs_GTL16_C	0.311488	0.385556	0.807892	106	0.420962	0.991846	NA	0	0	MET
Q12888, TP53B_S1317	GTL16_IR1h_vs_GTL16_C	0.39775	0.815113	0.487969	106	0.62658	0.991846	NA	0	0	MET
Q12888, TP53B_S831	GTL16_IR1h_vs_GTL16_C	1.13951	0.317187	3.59256	106	0.000498179	0.0047327	NA	0	0	MET
Q12888, TP53B_T855	GTL16_IR1h_vs_GTL16_C	-0.183029	1.41887	-0.128997	106	0.897605	0.991846	NA	0	0	MET
Q13144, EI2BE	GTL16_IR1h_vs_GTL16_C	0.278559	0.629824	0.442281	106	0.659187	0.991846	NA	0	0	MET
Q13263, TIF1B_S473	GTL16_IR1h_vs_GTL16_C	1.87059	0.740089	2.52753	106	0.0129624	0.0985139	NA	0	0	MET
Q13263, TIF1B_S824	GTL16_IR1h_vs_GTL16_C	3.35265	1.11967	2.99431	106	0.00342389	0.0300248	NA	0	0	MET
Q13315, ATM	GTL16_IR1h_vs_GTL16_C	2.39211	0.660282	3.62286	106	0.000449032	0.0046536	NA	0	0	MET
Q13330, MTA1	GTL16_IR1h_vs_GTL16_C	-0.663105	0.57387	-1.1555	106	0.250485	0.991846	NA	0	0	MET
Q13535, ATR	GTL16_IR1h_vs_GTL16_C	0.0638441	0.633482	0.100783	106	0.919913	0.991846	NA	0	0	MET
Q13627, DYR1A	GTL16_IR1h_vs_GTL16_C	0.0754924	0.317185	0.238007	106	0.812335	0.991846	NA	0	0	MET
Q14011, CIRBP	GTL16_IR1h_vs_GTL16_C	-0.139748	1.70691	-0.0818718	106	0.934903	0.991846	NA	0	0	MET
Q14683, SMC1A	GTL16_IR1h_vs_GTL16_C	2.61864	0.582844	4.49286	106	1.79824e-05	0.000292856	NA	0	0	MET
Q14790, CASP8	GTL16_IR1h_vs_GTL16_C	0.355258	0.756802	0.46942	106	0.639734	0.991846	NA	0	0	MET
Q14980, NUMA1	GTL16_IR1h_vs_GTL16_C	5.84734	0.395963	14.7674	106	0	0	NA	0	0	MET
Q15262, PTPRK	GTL16_IR1h_vs_GTL16_C	-0.239432	0.475816	-0.503203	106	0.615866	0.991846	NA	0	0	MET
Q15418, KS6A1	GTL16_IR1h_vs_GTL16_C	-0.660293	1.04604	-0.631229	106	0.52925	0.991846	NA	0	0	MET
Q15554, TERF2	GTL16_IR1h_vs_GTL16_C	-0.552395	0.347659	-1.5889	106	0.115062	0.655853	NA	0	0	MET
Q15910, EZH2	GTL16_IR1h_vs_GTL16_C	-0.236007	0.52442	-0.450035	106	0.653604	0.991846	NA	0	0	MET
Q53EL6, PDCD4	GTL16_IR1h_vs_GTL16_C	0.180426	0.584334	0.308771	106	0.758102	0.991846	NA	0	0	MET
Q6PL18, ATAD2	GTL16_IR1h_vs_GTL16_C	-0.193835	0.341357	-0.567836	106	0.571347	0.991846	NA	0	0	MET
Q7Z589, EMSY	GTL16_IR1h_vs_GTL16_C	-0.652392	0.710511	-0.9182	106	0.360599	0.991846	NA	0	0	MET
Q8IVT2, MISP	GTL16_IR1h_vs_GTL16_C	0.127141	0.263614	0.482302	106	0.630586	0.991846	NA	0	0	MET
Q8N122, RPTOR_S	GTL16_IR1h_vs_GTL16_C	-0.0609955	0.252165	-0.241888	106	0.809334	0.991846	NA	0	0	MET
Q8N122, RPTOR_SS	GTL16_IR1h_vs_GTL16_C	-0.231415	0.488836	-0.473399	106	0.636902	0.991846	NA	0	0	MET
Q8NCD3, HJURP	GTL16_IR1h_vs_GTL16_C	-0.700171	0.693945	-1.00897	106	0.315286	0.991846	NA	0	0	MET
Q8TEK3, DOT1L	GTL16_IR1h_vs_GTL16_C	-0.233424	0.489002	-0.477348	106	0.634097	0.991846	NA	0	0	MET
Q8WXE1, ATRIP	GTL16_IR1h_vs_GTL16_C	0.144797	0.762415	0.189918	106	0.849736	0.991846	NA	0	0	MET
Q92796, DLG3	GTL16_IR1h_vs_GTL16_C	-0.429018	1.3776	-0.311423	106	0.75609	0.991846	NA	0	0	MET
Q92878, RAD50	GTL16_IR1h_vs_GTL16_C	1.55486	0.718215	2.1649	106	0.0326389	0.218873	NA	0	0	MET
Q92993, KAT5	GTL16_IR1h_vs_GTL16_C	0.217043	0.275921	0.786614	106	0.433263	0.991846	NA	0	0	MET
Q96B36, AKTS1	GTL16_IR1h_vs_GTL16_C	-0.328988	0.302713	-1.0868	106	0.279591	0.991846	NA	0	0	MET
Q96C19, EFHD2	GTL16_IR1h_vs_GTL16_C	-0.180174	0.546099	-0.329928	106	0.742105	0.991846	NA	0	0	MET
Q96EB6, SIR1	GTL16_IR1h_vs_GTL16_C	0.187897	0.326374	0.575711	106	0.56603	0.991846	NA	0	0	MET
Q96EZ8, MCRS1	GTL16_IR1h_vs_GTL16_C	0.442952	0.817154	0.542067	106	0.58891	0.991846	NA	0	0	MET
Q96F86, EDC3	GTL16_IR1h_vs_GTL16_C	3.24623	3.22844	1.00551	106	0.316941	0.991846	NA	0	0	MET
Q96MG7, MAGG1	GTL16_IR1h_vs_GTL16_C	0.614492	0.694158	0.885233	106	0.378035	0.991846	NA	0	0	MET
Q96RL1, UIMC1	GTL16_IR1h_vs_GTL16_C	-0.905728	1.21311	-0.746617	106	0.456948	0.991846	NA	0	0	MET
Q96RT1, LAP2	GTL16_IR1h_vs_GTL16_C	0.0205709	0.841017	0.0244595	106	0.980532	0.991846	NA	0	0	MET
Q96T58, MINT	GTL16_IR1h_vs_GTL16_C	-1.30903	0.672585	-1.94626	106	0.0542704	0.325622	NA	0	0	MET
Q9BVJ6, UT14A	GTL16_IR1h_vs_GTL16_C	3.14707	0.282705	11.132	106	0	0	NA	0	0	MET
Q9H0E9, BRD8	GTL16_IR1h_vs_GTL16_C	2.1074	0.511652	4.11881	106	7.56753e-05	0.000958553	NA	0	0	MET
Q9H910, HN1L	GTL16_IR1h_vs_GTL16_C	0.0555814	0.647531	0.0858358	106	0.931759	0.991846	NA	0	0	MET
Q9NQS7, INCE	GTL16_IR1h_vs_GTL16_C	-0.418776	0.440423	-0.950849	106	0.343844	0.991846	NA	0	0	MET
Q9NV56, MRGBP	GTL16_IR1h_vs_GTL16_C	-0.0578363	0.403271	-0.143418	106	0.886232	0.991846	NA	0	0	MET
Q9UHB6, LIMA1	GTL16_IR1h_vs_GTL16_C	-0.0750435	0.189244	-0.396543	106	0.692502	0.991846	NA	0	0	MET
Q9UKV3, ACINU	GTL16_IR1h_vs_GTL16_C	1.82233	0.336231	5.41989	106	3.76878e-07	7.16068e-06	NA	0	0	MET
Q9UQE7, SMC3	GTL16_IR1h_vs_GTL16_C	3.78389	0.285472	13.2549	106	0	0	NA	0	0	MET
Q9Y4K1, AIM1	GTL16_IR1h_vs_GTL16_C	-0.10474	0.752668	-0.139158	106	0.88959	0.991846	NA	0	0	MET
Q9Y6X4, F169A	GTL16_IR1h_vs_GTL16_C	-0.0869916	0.716839	-0.121354	106	0.90364	0.991846	NA	0	0	MET
O00443, P3C2A	GTL16_IREMD1h_vs_GTL16_C	-1.73657	0.248085	-6.9999	106	2.42023e-10	2.75906e-09	NA	0	0	MET
O14737, PDCD5	GTL16_IREMD1h_vs_GTL16_C	-1.1448	1.46789	-0.779895	106	0.437191	0.67351	NA	0	0	MET
O14757, CHK1_S280	GTL16_IREMD1h_vs_GTL16_C	-1.06243	0.568652	-1.86832	106	0.0644787	0.170944	NA	0	0	MET
O14757, CHK1_S317	GTL16_IREMD1h_vs_GTL16_C	-0.703366	0.689361	-1.02032	106	0.309902	0.526569	NA	0	0	MET
O15355, PPM1G	GTL16_IREMD1h_vs_GTL16_C	4.01282	0.32782	12.2409	106	0	0	NA	0	0	MET
O15530, PDPK1	GTL16_IREMD1h_vs_GTL16_C	0.52358	0.508709	1.02923	106	0.305713	0.526569	NA	0	0	MET
O43379, WDR62	GTL16_IREMD1h_vs_GTL16_C	-0.368974	0.427728	-0.862636	106	0.390285	0.618118	NA	0	0	MET
O43504, LTOR5	GTL16_IREMD1h_vs_GTL16_C	0.602936	0.8622	0.6993	106	0.485896	0.704069	NA	0	0	MET
O60271, JIP4	GTL16_IREMD1h_vs_GTL16_C	0.310183	1.08935	0.28474	106	0.776399	0.894035	NA	0	0	MET
O60825, F262	GTL16_IREMD1h_vs_GTL16_C	-2.40504	0.340868	-7.05562	106	1.84341e-10	2.33499e-09	NA	0	0	MET
O60934, NBN	GTL16_IREMD1h_vs_GTL16_C	3.10176	0.311499	9.95753	106	0	0	NA	0	0	MET
O95251, KAT7	GTL16_IREMD1h_vs_GTL16_C	-0.762258	0.383487	-1.9877	106	0.0494237	0.155944	NA	0	0	MET
O95453, PARN	GTL16_IREMD1h_vs_GTL16_C	1.42172	0.437811	3.24733	106	0.00156023	0.00693053	NA	0	0	MET
O96017, CHK2	GTL16_IREMD1h_vs_GTL16_C	0.732288	0.849085	0.862444	106	0.39039	0.618118	NA	0	0	MET
P00533, EGFR_T693	GTL16_IREMD1h_vs_GTL16_C	-2.33602	0.418978	-5.57551	106	1.89764e-07	1.66408e-06	NA	0	0	MET
P00533, EGFR_Y1197	GTL16_IREMD1h_vs_GTL16_C	-0.150369	0.502582	-0.299193	106	0.765379	0.890338	NA	0	0	MET
P04198, MYCN	GTL16_IREMD1h_vs_GTL16_C	-2.07799	0.616027	-3.3732	106	0.00103839	0.00493234	NA	0	0	MET
P04626, ERBB2	GTL16_IREMD1h_vs_GTL16_C	0.686159	0.366297	1.87323	106	0.0637915	0.170944	NA	0	0	MET
P06400, RB	GTL16_IREMD1h_vs_GTL16_C	-0.515076	0.574104	-0.897182	106	0.371655	0.605267	NA	0	0	MET
P06493, CDK1	GTL16_IREMD1h_vs_GTL16_C	-1.15151	3.53262	-0.325965	106	0.745093	0.878123	NA	0	0	MET
P06748, NPM	GTL16_IREMD1h_vs_GTL16_C	3.24094	2.06747	1.56759	106	0.119958	0.279086	NA	0	0	MET
P07355, ANXA2_Y188	GTL16_IREMD1h_vs_GTL16_C	-2.28655	0.729473	-3.13452	106	0.00222707	0.00875471	NA	0	0	MET
P07355, ANXA2_Y24	GTL16_IREMD1h_vs_GTL16_C	-0.962727	0.373412	-2.57819	106	0.0113047	0.0399065	NA	0	0	MET
P08581, MET_S	GTL16_IREMD1h_vs_GTL16_C	-0.62961	0.606838	-1.03753	106	0.301852	0.526569	NA	0	0	MET
P08581, MET_Y	GTL16_IREMD1h_vs_GTL16_C	-2.33234	1.22258	-1.90772	106	0.0591337	0.168531	NA	0	0	MET
P08581, MET_YY	GTL16_IREMD1h_vs_GTL16_C	0.635073	1.54384	0.411358	106	0.68164	0.835559	NA	0	0	MET
P0C1Z6, TFPT	GTL16_IREMD1h_vs_GTL16_C	0.267025	0.328542	0.812759	106	0.418178	0.653045	NA	0	0	MET
P10398, ARAF	GTL16_IREMD1h_vs_GTL16_C	0.300275	0.929046	0.323208	106	0.747175	0.878123	NA	0	0	MET
P12270, TPR	GTL16_IREMD1h_vs_GTL16_C	-0.987526	0.727692	-1.35707	106	0.177643	0.355286	NA	0	0	MET
P15056, BRAF	GTL16_IREMD1h_vs_GTL16_C	0.572565	0.834876	0.685809	106	0.494331	0.704421	NA	0	0	MET
P15336, ATF2	GTL16_IREMD1h_vs_GTL16_C	1.34007	0.521383	2.57023	106	0.0115519	0.0399065	NA	0	0	MET
P16104, H2AX_S	GTL16_IREMD1h_vs_GTL16_C	2.32586	0.717135	3.24326	106	0.00158065	0.00693053	NA	0	0	MET
P16104, H2AX_TS	GTL16_IREMD1h_vs_GTL16_C	0.0124089	0.944873	0.0131329	106	0.989546	0.989546	NA	0	0	MET
P16949, STMN1_S25	GTL16_IREMD1h_vs_GTL16_C	-1.02591	0.40291	-2.54625	106	0.0123259	0.0413281	NA	0	0	MET
P16949, STMN1_S38	GTL16_IREMD1h_vs_GTL16_C	-0.491046	0.424252	-1.15744	106	0.249695	0.451829	NA	0	0	MET
P17535, JUND	GTL16_IREMD1h_vs_GTL16_C	0.49454	0.353391	1.39941	106	0.164609	0.34119	NA	0	0	MET
P17544, ATF7	GTL16_IREMD1h_vs_GTL16_C	1.03665	0.649167	1.59689	106	0.113268	0.269012	NA	0	0	MET
P17612, KAPCA	GTL16_IREMD1h_vs_GTL16_C	0.240833	0.990239	0.243207	106	0.808315	0.898748	NA	0	0	MET
P23396, RS3	GTL16_IREMD1h_vs_GTL16_C	-0.440296	0.239865	-1.8356	106	0.0692206	0.179344	NA	0	0	MET
P23588, IF4B	GTL16_IREMD1h_vs_GTL16_C	-1.44071	0.732781	-1.96608	106	0.0519044	0.155944	NA	0	0	MET
P27361, MK03	GTL16_IREMD1h_vs_GTL16_C	-1.18735	2.13622	-0.555815	106	0.579509	0.747712	NA	0	0	MET
P27708, PYR1	GTL16_IREMD1h_vs_GTL16_C	-2.16779	0.314167	-6.90012	106	3.93383e-10	4.07687e-09	NA	0	0	MET
P29353, SHC1	GTL16_IREMD1h_vs_GTL16_C	-0.93227	0.607934	-1.53351	106	0.128131	0.292138	NA	0	0	MET
P29590, PML	GTL16_IREMD1h_vs_GTL16_C	0.149158	0.26285	0.567463	106	0.5716	0.747712	NA	0	0	MET
P29803, ODPAT	GTL16_IREMD1h_vs_GTL16_C	-0.0671989	0.606958	-0.110714	106	0.912052	0.95389	NA	0	0	MET
P35222, CTNB1	GTL16_IREMD1h_vs_GTL16_C	-1.03116	0.704194	-1.46432	106	0.146067	0.323317	NA	0	0	MET
P35568, IRS1	GTL16_IREMD1h_vs_GTL16_C	-0.449498	0.448682	-1.00182	106	0.318713	0.526569	NA	0	0	MET
P38398, BRCA1	GTL16_IREMD1h_vs_GTL16_C	-0.865225	0.601347	-1.43881	106	0.15315	0.323317	NA	0	0	MET
P40763, STAT3	GTL16_IREMD1h_vs_GTL16_C	-0.607549	1.05204	-0.577495	106	0.56483	0.747712	NA	0	0	MET
P42226, STAT6	GTL16_IREMD1h_vs_GTL16_C	0.663586	0.308321	2.15226	106	0.0336463	0.109591	NA	0	0	MET
P46013, KI67	GTL16_IREMD1h_vs_GTL16_C	-0.154954	0.457172	-0.338941	106	0.735325	0.878123	NA	0	0	MET
P46527, CDN1B	GTL16_IREMD1h_vs_GTL16_C	2.0794	0.417402	4.98177	106	2.4619e-06	1.87104e-05	NA	0	0	MET
P46734, MP2K3	GTL16_IREMD1h_vs_GTL16_C	0.236789	1.14203	0.207341	106	0.836142	0.898748	NA	0	0	MET
P49815, TSC2	GTL16_IREMD1h_vs_GTL16_C	0.219038	1.07436	0.203878	106	0.83884	0.898748	NA	0	0	MET
P49840, GSK3A	GTL16_IREMD1h_vs_GTL16_C	-0.0881576	0.445635	-0.197824	106	0.843561	0.898748	NA	0	0	MET
P51587, BRCA2	GTL16_IREMD1h_vs_GTL16_C	0.387862	0.881284	0.44011	106	0.660754	0.827758	NA	0	0	MET
P51858, HDGF	GTL16_IREMD1h_vs_GTL16_C	0.745328	0.4507	1.65371	106	0.101145	0.24533	NA	0	0	MET
P52564, MP2K6	GTL16_IREMD1h_vs_GTL16_C	0.386788	0.980266	0.394575	106	0.69395	0.841598	NA	0	0	MET
P53396, ACLY	GTL16_IREMD1h_vs_GTL16_C	-1.25561	0.258592	-4.85556	106	4.15995e-06	2.71686e-05	NA	0	0	MET
P55039, DRG2	GTL16_IREMD1h_vs_GTL16_C	-0.737339	1.03861	-0.70993	106	0.479306	0.704069	NA	0	0	MET
P61978, HNRPK	GTL16_IREMD1h_vs_GTL16_C	-0.0762132	0.840432	-0.0906834	106	0.927915	0.961658	NA	0	0	MET
[truncated: 8,431 more rows]
