# Supplementary material for: An oncogene addiction phosphorylation signature and its derived scores inform tumor responsiveness to targeted therapies
Source: Cell Mol Life Sci. 2022 Dec 10;80(1):6. doi: 10.1007/s00018-022-04634-2 (PMC9734221; doi:10.1007/s00018-022-04634-2)
Supplement: Supplementary file 6 — Supplementary file6 (TXT 144 KB) [file 18_2022_4634_MOESM6_ESM.txt]

Protein	Label	log2FC	SE	Tvalue	DF	pvalue	adj.pvalue	issue	MissingPercentage	ImputationPercentage	Cell line
|O00443|P3C2A	EMD24h_vs_C	-2.44635	0.501247	-4.88053	14	0.000242974	0.0039223	NA	0	0	EBC1
|O14737|PDCD5	EMD24h_vs_C	0.112571	1.33761	0.0841582	14	0.934122	0.950953	NA	0	0	EBC1
|O14757|CHK1_pS280	EMD24h_vs_C	-1.63466	2.45596	-0.665591	14	0.516489	0.748247	NA	0	0	EBC1
|O14757|CHK1_pS317	EMD24h_vs_C	-2.60255	1.26239	-2.06161	14	0.0583211	0.245291	NA	0	0	EBC1
|O15355|PPM1G	EMD24h_vs_C	3.55916	1.41099	2.52245	14	0.0243848	0.139793	NA	0	0	EBC1
|O15530|PDPK1	EMD24h_vs_C	-0.423409	0.364913	-1.1603	14	0.265332	0.570955	NA	0	0	EBC1
|O43379|WDR62	EMD24h_vs_C	-0.361008	0.294731	-1.22488	14	0.240832	0.570955	NA	0	0	EBC1
|O43504|LTOR5	EMD24h_vs_C	-0.533058	1.28812	-0.413825	14	0.685272	0.899746	NA	0	0	EBC1
|O60271|JIP4	EMD24h_vs_C	0.458356	0.616788	0.743134	14	0.469688	0.717227	NA	0	0	EBC1
|O60825|F262	EMD24h_vs_C	-2.57345	1.59314	-1.61533	14	0.128544	0.381564	NA	0	0	EBC1
|O60934|NBN	EMD24h_vs_C	-0.28468	2.40618	-0.118312	14	0.907501	0.943584	NA	0	0	EBC1
|O95251|KAT7	EMD24h_vs_C	0.554036	0.221373	2.50272	14	0.025333	0.139793	NA	0	0	EBC1
|O95453|PARN	EMD24h_vs_C	2.23198	0.3167	7.04761	14	5.79541e-06	0.000218294	NA	0	0	EBC1
|O96017|CHK2	EMD24h_vs_C	1.37662	1.07222	1.2839	14	0.220018	0.570955	NA	0.133333	0.133333	EBC1
|P00533|EGFR_T693	EMD24h_vs_C	-1.69799	0.264926	-6.40929	14	1.6291e-05	0.000368177	NA	0	0	EBC1
|P00533|EGFR_pY1197	EMD24h_vs_C	0.899523	0.377278	2.38424	14	0.0318139	0.156303	NA	0.2	0	EBC1
|P04198|MYCN	EMD24h_vs_C	-1.79384	0.614279	-2.92024	14	0.0111854	0.0842631	NA	0	0	EBC1
|P04626|ERBB2	EMD24h_vs_C	0.149015	0.402515	0.370211	14	0.716766	0.910051	NA	0	0	EBC1
|P06400|RB	EMD24h_vs_C	-0.199245	0.602904	-0.330475	14	0.745935	0.936562	NA	0	0	EBC1
|P06493|CDK1	EMD24h_vs_C	0.820552	0.965769	0.849636	14	0.409822	0.671158	NA	0	0	EBC1
|P06748|NPM	EMD24h_vs_C	-0.2645	1.38817	-0.190538	14	0.851623	0.943584	NA	0.133333	0.133333	EBC1
|P07355|ANXA2_pY188	EMD24h_vs_C	-0.225474	0.720047	-0.313138	14	0.758792	0.942237	NA	0	0	EBC1
|P07355|ANXA2_pY24	EMD24h_vs_C	-1.44205	0.263873	-5.46494	14	8.32987e-05	0.00156879	NA	0	0	EBC1
|P08581|MET	EMD24h_vs_C	-3.43695	1.60563	-2.14056	14	0.050395	0.227786	NA	0	0	EBC1
|P0C1Z6|TFPT	EMD24h_vs_C	-0.179727	0.373755	-0.480868	14	0.638038	0.868655	NA	0	0	EBC1
|P10398|ARAF	EMD24h_vs_C	-0.272814	0.267145	-1.02122	14	0.324474	0.582303	NA	0	0	EBC1
|P12270|TPR	EMD24h_vs_C	-0.652506	0.407558	-1.60101	14	0.13169	0.381564	NA	0	0	EBC1
|P15056|BRAF	EMD24h_vs_C	0.575732	0.563978	1.02084	14	0.324647	0.582303	NA	0	0	EBC1
|P15336|ATF2	EMD24h_vs_C	-2.47353	2.26968	-1.08982	14	0.294198	0.570955	NA	0	0	EBC1
|P16104|H2AX_pS	EMD24h_vs_C	-1.81889	1.92922	-0.942811	14	0.361764	0.638739	NA	0.0666667	0.0666667	EBC1
|P16104|H2AX_pST	EMD24h_vs_C	-0.68329	2.83296	-0.241193	14	0.812902	0.943584	NA	0	0	EBC1
|P16949|STMN1_pS25	EMD24h_vs_C	-1.03527	0.302984	-3.41692	14	0.00417018	0.0362485	NA	0	0	EBC1
|P16949|STMN1_pS38	EMD24h_vs_C	-0.373255	0.188883	-1.97611	14	0.0681879	0.275187	NA	0	0	EBC1
|P17535|JUND	EMD24h_vs_C	2.11004	0.855806	2.46556	14	0.0272162	0.139793	NA	0	0	EBC1
|P17612|KAPCA	EMD24h_vs_C	-0.0724493	0.538944	-0.134428	14	0.894977	0.943584	NA	0	0	EBC1
|P23396|RS3	EMD24h_vs_C	-0.680733	0.202562	-3.36061	14	0.00466448	0.037649	NA	0	0	EBC1
|P23588|IF4B	EMD24h_vs_C	-3.01148	0.468658	-6.42574	14	1.58518e-05	0.000368177	NA	0	0	EBC1
|P27361|MK03	EMD24h_vs_C	-3.62346	3.34091	-1.08457	14	0.296435	0.570955	NA	0	0	EBC1
|P27708|PYR1	EMD24h_vs_C	-2.4062	0.208024	-11.5669	14	1.49704e-08	1.69165e-06	NA	0	0	EBC1
|P29353|SHC1	EMD24h_vs_C	-0.0477308	0.458322	-0.104142	14	0.918534	0.943584	NA	0	0	EBC1
|P29590|PML	EMD24h_vs_C	0.598651	0.354532	1.68857	14	0.113442	0.366254	NA	0	0	EBC1
|P29803|ODPAT	EMD24h_vs_C	-3.60059	1.86494	-1.93068	14	0.074031	0.288465	NA	0	0	EBC1
|P35222|CTNB1	EMD24h_vs_C	0.0609204	2.77903	0.0219214	14	0.98282	0.991595	NA	0	0	EBC1
|P35568|IRS1	EMD24h_vs_C	-1.55675	2.29944	-0.677013	14	0.509431	0.748247	NA	0	0	EBC1
|P38398|BRCA1	EMD24h_vs_C	-0.81453	1.04081	-0.782596	14	0.446901	0.70784	NA	0	0	EBC1
|P40763|STAT3	EMD24h_vs_C	0.379679	1.70626	0.222521	14	0.827122	0.943584	NA	0	0	EBC1
|P42226|STAT6	EMD24h_vs_C	0.00268918	0.414615	0.00648597	14	0.994916	0.994916	NA	0	0	EBC1
|P46013|KI67	EMD24h_vs_C	-0.168977	1.49691	-0.112884	14	0.911725	0.943584	NA	0	0	EBC1
|P46527|CDN1B	EMD24h_vs_C	1.17855	1.869	0.630577	14	0.538475	0.760596	NA	0	0	EBC1
|P46734|MP2K3	EMD24h_vs_C	1.72168	2.54782	0.675749	14	0.510209	0.748247	NA	0	0	EBC1
|P49815|TSC2	EMD24h_vs_C	-4.39347	2.13386	-2.05893	14	0.0586094	0.245291	NA	0	0	EBC1
|P49840|GSK3A	EMD24h_vs_C	-0.363948	0.234959	-1.54898	14	0.143691	0.396025	NA	0	0	EBC1
|P51587|BRCA2	EMD24h_vs_C	1.27073	0.689868	1.84199	14	0.0867566	0.297076	NA	0	0	EBC1
|P51858|HDGF	EMD24h_vs_C	-1.16445	0.716989	-1.62408	14	0.126651	0.381564	NA	0	0	EBC1
|P52564|MP2K6	EMD24h_vs_C	0.338953	3.0911	0.109655	14	0.91424	0.943584	NA	0	0	EBC1
|P53396|ACLY	EMD24h_vs_C	-2.1753	0.557654	-3.9008	14	0.00159924	0.0164286	NA	0	0	EBC1
|P55039|DRG2	EMD24h_vs_C	0.175727	0.638274	0.275316	14	0.787095	0.943584	NA	0	0	EBC1
|P61978|HNRPK	EMD24h_vs_C	-2.04536	0.869454	-2.35247	14	0.0338041	0.159161	NA	0	0	EBC1
|P78527|PRKDC	EMD24h_vs_C	0.428872	0.597464	0.717819	14	0.484675	0.730244	NA	0	0	EBC1
|Q04637|IF4G1	EMD24h_vs_C	-2.92394	0.364108	-8.03043	14	1.31022e-06	7.40273e-05	NA	0	0	EBC1
|Q08J23|NSUN2	EMD24h_vs_C	0.0278078	0.216712	0.128317	14	0.899723	0.943584	NA	0	0	EBC1
|Q09161|NCBP1	EMD24h_vs_C	-2.28823	0.477233	-4.79478	14	0.000285351	0.00403058	NA	0	0	EBC1
|Q12888|TP53B_pS1317	EMD24h_vs_C	0.641091	0.558074	1.14876	14	0.269906	0.570955	NA	0	0	EBC1
|Q12888|TP53B_pS831	EMD24h_vs_C	0.274279	0.230349	1.19071	14	0.253565	0.570955	NA	0	0	EBC1
|Q12888|TP53B_pT855	EMD24h_vs_C	0.736778	4.0631	0.181334	14	0.858705	0.943584	NA	0	0	EBC1
|Q13144|EI2BE	EMD24h_vs_C	2.24706	1.88916	1.18945	14	0.254046	0.570955	NA	0	0	EBC1
|Q13263|TIF1B_pS473	EMD24h_vs_C	-0.173071	1.28581	-0.1346	14	0.894844	0.943584	NA	0	0	EBC1
|Q13263|TIF1B_pS824	EMD24h_vs_C	2.08363	1.96161	1.06221	14	0.306123	0.570955	NA	0	0	EBC1
|Q13315|ATM_pS1981	EMD24h_vs_C	-1.42853	1.34787	-1.05984	14	0.30716	0.570955	NA	0	0	EBC1
|Q13315|ATM_pS2996	EMD24h_vs_C	-3.26315	1.28634	-2.53676	14	0.0237183	0.139793	NA	0	0	EBC1
|Q13330|MTA1	EMD24h_vs_C	-1.6046	0.843004	-1.90343	14	0.077749	0.290836	NA	0	0	EBC1
|Q13535|ATR	EMD24h_vs_C	-0.319388	1.39674	-0.228667	14	0.822434	0.943584	NA	0	0	EBC1
|Q13627|DYR1A	EMD24h_vs_C	0.280757	0.239089	1.17428	14	0.259871	0.570955	NA	0	0	EBC1
|Q14011|CIRBP	EMD24h_vs_C	-2.09731	0.819992	-2.55772	14	0.0227739	0.139793	NA	0	0	EBC1
|Q14683|SMC1A	EMD24h_vs_C	4.81566	1.77748	2.70926	14	0.0169465	0.119685	NA	0	0	EBC1
|Q14790|CA8	EMD24h_vs_C	0.588511	1.31196	0.448573	14	0.660604	0.88867	NA	0.366667	0.366667	EBC1
|Q14839|CHD4	EMD24h_vs_C	-1.94371	1.03509	-1.87782	14	0.0813954	0.290836	NA	0.233333	0.233333	EBC1
|Q14980|NUMA1	EMD24h_vs_C	-0.213248	1.91329	-0.111456	14	0.912837	0.943584	NA	0	0	EBC1
|Q15262|PTPRK	EMD24h_vs_C	0.264943	0.493387	0.536988	14	0.599707	0.826425	NA	0	0	EBC1
|Q15418|KS6A1	EMD24h_vs_C	0.482214	2.94784	0.163582	14	0.872398	0.943584	NA	0	0	EBC1
|Q15554|TERF2	EMD24h_vs_C	-0.625966	0.450233	-1.39031	14	0.186142	0.500811	NA	0	0	EBC1
|Q15910|EZH2	EMD24h_vs_C	0.387618	0.353946	1.09513	14	0.291941	0.570955	NA	0	0	EBC1
|Q53EL6|PDCD4	EMD24h_vs_C	-0.731118	0.419101	-1.74449	14	0.102976	0.342245	NA	0	0	EBC1
|Q6PL18|ATAD2	EMD24h_vs_C	-0.685513	0.609808	-1.12415	14	0.279857	0.570955	NA	0	0	EBC1
|Q7Z589|EMSY	EMD24h_vs_C	0.152548	0.73706	0.206968	14	0.839015	0.943584	NA	0	0	EBC1
|Q8IVT2|MISP	EMD24h_vs_C	-0.135118	0.21086	-0.640796	14	0.532005	0.760596	NA	0	0	EBC1
|Q8N122|RPTOR_pS	EMD24h_vs_C	-0.817123	0.236669	-3.4526	14	0.00388452	0.0362485	NA	0	0	EBC1
|Q8N122|RPTOR_pSS	EMD24h_vs_C	-0.406869	0.507121	-0.802311	14	0.435782	0.703476	NA	0	0	EBC1
|Q8NCD3|HJURP	EMD24h_vs_C	-2.75776	2.49661	-1.1046	14	0.287956	0.570955	NA	0	0	EBC1
|Q8TEK3|DOT1L	EMD24h_vs_C	-0.94216	0.503501	-1.87122	14	0.0823607	0.290836	NA	0	0	EBC1
|Q8WXE1|ATRIP	EMD24h_vs_C	-2.30622	1.87465	-1.23022	14	0.238888	0.570955	NA	0.0666667	0.0666667	EBC1
|Q92796|DLG3	EMD24h_vs_C	0.131539	0.814037	0.161589	14	0.873939	0.943584	NA	0	0	EBC1
|Q92878|RAD50	EMD24h_vs_C	-2.35285	1.89792	-1.2397	14	0.235465	0.570955	NA	0	0	EBC1
|Q92993|KAT5	EMD24h_vs_C	0.160035	0.396513	0.403605	14	0.692601	0.899746	NA	0	0	EBC1
|Q96B36|AKTS1	EMD24h_vs_C	-2.9524	1.88497	-1.56629	14	0.1396	0.394369	NA	0	0	EBC1
|Q96C19|EFHD2	EMD24h_vs_C	-1.1662	0.272477	-4.28001	14	0.000762482	0.00861605	NA	0	0	EBC1
|Q96EB6|SIR1	EMD24h_vs_C	-1.6017	0.648629	-2.46937	14	0.0270171	0.139793	NA	0	0	EBC1
|Q96EZ8|MCRS1	EMD24h_vs_C	-0.652548	0.845006	-0.772241	14	0.452812	0.70784	NA	0	0	EBC1
|Q96F86|EDC3	EMD24h_vs_C	-1.9287	3.33032	-0.579134	14	0.5717	0.797557	NA	0.0666667	0.0666667	EBC1
|Q96MG7|MAGG1	EMD24h_vs_C	-0.446788	0.493361	-0.9056	14	0.380469	0.661431	NA	0	0	EBC1
|Q96RL1|UIMC1	EMD24h_vs_C	-0.29118	0.725011	-0.401622	14	0.694026	0.899746	NA	0.0666667	0.0666667	EBC1
|Q96RT1|LAP2	EMD24h_vs_C	-1.42726	1.34972	-1.05744	14	0.308215	0.570955	NA	0	0	EBC1
|Q96T58|MINT	EMD24h_vs_C	-0.708451	0.626107	-1.13152	14	0.276848	0.570955	NA	0	0	EBC1
|Q9BVJ6|UT14A	EMD24h_vs_C	-0.732049	3.04003	-0.240803	14	0.813198	0.943584	NA	0	0	EBC1
|Q9H0E9|BRD8	EMD24h_vs_C	-0.520276	0.593899	-0.876034	14	0.395794	0.67073	NA	0	0	EBC1
|Q9H910|HN1L	EMD24h_vs_C	-0.384735	0.503267	-0.764475	14	0.457277	0.70784	NA	0.0333333	0.0333333	EBC1
|Q9NQS7|INCE	EMD24h_vs_C	-0.779848	0.632877	-1.23223	14	0.238158	0.570955	NA	0	0	EBC1
|Q9NV56|MRGBP	EMD24h_vs_C	-0.444413	0.268088	-1.65772	14	0.119604	0.375425	NA	0	0	EBC1
|Q9UHB6|LIMA1	EMD24h_vs_C	-0.885754	0.201163	-4.40317	14	0.000601135	0.00754759	NA	0	0	EBC1
|Q9UKV3|ACINU	EMD24h_vs_C	0.0942979	0.66348	0.142126	14	0.889005	0.943584	NA	0	0	EBC1
|Q9UQE7|SMC3	EMD24h_vs_C	-0.237906	0.274759	-0.865873	14	0.401155	0.67073	NA	0	0	EBC1
|Q9Y4K1|AIM1	EMD24h_vs_C	-0.471521	0.547501	-0.861222	14	0.403625	0.67073	NA	0	0	EBC1
|Q9Y6X4|F169A	EMD24h_vs_C	0.721011	1.83754	0.392379	14	0.700687	0.899746	NA	0.0333333	0.0333333	EBC1
|O00443|P3C2A	EMD2h_vs_C	-0.920961	0.501247	-1.83734	14	0.0874752	0.520247	NA	0	0	EBC1
|O14737|PDCD5	EMD2h_vs_C	-0.975246	1.33761	-0.729094	14	0.477965	0.857302	NA	0.0333333	0.0333333	EBC1
|O14757|CHK1_pS280	EMD2h_vs_C	-3.52981	2.45596	-1.43724	14	0.172622	0.629234	NA	0	0	EBC1
|O14757|CHK1_pS317	EMD2h_vs_C	-1.31779	1.26239	-1.04389	14	0.314226	0.75548	NA	0.0666667	0.0666667	EBC1
|O15355|PPM1G	EMD2h_vs_C	3.3728	1.41099	2.39037	14	0.0314432	0.323007	NA	0	0	EBC1
|O15530|PDPK1	EMD2h_vs_C	-0.696448	0.364913	-1.90853	14	0.0770402	0.512091	NA	0	0	EBC1
|O43379|WDR62	EMD2h_vs_C	0.331084	0.294731	1.12335	14	0.280185	0.718557	NA	0.0333333	0.0333333	EBC1
|O43504|LTOR5	EMD2h_vs_C	-1.15609	1.28812	-0.8975	14	0.384627	0.852212	NA	0	0	EBC1
|O60271|JIP4	EMD2h_vs_C	-0.580418	0.616788	-0.941033	14	0.362643	0.836299	NA	0.133333	0.133333	EBC1
|O60825|F262	EMD2h_vs_C	-1.91439	1.59314	-1.20164	14	0.249435	0.710411	NA	0	0	EBC1
|O60934|NBN	EMD2h_vs_C	0.0472456	2.40618	0.0196351	14	0.984612	0.996105	NA	0	0	EBC1
|O95251|KAT7	EMD2h_vs_C	0.296184	0.221373	1.33794	14	0.202245	0.672167	NA	0	0	EBC1
|O95453|PARN	EMD2h_vs_C	-0.0624526	0.3167	-0.197198	14	0.846507	0.996105	NA	0	0	EBC1
|O96017|CHK2	EMD2h_vs_C	-0.324043	1.07222	-0.302218	14	0.766929	0.971671	NA	0.133333	0.133333	EBC1
|P00533|EGFR_T693	EMD2h_vs_C	-1.48644	0.264926	-5.61076	14	6.42264e-05	0.00416791	NA	0	0	EBC1
|P00533|EGFR_pY1197	EMD2h_vs_C	0.806271	0.377278	2.13707	14	0.0507227	0.417419	NA	0.2	0	EBC1
|P04198|MYCN	EMD2h_vs_C	-0.551495	0.614279	-0.897792	14	0.384477	0.852212	NA	0	0	EBC1
|P04626|ERBB2	EMD2h_vs_C	0.100371	0.402515	0.249359	14	0.806705	0.971671	NA	0	0	EBC1
|P06400|RB	EMD2h_vs_C	-0.306388	0.602904	-0.508186	14	0.619235	0.963009	NA	0	0	EBC1
|P06493|CDK1	EMD2h_vs_C	1.92931	0.965769	1.99769	14	0.0655631	0.46304	NA	0	0	EBC1
|P06748|NPM	EMD2h_vs_C	-0.473605	1.38817	-0.341171	14	0.738041	0.971671	NA	0.0666667	0.0666667	EBC1
|P07355|ANXA2_pY188	EMD2h_vs_C	-1.22413	0.720047	-1.70007	14	0.111217	0.548134	NA	0	0	EBC1
|P07355|ANXA2_pY24	EMD2h_vs_C	-1.45998	0.263873	-5.53288	14	7.37682e-05	0.00416791	NA	0	0	EBC1
|P08581|MET	EMD2h_vs_C	-1.37053	1.60563	-0.853578	14	0.407707	0.852511	NA	0	0	EBC1
|P0C1Z6|TFPT	EMD2h_vs_C	0.589436	0.373755	1.57706	14	0.137103	0.553308	NA	0	0	EBC1
|P10398|ARAF	EMD2h_vs_C	-0.368751	0.267145	-1.38034	14	0.189124	0.647608	NA	0	0	EBC1
|P12270|TPR	EMD2h_vs_C	-0.692133	0.407558	-1.69824	14	0.111567	0.548134	NA	0	0	EBC1
|P15056|BRAF	EMD2h_vs_C	0.073597	0.563978	0.130496	14	0.89803	0.996105	NA	0	0	EBC1
|P15336|ATF2	EMD2h_vs_C	-0.535519	2.26968	-0.235945	14	0.816892	0.971671	NA	0	0	EBC1
|P16104|H2AX_pS	EMD2h_vs_C	-1.17346	1.92922	-0.608259	14	0.552756	0.918551	NA	0.0333333	0.0333333	EBC1
|P16104|H2AX_pST	EMD2h_vs_C	1.89427	2.83296	0.668655	14	0.51459	0.894595	NA	0	0	EBC1
|P16949|STMN1_pS25	EMD2h_vs_C	-0.702124	0.302984	-2.31736	14	0.0361395	0.340314	NA	0	0	EBC1
|P16949|STMN1_pS38	EMD2h_vs_C	-0.1481	0.188883	-0.784082	14	0.446056	0.852511	NA	0	0	EBC1
|P17535|JUND	EMD2h_vs_C	-2.23887	0.855806	-2.61609	14	0.0203301	0.22973	NA	0	0	EBC1
|P17612|KAPCA	EMD2h_vs_C	0.451937	0.538944	0.838559	14	0.415805	0.852511	NA	0	0	EBC1
|P23396|RS3	EMD2h_vs_C	-0.150772	0.202562	-0.744324	14	0.468991	0.854773	NA	0	0	EBC1
|P23588|IF4B	EMD2h_vs_C	-1.75006	0.468658	-3.7342	14	0.00222174	0.0627642	NA	0.0666667	0.0666667	EBC1
|P27361|MK03	EMD2h_vs_C	-6.14175	3.34091	-1.83835	14	0.0873189	0.520247	NA	0	0	EBC1
|P27708|PYR1	EMD2h_vs_C	-0.664271	0.208024	-3.19325	14	0.00650733	0.105441	NA	0	0	EBC1
|P29353|SHC1	EMD2h_vs_C	-0.508243	0.458322	-1.10892	14	0.286151	0.718557	NA	0	0	EBC1
|P29590|PML	EMD2h_vs_C	-0.105592	0.354532	-0.297835	14	0.770203	0.971671	NA	0	0	EBC1
|P29803|ODPAT	EMD2h_vs_C	-3.02533	1.86494	-1.62221	14	0.127053	0.553308	NA	0	0	EBC1
|P35222|CTNB1	EMD2h_vs_C	1.88116	2.77903	0.676912	14	0.509493	0.894595	NA	0	0	EBC1
|P35568|IRS1	EMD2h_vs_C	-0.164681	2.29944	-0.0716178	14	0.943919	0.996105	NA	0	0	EBC1
|P38398|BRCA1	EMD2h_vs_C	-1.45046	1.04081	-1.39359	14	0.185171	0.647608	NA	0	0	EBC1
|P40763|STAT3	EMD2h_vs_C	0.00145231	1.70626	0.000851165	14	0.999333	0.999333	NA	0	0	EBC1
|P42226|STAT6	EMD2h_vs_C	0.00672402	0.414615	0.0162175	14	0.98729	0.996105	NA	0	0	EBC1
|P46013|KI67	EMD2h_vs_C	-0.537701	1.49691	-0.359208	14	0.7248	0.971671	NA	0	0	EBC1
|P46527|CDN1B	EMD2h_vs_C	-0.997509	1.869	-0.533712	14	0.601913	0.963009	NA	0	0	EBC1
|P46734|MP2K3	EMD2h_vs_C	-0.97689	2.54782	-0.383423	14	0.707166	0.971671	NA	0	0	EBC1
|P49815|TSC2	EMD2h_vs_C	-2.65246	2.13386	-1.24303	14	0.234272	0.710411	NA	0	0	EBC1
|P49840|GSK3A	EMD2h_vs_C	-0.252926	0.234959	-1.07647	14	0.29992	0.73676	NA	0	0	EBC1
|P51587|BRCA2	EMD2h_vs_C	0.225223	0.689868	0.326472	14	0.748897	0.971671	NA	0	0	EBC1
|P51858|HDGF	EMD2h_vs_C	-0.553966	0.716989	-0.772629	14	0.452589	0.852511	NA	0	0	EBC1
|P52564|MP2K6	EMD2h_vs_C	-0.338113	3.0911	-0.109383	14	0.914451	0.996105	NA	0	0	EBC1
|P53396|ACLY	EMD2h_vs_C	-1.16516	0.557654	-2.08939	14	0.0554096	0.417419	NA	0.0333333	0.0333333	EBC1
|P55039|DRG2	EMD2h_vs_C	0.721425	0.638274	1.13027	14	0.277353	0.718557	NA	0	0	EBC1
|P61978|HNRPK	EMD2h_vs_C	-1.26441	0.869454	-1.45426	14	0.167926	0.629234	NA	0	0	EBC1
|P78527|PRKDC	EMD2h_vs_C	0.479378	0.597464	0.802354	14	0.435757	0.852511	NA	0	0	EBC1
|Q04637|IF4G1	EMD2h_vs_C	-1.07562	0.364108	-2.95412	14	0.0104603	0.131335	NA	0	0	EBC1
|Q08J23|NSUN2	EMD2h_vs_C	-0.162832	0.216712	-0.751376	14	0.46487	0.854773	NA	0	0	EBC1
|Q09161|NCBP1	EMD2h_vs_C	-1.89245	0.477233	-3.96546	14	0.00140835	0.0530478	NA	0	0	EBC1
|Q12888|TP53B_pS1317	EMD2h_vs_C	1.1844	0.558074	2.12231	14	0.0521332	0.417419	NA	0	0	EBC1
|Q12888|TP53B_pS831	EMD2h_vs_C	-0.0912835	0.230349	-0.396284	14	0.69787	0.971671	NA	0	0	EBC1
|Q12888|TP53B_pT855	EMD2h_vs_C	0.371157	4.0631	0.0913484	14	0.92851	0.996105	NA	0	0	EBC1
|Q13144|EI2BE	EMD2h_vs_C	2.25988	1.88916	1.19623	14	0.251473	0.710411	NA	0	0	EBC1
|Q13263|TIF1B_pS473	EMD2h_vs_C	0.0645026	1.28581	0.0501648	14	0.9607	0.996105	NA	0	0	EBC1
|Q13263|TIF1B_pS824	EMD2h_vs_C	-3.45668	1.96161	-1.76216	14	0.0998515	0.548134	NA	0	0	EBC1
|Q13315|ATM_pS1981	EMD2h_vs_C	-0.339031	1.34787	-0.251531	14	0.805058	0.971671	NA	0	0	EBC1
|Q13315|ATM_pS2996	EMD2h_vs_C	0.819654	1.28634	0.637197	14	0.534279	0.901482	NA	0	0	EBC1
|Q13330|MTA1	EMD2h_vs_C	-1.3584	0.843004	-1.61138	14	0.129405	0.553308	NA	0	0	EBC1
|Q13535|ATR	EMD2h_vs_C	0.458914	1.39674	0.328561	14	0.74735	0.971671	NA	0	0	EBC1
|Q13627|DYR1A	EMD2h_vs_C	-0.023132	0.239089	-0.0967506	14	0.924296	0.996105	NA	0	0	EBC1
|Q14011|CIRBP	EMD2h_vs_C	-2.5682	0.819992	-3.13198	14	0.00735029	0.105441	NA	0	0	EBC1
|Q14683|SMC1A	EMD2h_vs_C	3.07748	1.77748	1.73137	14	0.105353	0.548134	NA	0	0	EBC1
|Q14790|CA8	EMD2h_vs_C	0.459122	1.31196	0.349951	14	0.731584	0.971671	NA	0.3	0.3	EBC1
|Q14839|CHD4	EMD2h_vs_C	-0.848762	1.03509	-0.81999	14	0.425963	0.852511	NA	0.2	0.2	EBC1
|Q14980|NUMA1	EMD2h_vs_C	-2.36654	1.91329	-1.23689	14	0.236474	0.710411	NA	0	0	EBC1
|Q15262|PTPRK	EMD2h_vs_C	0.236018	0.493387	0.478363	14	0.639776	0.963009	NA	0	0	EBC1
|Q15418|KS6A1	EMD2h_vs_C	-0.361173	2.94784	-0.122521	14	0.904228	0.996105	NA	0	0	EBC1
|Q15554|TERF2	EMD2h_vs_C	-0.210257	0.450233	-0.466996	14	0.647687	0.963009	NA	0	0	EBC1
|Q15910|EZH2	EMD2h_vs_C	0.0880628	0.353946	0.248803	14	0.807126	0.971671	NA	0	0	EBC1
|Q53EL6|PDCD4	EMD2h_vs_C	-1.41391	0.419101	-3.37366	14	0.00454489	0.102715	NA	0	0	EBC1
|Q6PL18|ATAD2	EMD2h_vs_C	0.388348	0.609808	0.636836	14	0.534507	0.901482	NA	0	0	EBC1
|Q7Z589|EMSY	EMD2h_vs_C	-0.377706	0.73706	-0.512449	14	0.616326	0.963009	NA	0	0	EBC1
|Q8IVT2|MISP	EMD2h_vs_C	0.335293	0.21086	1.59012	14	0.134129	0.553308	NA	0	0	EBC1
|Q8N122|RPTOR_pS	EMD2h_vs_C	-0.739399	0.236669	-3.12419	14	0.00746487	0.105441	NA	0	0	EBC1
|Q8N122|RPTOR_pSS	EMD2h_vs_C	-0.77158	0.507121	-1.52149	14	0.150398	0.586036	NA	0	0	EBC1
|Q8NCD3|HJURP	EMD2h_vs_C	-3.16421	2.49661	-1.2674	14	0.225687	0.710411	NA	0	0	EBC1
|Q8TEK3|DOT1L	EMD2h_vs_C	-0.174787	0.503501	-0.347144	14	0.733646	0.971671	NA	0	0	EBC1
|Q8WXE1|ATRIP	EMD2h_vs_C	0.616749	1.87465	0.328994	14	0.74703	0.971671	NA	0.0333333	0.0333333	EBC1
|Q92796|DLG3	EMD2h_vs_C	0.20766	0.814037	0.255099	14	0.802356	0.971671	NA	0.0333333	0.0333333	EBC1
|Q92878|RAD50	EMD2h_vs_C	-0.150784	1.89792	-0.0794467	14	0.937802	0.996105	NA	0	0	EBC1
|Q92993|KAT5	EMD2h_vs_C	0.0170134	0.396513	0.0429076	14	0.966381	0.996105	NA	0	0	EBC1
|Q96B36|AKTS1	EMD2h_vs_C	-2.21776	1.88497	-1.17655	14	0.258994	0.713813	NA	0	0	EBC1
|Q96C19|EFHD2	EMD2h_vs_C	-0.134951	0.272477	-0.495276	14	0.628088	0.963009	NA	0	0	EBC1
|Q96EB6|SIR1	EMD2h_vs_C	-0.114037	0.648629	-0.175812	14	0.862959	0.996105	NA	0	0	EBC1
|Q96EZ8|MCRS1	EMD2h_vs_C	0.0186467	0.845006	0.022067	14	0.982706	0.996105	NA	0	0	EBC1
|Q96F86|EDC3	EMD2h_vs_C	2.88645	3.33032	0.866719	14	0.400707	0.852511	NA	0.0666667	0.0666667	EBC1
|Q96MG7|MAGG1	EMD2h_vs_C	0.245169	0.493361	0.496936	14	0.626946	0.963009	NA	0	0	EBC1
|Q96RL1|UIMC1	EMD2h_vs_C	-0.560074	0.725011	-0.772504	14	0.452661	0.852511	NA	0.1	0.1	EBC1
|Q96RT1|LAP2	EMD2h_vs_C	-0.148795	1.34972	-0.110241	14	0.913783	0.996105	NA	0.0333333	0.0333333	EBC1
|Q96T58|MINT	EMD2h_vs_C	-1.01367	0.626107	-1.61901	14	0.127745	0.553308	NA	0	0	EBC1
|Q9BVJ6|UT14A	EMD2h_vs_C	-3.71794	3.04003	-1.223	14	0.241519	0.710411	NA	0	0	EBC1
|Q9H0E9|BRD8	EMD2h_vs_C	0.289431	0.593899	0.48734	14	0.63356	0.963009	NA	0	0	EBC1
|Q9H910|HN1L	EMD2h_vs_C	0.5058	0.503267	1.00503	14	0.331936	0.781434	NA	0.0333333	0.0333333	EBC1
|Q9NQS7|INCE	EMD2h_vs_C	-0.149738	0.632877	-0.236599	14	0.816395	0.971671	NA	0	0	EBC1
|Q9NV56|MRGBP	EMD2h_vs_C	0.0323533	0.268088	0.120682	14	0.905658	0.996105	NA	0	0	EBC1
|Q9UHB6|LIMA1	EMD2h_vs_C	-0.157415	0.201163	-0.782524	14	0.446942	0.852511	NA	0	0	EBC1
|Q9UKV3|ACINU	EMD2h_vs_C	-0.075744	0.66348	-0.114162	14	0.910731	0.996105	NA	0	0	EBC1
|Q9UQE7|SMC3	EMD2h_vs_C	-0.0909807	0.274759	-0.33113	14	0.745451	0.971671	NA	0	0	EBC1
|Q9Y4K1|AIM1	EMD2h_vs_C	-0.153968	0.547501	-0.28122	14	0.782655	0.971671	NA	0	0	EBC1
|Q9Y6X4|F169A	EMD2h_vs_C	-2.12056	1.83754	-1.15402	14	0.267812	0.718557	NA	0.0666667	0.0666667	EBC1
|O00443|P3C2A	EMD48h_vs_C	-3.03831	0.501247	-6.06151	14	2.92891e-05	0.000413709	NA	0	0	EBC1
|O14737|PDCD5	EMD48h_vs_C	-1.72752	1.33761	-1.2915	14	0.217448	0.534166	NA	0	0	EBC1
|O14757|CHK1_pS280	EMD48h_vs_C	0.822823	2.45596	0.335032	14	0.742568	0.92209	NA	0	0	EBC1
|O14757|CHK1_pS317	EMD48h_vs_C	-2.93576	1.26239	-2.32557	14	0.0355805	0.149656	NA	0.0666667	0.0666667	EBC1
|O15355|PPM1G	EMD48h_vs_C	2.57329	1.41099	1.82375	14	0.0896063	0.2893	NA	0	0	EBC1
|O15530|PDPK1	EMD48h_vs_C	-0.689268	0.364913	-1.88885	14	0.0798058	0.265237	NA	0	0	EBC1
|O43379|WDR62	EMD48h_vs_C	-0.285823	0.294731	-0.969778	14	0.348614	0.645794	NA	0	0	EBC1
|O43504|LTOR5	EMD48h_vs_C	-0.472585	1.28812	-0.366879	14	0.719195	0.908778	NA	0	0	EBC1
|O60271|JIP4	EMD48h_vs_C	0.747323	0.616788	1.21164	14	0.245706	0.577114	NA	0	0	EBC1
|O60825|F262	EMD48h_vs_C	-3.79549	1.59314	-2.38239	14	0.0319269	0.144309	NA	0	0	EBC1
|O60934|NBN	EMD48h_vs_C	-2.90849	2.40618	-1.20876	14	0.246776	0.577114	NA	0	0	EBC1
|O95251|KAT7	EMD48h_vs_C	0.470649	0.221373	2.12604	14	0.051773	0.188721	NA	0	0	EBC1
|O95453|PARN	EMD48h_vs_C	0.466935	0.3167	1.47438	14	0.16251	0.427061	NA	0	0	EBC1
|O96017|CHK2	EMD48h_vs_C	0.386606	1.07222	0.360567	14	0.723805	0.908778	NA	0.1	0.1	EBC1
|P00533|EGFR_T693	EMD48h_vs_C	-1.56447	0.264926	-5.90533	14	3.83251e-05	0.000433074	NA	0	0	EBC1
|P00533|EGFR_pY1197	EMD48h_vs_C	0.609585	0.377278	1.61575	14	0.128453	0.36288	NA	0.2	0	EBC1
|P04198|MYCN	EMD48h_vs_C	-1.60118	0.614279	-2.60661	14	0.0207092	0.101745	NA	0	0	EBC1
|P04626|ERBB2	EMD48h_vs_C	-0.00872164	0.402515	-0.0216679	14	0.983019	0.998718	NA	0	0	EBC1
|P06400|RB	EMD48h_vs_C	-0.347004	0.602904	-0.575554	14	0.574052	0.791071	NA	0	0	EBC1
|P06493|CDK1	EMD48h_vs_C	1.40298	0.965769	1.45271	14	0.168349	0.432352	NA	0	0	EBC1
|P06748|NPM	EMD48h_vs_C	-0.571647	1.38817	-0.411798	14	0.686723	0.881814	NA	0.133333	0.133333	EBC1
|P07355|ANXA2_pY188	EMD48h_vs_C	0.43756	0.720047	0.607682	14	0.553128	0.779083	NA	0	0	EBC1
|P07355|ANXA2_pY24	EMD48h_vs_C	-2.0485	0.263873	-7.76322	14	1.9394e-06	5.4788e-05	NA	0	0	EBC1
|P08581|MET	EMD48h_vs_C	-1.16363	1.60563	-0.724718	14	0.480563	0.733833	NA	0	0	EBC1
|P0C1Z6|TFPT	EMD48h_vs_C	-0.648188	0.373755	-1.73426	14	0.104825	0.322831	NA	0	0	EBC1
|P10398|ARAF	EMD48h_vs_C	-0.956511	0.267145	-3.5805	14	0.00301285	0.0179186	NA	0	0	EBC1
|P12270|TPR	EMD48h_vs_C	-1.21707	0.407558	-2.98625	14	0.00981542	0.0554571	NA	0	0	EBC1
|P15056|BRAF	EMD48h_vs_C	-0.422248	0.563978	-0.748696	14	0.466434	0.732042	NA	0	0	EBC1
|P15336|ATF2	EMD48h_vs_C	-4.69237	2.26968	-2.06742	14	0.0577008	0.203756	NA	0	0	EBC1
|P16104|H2AX_pS	EMD48h_vs_C	0.421686	1.92922	0.218579	14	0.830132	0.997925	NA	0.0666667	0.0666667	EBC1
|P16104|H2AX_pST	EMD48h_vs_C	-3.13459	2.83296	-1.10647	14	0.287173	0.607975	NA	0	0	EBC1
|P16949|STMN1_pS25	EMD48h_vs_C	-0.777306	0.302984	-2.5655	14	0.0224323	0.105619	NA	0	0	EBC1
|P16949|STMN1_pS38	EMD48h_vs_C	-1.40486	0.188883	-7.4377	14	3.16507e-06	7.15305e-05	NA	0	0	EBC1
|P17535|JUND	EMD48h_vs_C	1.98798	0.855806	2.32294	14	0.0357586	0.149656	NA	0	0	EBC1
|P17612|KAPCA	EMD48h_vs_C	0.105013	0.538944	0.19485	14	0.84831	0.998718	NA	0	0	EBC1
|P23396|RS3	EMD48h_vs_C	-1.4118	0.202562	-6.9697	14	6.55529e-06	0.000123458	NA	0	0	EBC1
|P23588|IF4B	EMD48h_vs_C	-3.09735	0.468658	-6.60897	14	1.17206e-05	0.000189205	NA	0	0	EBC1
|P27361|MK03	EMD48h_vs_C	-6.63903	3.34091	-1.9872	14	0.0668282	0.228836	NA	0	0	EBC1
|P27708|PYR1	EMD48h_vs_C	-2.5804	0.208024	-12.4044	14	6.10536e-09	6.89905e-07	NA	0	0	EBC1
|P29353|SHC1	EMD48h_vs_C	-0.190587	0.458322	-0.415836	14	0.683834	0.881814	NA	0	0	EBC1
|P29590|PML	EMD48h_vs_C	0.368177	0.354532	1.03849	14	0.316647	0.609135	NA	0	0	EBC1
|P29803|ODPAT	EMD48h_vs_C	1.32979	1.86494	0.713048	14	0.487532	0.734549	NA	0	0	EBC1
|P35222|CTNB1	EMD48h_vs_C	-2.45249	2.77903	-0.882498	14	0.392409	0.668275	NA	0	0	EBC1
|P35568|IRS1	EMD48h_vs_C	-0.110371	2.29944	-0.047999	14	0.962395	0.998718	NA	0	0	EBC1
|P38398|BRCA1	EMD48h_vs_C	-0.53439	1.04081	-0.513438	14	0.615651	0.828198	NA	0	0	EBC1
|P40763|STAT3	EMD48h_vs_C	0.272088	1.70626	0.159465	14	0.875581	0.998718	NA	0	0	EBC1
|P42226|STAT6	EMD48h_vs_C	-0.0434092	0.414615	-0.104698	14	0.918101	0.998718	NA	0.0333333	0.0333333	EBC1
|P46013|KI67	EMD48h_vs_C	-1.64429	1.49691	-1.09846	14	0.290537	0.607975	NA	0	0	EBC1
|P46527|CDN1B	EMD48h_vs_C	1.61482	1.869	0.864002	14	0.402148	0.668275	NA	0.0333333	0.0333333	EBC1
|P46734|MP2K3	EMD48h_vs_C	0.309603	2.54782	0.121517	14	0.905008	0.998718	NA	0	0	EBC1
|P49815|TSC2	EMD48h_vs_C	0.216782	2.13386	0.101591	14	0.920522	0.998718	NA	0	0	EBC1
|P49840|GSK3A	EMD48h_vs_C	-0.85685	0.234959	-3.6468	14	0.00264157	0.0170353	NA	0	0	EBC1
|P51587|BRCA2	EMD48h_vs_C	0.431656	0.689868	0.625709	14	0.541573	0.779083	NA	0	0	EBC1
|P51858|HDGF	EMD48h_vs_C	0.0282544	0.716989	0.0394071	14	0.969122	0.998718	NA	0	0	EBC1
|P52564|MP2K6	EMD48h_vs_C	3.28913	3.0911	1.06407	14	0.305308	0.609135	NA	0	0	EBC1
|P53396|ACLY	EMD48h_vs_C	-2.41859	0.557654	-4.33708	14	0.00068281	0.00593519	NA	0	0	EBC1
|P55039|DRG2	EMD48h_vs_C	-0.579088	0.638274	-0.907272	14	0.379615	0.659946	NA	0	0	EBC1
|P61978|HNRPK	EMD48h_vs_C	-3.2025	0.869454	-3.68334	14	0.00245704	0.0170353	NA	0	0	EBC1
|P78527|PRKDC	EMD48h_vs_C	0.691922	0.597464	1.1581	14	0.2662	0.589815	NA	0	0	EBC1
|Q04637|IF4G1	EMD48h_vs_C	-3.45966	0.364108	-9.50173	14	1.75271e-07	9.90282e-06	NA	0	0	EBC1
|Q08J23|NSUN2	EMD48h_vs_C	-0.179524	0.216712	-0.828397	14	0.421344	0.68017	NA	0	0	EBC1
|Q09161|NCBP1	EMD48h_vs_C	-2.29174	0.477233	-4.80214	14	0.00028143	0.00289105	NA	0	0	EBC1
|Q12888|TP53B_pS1317	EMD48h_vs_C	-0.305836	0.558074	-0.54802	14	0.592309	0.806397	NA	0	0	EBC1
|Q12888|TP53B_pS831	EMD48h_vs_C	0.141597	0.230349	0.614709	14	0.548608	0.779083	NA	0	0	EBC1
|Q12888|TP53B_pT855	EMD48h_vs_C	-3.85771	4.0631	-0.949449	14	0.358495	0.648358	NA	0	0	EBC1
|Q13144|EI2BE	EMD48h_vs_C	1.96037	1.88916	1.03769	14	0.317006	0.609135	NA	0	0	EBC1
|Q13263|TIF1B_pS473	EMD48h_vs_C	0.0168293	1.28581	0.0130884	14	0.989742	0.998718	NA	0	0	EBC1
|Q13263|TIF1B_pS824	EMD48h_vs_C	2.35289	1.96161	1.19947	14	0.250253	0.577114	NA	0	0	EBC1
|Q13315|ATM_pS1981	EMD48h_vs_C	0.113091	1.34787	0.0839038	14	0.934321	0.998718	NA	0	0	EBC1
|Q13315|ATM_pS2996	EMD48h_vs_C	-0.0688334	1.28634	-0.0535109	14	0.958081	0.998718	NA	0	0	EBC1
|Q13330|MTA1	EMD48h_vs_C	-2.48025	0.843004	-2.94216	14	0.0107109	0.0576348	NA	0	0	EBC1
|Q13535|ATR	EMD48h_vs_C	-1.30154	1.39674	-0.93184	14	0.367211	0.648358	NA	0	0	EBC1
|Q13627|DYR1A	EMD48h_vs_C	-0.174404	0.239089	-0.729454	14	0.477751	0.733833	NA	0	0	EBC1
|Q14011|CIRBP	EMD48h_vs_C	-1.76034	0.819992	-2.14678	14	0.0498148	0.187636	NA	0	0	EBC1
|Q14683|SMC1A	EMD48h_vs_C	3.96944	1.77748	2.23318	14	0.0423757	0.167751	NA	0	0	EBC1
|Q14790|CA8	EMD48h_vs_C	-1.35838	1.31196	-1.03538	14	0.318044	0.609135	NA	0.333333	0.333333	EBC1
|Q14839|CHD4	EMD48h_vs_C	-2.74814	1.03509	-2.65498	14	0.0188448	0.0967939	NA	0.2	0.2	EBC1
|Q14980|NUMA1	EMD48h_vs_C	-0.458641	1.91329	-0.239713	14	0.814027	0.989086	NA	0	0	EBC1
|Q15262|PTPRK	EMD48h_vs_C	0.00206519	0.493387	0.00418574	14	0.996719	0.998718	NA	0	0	EBC1
|Q15418|KS6A1	EMD48h_vs_C	-2.37983	2.94784	-0.807315	14	0.432988	0.689121	NA	0	0	EBC1
|Q15554|TERF2	EMD48h_vs_C	-1.6358	0.450233	-3.63323	14	0.00271359	0.0170353	NA	0	0	EBC1
|Q15910|EZH2	EMD48h_vs_C	-0.0520447	0.353946	-0.147041	14	0.885196	0.998718	NA	0	0	EBC1
|Q53EL6|PDCD4	EMD48h_vs_C	-0.178075	0.419101	-0.424897	14	0.67737	0.881814	NA	0	0	EBC1
|Q6PL18|ATAD2	EMD48h_vs_C	-2.23416	0.609808	-3.66371	14	0.00255451	0.0170353	NA	0	0	EBC1
|Q7Z589|EMSY	EMD48h_vs_C	-0.129457	0.73706	-0.175639	14	0.863093	0.998718	NA	0	0	EBC1
|Q8IVT2|MISP	EMD48h_vs_C	-0.469116	0.21086	-2.22477	14	0.0430512	0.167751	NA	0	0	EBC1
|Q8N122|RPTOR_pS	EMD48h_vs_C	-0.949782	0.236669	-4.01313	14	0.00128261	0.0103525	NA	0	0	EBC1
|Q8N122|RPTOR_pSS	EMD48h_vs_C	-0.422662	0.507121	-0.833454	14	0.418582	0.68017	NA	0	0	EBC1
|Q8NCD3|HJURP	EMD48h_vs_C	-3.85731	2.49661	-1.54502	14	0.144642	0.389155	NA	0	0	EBC1
|Q8TEK3|DOT1L	EMD48h_vs_C	-0.474934	0.503501	-0.943263	14	0.361541	0.648358	NA	0	0	EBC1
|Q8WXE1|ATRIP	EMD48h_vs_C	-2.58871	1.87465	-1.3809	14	0.188955	0.474488	NA	0.0333333	0.0333333	EBC1
|Q92796|DLG3	EMD48h_vs_C	0.811974	0.814037	0.997466	14	0.335467	0.631797	NA	0	0	EBC1
|Q92878|RAD50	EMD48h_vs_C	-0.61189	1.89792	-0.3224	14	0.751914	0.923546	NA	0	0	EBC1
|Q92993|KAT5	EMD48h_vs_C	-0.0186497	0.396513	-0.0470342	14	0.96315	0.998718	NA	0	0	EBC1
|Q96B36|AKTS1	EMD48h_vs_C	-0.00308251	1.88497	-0.00163531	14	0.998718	0.998718	NA	0	0	EBC1
|Q96C19|EFHD2	EMD48h_vs_C	-2.21405	0.272477	-8.12566	14	1.1417e-06	4.30041e-05	NA	0	0	EBC1
|Q96EB6|SIR1	EMD48h_vs_C	-1.02241	0.648629	-1.57626	14	0.137287	0.378377	NA	0	0	EBC1
|Q96EZ8|MCRS1	EMD48h_vs_C	-0.943107	0.845006	-1.1161	14	0.283172	0.607975	NA	0	0	EBC1
|Q96F86|EDC3	EMD48h_vs_C	3.46686	3.33032	1.041	14	0.315521	0.609135	NA	0.0666667	0.0666667	EBC1
|Q96MG7|MAGG1	EMD48h_vs_C	0.218769	0.493361	0.443425	14	0.664234	0.881814	NA	0	0	EBC1
|Q96RL1|UIMC1	EMD48h_vs_C	0.0298608	0.725011	0.0411867	14	0.967729	0.998718	NA	0	0	EBC1
|Q96RT1|LAP2	EMD48h_vs_C	-0.874737	1.34972	-0.648087	14	0.527416	0.779083	NA	0	0	EBC1
|Q96T58|MINT	EMD48h_vs_C	-0.375312	0.626107	-0.599438	14	0.558458	0.779083	NA	0	0	EBC1
|Q9BVJ6|UT14A	EMD48h_vs_C	-0.40025	3.04003	-0.13166	14	0.897127	0.998718	NA	0	0	EBC1
|Q9H0E9|BRD8	EMD48h_vs_C	0.371284	0.593899	0.625163	14	0.54192	0.779083	NA	0	0	EBC1
|Q9H910|HN1L	EMD48h_vs_C	-0.855114	0.503267	-1.69913	14	0.111397	0.331261	NA	0.0333333	0.0333333	EBC1
|Q9NQS7|INCE	EMD48h_vs_C	-3.78429	0.632877	-5.97951	14	3.37157e-05	0.000423319	NA	0	0	EBC1
|Q9NV56|MRGBP	EMD48h_vs_C	-0.317042	0.268088	-1.18261	14	0.256661	0.580054	NA	0	0	EBC1
|Q9UHB6|LIMA1	EMD48h_vs_C	-0.931601	0.201163	-4.63108	14	0.000388798	0.00366118	NA	0	0	EBC1
|Q9UKV3|ACINU	EMD48h_vs_C	0.0524504	0.66348	0.0790535	14	0.938109	0.998718	NA	0	0	EBC1
|Q9UQE7|SMC3	EMD48h_vs_C	-0.475179	0.274759	-1.72944	14	0.105706	0.322831	NA	0	0	EBC1
|Q9Y4K1|AIM1	EMD48h_vs_C	0.476538	0.547501	0.870387	14	0.398767	0.668275	NA	0	0	EBC1
|Q9Y6X4|F169A	EMD48h_vs_C	-2.97956	1.83754	-1.6215	14	0.127208	0.36288	NA	0	0	EBC1
|O00443|P3C2A	EMD4h_vs_C	-1.57222	0.501247	-3.13662	14	0.00728282	0.0910447	NA	0	0	EBC1
|O14737|PDCD5	EMD4h_vs_C	-1.10305	1.33761	-0.824644	14	0.423402	0.789579	NA	0.0666667	0.0666667	EBC1
|O14757|CHK1_pS280	EMD4h_vs_C	-3.91628	2.45596	-1.59461	14	0.13312	0.530928	NA	0	0	EBC1
|O14757|CHK1_pS317	EMD4h_vs_C	-0.838695	1.26239	-0.664373	14	0.517245	0.811788	NA	0	0	EBC1
|O15355|PPM1G	EMD4h_vs_C	2.15463	1.41099	1.52703	14	0.149025	0.532438	NA	0	0	EBC1
|O15530|PDPK1	EMD4h_vs_C	-0.0778407	0.364913	-0.213313	14	0.834158	0.966229	NA	0	0	EBC1
|O43379|WDR62	EMD4h_vs_C	-0.153384	0.294731	-0.520421	14	0.610902	0.852246	NA	0	0	EBC1
|O43504|LTOR5	EMD4h_vs_C	0.814158	1.28812	0.63205	14	0.53754	0.830377	NA	0	0	EBC1
|O60271|JIP4	EMD4h_vs_C	-0.0939482	0.616788	-0.152318	14	0.881109	0.966229	NA	0.0333333	0.0333333	EBC1
|O60825|F262	EMD4h_vs_C	-2.04673	1.59314	-1.28471	14	0.219743	0.677432	NA	0	0	EBC1
|O60934|NBN	EMD4h_vs_C	1.63003	2.40618	0.677432	14	0.509173	0.811788	NA	0	0	EBC1
|O95251|KAT7	EMD4h_vs_C	0.556874	0.221373	2.51554	14	0.0247129	0.164268	NA	0	0	EBC1
|O95453|PARN	EMD4h_vs_C	0.17253	0.3167	0.544774	14	0.594481	0.852246	NA	0	0	EBC1
|O96017|CHK2	EMD4h_vs_C	0.943902	1.07222	0.880328	14	0.393543	0.776654	NA	0.0666667	0.0666667	EBC1
|P00533|EGFR_T693	EMD4h_vs_C	-1.9911	0.264926	-7.5157	14	2.81114e-06	0.000317659	NA	0	0	EBC1
|P00533|EGFR_pY1197	EMD4h_vs_C	0.589138	0.377278	1.56155	14	0.14071	0.530928	NA	0.2	0	EBC1
|P04198|MYCN	EMD4h_vs_C	-0.629859	0.614279	-1.02536	14	0.322584	0.711324	NA	0	0	EBC1
|P04626|ERBB2	EMD4h_vs_C	0.0689612	0.402515	0.171326	14	0.866419	0.966229	NA	0	0	EBC1
|P06400|RB	EMD4h_vs_C	-0.549767	0.602904	-0.911865	14	0.377274	0.775127	NA	0	0	EBC1
|P06493|CDK1	EMD4h_vs_C	0.684278	0.965769	0.708532	14	0.490245	0.811788	NA	0	0	EBC1
|P06748|NPM	EMD4h_vs_C	-0.629324	1.38817	-0.453347	14	0.657246	0.873751	NA	0.166667	0.166667	EBC1
|P07355|ANXA2_pY188	EMD4h_vs_C	-1.09445	0.720047	-1.51996	14	0.150779	0.532438	NA	0	0	EBC1
|P07355|ANXA2_pY24	EMD4h_vs_C	-1.20485	0.263873	-4.56603	14	0.000440032	0.0124309	NA	0	0	EBC1
|P08581|MET	EMD4h_vs_C	0.121859	1.60563	0.0758947	14	0.940577	0.966229	NA	0	0	EBC1
|P0C1Z6|TFPT	EMD4h_vs_C	0.396946	0.373755	1.06205	14	0.306192	0.711324	NA	0	0	EBC1
|P10398|ARAF	EMD4h_vs_C	-0.351867	0.267145	-1.31714	14	0.208943	0.677432	NA	0	0	EBC1
|P12270|TPR	EMD4h_vs_C	-0.376265	0.407558	-0.923217	14	0.371533	0.775127	NA	0	0	EBC1
|P15056|BRAF	EMD4h_vs_C	0.636917	0.563978	1.12933	14	0.277738	0.711324	NA	0	0	EBC1
|P15336|ATF2	EMD4h_vs_C	1.29221	2.26968	0.569337	14	0.578149	0.852246	NA	0	0	EBC1
|P16104|H2AX_pS	EMD4h_vs_C	-3.03617	1.92922	-1.57378	14	0.137859	0.530928	NA	0.0333333	0.0333333	EBC1
|P16104|H2AX_pST	EMD4h_vs_C	-1.48043	2.83296	-0.522574	14	0.609442	0.852246	NA	0	0	EBC1
|P16949|STMN1_pS25	EMD4h_vs_C	-0.894438	0.302984	-2.9521	14	0.0105022	0.101712	NA	0	0	EBC1
|P16949|STMN1_pS38	EMD4h_vs_C	-0.409854	0.188883	-2.16988	14	0.0477148	0.269589	NA	0	0	EBC1
|P17535|JUND	EMD4h_vs_C	-0.465088	0.855806	-0.543451	14	0.595368	0.852246	NA	0	0	EBC1
|P17612|KAPCA	EMD4h_vs_C	0.462508	0.538944	0.858175	14	0.405249	0.776654	NA	0	0	EBC1
|P23396|RS3	EMD4h_vs_C	-0.258817	0.202562	-1.27771	14	0.222132	0.677432	NA	0	0	EBC1
|P23588|IF4B	EMD4h_vs_C	-1.7698	0.468658	-3.77632	14	0.00204423	0.0384997	NA	0	0	EBC1
|P27361|MK03	EMD4h_vs_C	-2.23634	3.34091	-0.669381	14	0.514141	0.811788	NA	0	0	EBC1
|P27708|PYR1	EMD4h_vs_C	-0.641911	0.208024	-3.08576	14	0.00805705	0.0910447	NA	0	0	EBC1
|P29353|SHC1	EMD4h_vs_C	-0.800367	0.458322	-1.7463	14	0.102653	0.483325	NA	0	0	EBC1
|P29590|PML	EMD4h_vs_C	-0.144746	0.354532	-0.408273	14	0.689249	0.895232	NA	0	0	EBC1
|P29803|ODPAT	EMD4h_vs_C	-0.858565	1.86494	-0.460371	14	0.652319	0.873751	NA	0	0	EBC1
|P35222|CTNB1	EMD4h_vs_C	-0.224633	2.77903	-0.0808314	14	0.93672	0.966229	NA	0	0	EBC1
|P35568|IRS1	EMD4h_vs_C	-2.40686	2.29944	-1.04672	14	0.312966	0.711324	NA	0	0	EBC1
|P38398|BRCA1	EMD4h_vs_C	-0.75817	1.04081	-0.728445	14	0.47835	0.811788	NA	0	0	EBC1
|P40763|STAT3	EMD4h_vs_C	5.01283	1.70626	2.93791	14	0.0108013	0.101712	NA	0	0	EBC1
|P42226|STAT6	EMD4h_vs_C	0.303787	0.414615	0.732697	14	0.475833	0.811788	NA	0	0	EBC1
|P46013|KI67	EMD4h_vs_C	0.190137	1.49691	0.12702	14	0.900731	0.966229	NA	0	0	EBC1
|P46527|CDN1B	EMD4h_vs_C	-1.96555	1.869	-1.05166	14	0.310772	0.711324	NA	0	0	EBC1
|P46734|MP2K3	EMD4h_vs_C	-2.28187	2.54782	-0.895619	14	0.385597	0.776654	NA	0	0	EBC1
|P49815|TSC2	EMD4h_vs_C	-3.36518	2.13386	-1.57704	14	0.137109	0.530928	NA	0	0	EBC1
|P49840|GSK3A	EMD4h_vs_C	-0.250216	0.234959	-1.06493	14	0.30493	0.711324	NA	0	0	EBC1
|P51587|BRCA2	EMD4h_vs_C	0.650155	0.689868	0.942434	14	0.36195	0.771705	NA	0	0	EBC1
|P51858|HDGF	EMD4h_vs_C	-1.61978	0.716989	-2.25914	14	0.0403517	0.239987	NA	0.0333333	0.0333333	EBC1
|P52564|MP2K6	EMD4h_vs_C	0.888931	3.0911	0.287577	14	0.777883	0.955444	NA	0	0	EBC1
|P53396|ACLY	EMD4h_vs_C	-2.02172	0.557654	-3.62541	14	0.00275603	0.0444902	NA	0	0	EBC1
|P55039|DRG2	EMD4h_vs_C	0.246292	0.638274	0.385873	14	0.705391	0.905787	NA	0	0	EBC1
|P61978|HNRPK	EMD4h_vs_C	-2.358	0.869454	-2.71204	14	0.0168543	0.126969	NA	0	0	EBC1
|P78527|PRKDC	EMD4h_vs_C	0.463731	0.597464	0.776165	14	0.450566	0.811788	NA	0	0	EBC1
|Q04637|IF4G1	EMD4h_vs_C	-1.86401	0.364108	-5.11939	14	0.000156027	0.005877	NA	0	0	EBC1
|Q08J23|NSUN2	EMD4h_vs_C	-0.185871	0.216712	-0.857686	14	0.40551	0.776654	NA	0	0	EBC1
|Q09161|NCBP1	EMD4h_vs_C	-2.93368	0.477233	-6.14727	14	2.53052e-05	0.00142975	NA	0	0	EBC1
|Q12888|TP53B_pS1317	EMD4h_vs_C	0.703905	0.558074	1.26131	14	0.227809	0.677432	NA	0	0	EBC1
|Q12888|TP53B_pS831	EMD4h_vs_C	0.0578899	0.230349	0.251314	14	0.805222	0.966229	NA	0	0	EBC1
|Q12888|TP53B_pT855	EMD4h_vs_C	-1.29297	4.0631	-0.318222	14	0.755014	0.947962	NA	0	0	EBC1
|Q13144|EI2BE	EMD4h_vs_C	0.4391	1.88916	0.232431	14	0.819567	0.966229	NA	0	0	EBC1
|Q13263|TIF1B_pS473	EMD4h_vs_C	-3.37651	1.28581	-2.62597	14	0.0199424	0.140843	NA	0	0	EBC1
|Q13263|TIF1B_pS824	EMD4h_vs_C	2.35776	1.96161	1.20195	14	0.249321	0.704332	NA	0	0	EBC1
|Q13315|ATM_pS1981	EMD4h_vs_C	-0.131192	1.34787	-0.0973328	14	0.923842	0.966229	NA	0	0	EBC1
|Q13315|ATM_pS2996	EMD4h_vs_C	0.861398	1.28634	0.669649	14	0.513975	0.811788	NA	0	0	EBC1
|Q13330|MTA1	EMD4h_vs_C	0.179969	0.843004	0.213485	14	0.834027	0.966229	NA	0	0	EBC1
|Q13535|ATR	EMD4h_vs_C	-0.184954	1.39674	-0.132419	14	0.896537	0.966229	NA	0	0	EBC1
|Q13627|DYR1A	EMD4h_vs_C	-0.0264114	0.239089	-0.110467	14	0.913607	0.966229	NA	0	0	EBC1
|Q14011|CIRBP	EMD4h_vs_C	-2.28353	0.819992	-2.78482	14	0.0146101	0.126969	NA	0	0	EBC1
|Q14683|SMC1A	EMD4h_vs_C	-0.0600052	1.77748	-0.0337585	14	0.973546	0.982239	NA	0	0	EBC1
|Q14790|CA8	EMD4h_vs_C	-1.07515	1.31196	-0.8195	14	0.426233	0.789579	NA	0.266667	0.266667	EBC1
|Q14839|CHD4	EMD4h_vs_C	-0.604842	1.03509	-0.584338	14	0.56829	0.852246	NA	0.2	0.2	EBC1
|Q14980|NUMA1	EMD4h_vs_C	-1.99201	1.91329	-1.04114	14	0.315456	0.711324	NA	0	0	EBC1
|Q15262|PTPRK	EMD4h_vs_C	-0.148276	0.493387	-0.300526	14	0.768192	0.953909	NA	0	0	EBC1
|Q15418|KS6A1	EMD4h_vs_C	-3.08117	2.94784	-1.04523	14	0.313629	0.711324	NA	0	0	EBC1
|Q15554|TERF2	EMD4h_vs_C	-0.303759	0.450233	-0.674671	14	0.510873	0.811788	NA	0	0	EBC1
|Q15910|EZH2	EMD4h_vs_C	0.050747	0.353946	0.143375	14	0.888037	0.966229	NA	0	0	EBC1
|Q53EL6|PDCD4	EMD4h_vs_C	-1.4424	0.419101	-3.44165	14	0.00397003	0.0560766	NA	0	0	EBC1
|Q6PL18|ATAD2	EMD4h_vs_C	-1.10363	0.609808	-1.8098	14	0.0918405	0.451217	NA	0	0	EBC1
|Q7Z589|EMSY	EMD4h_vs_C	-0.151897	0.73706	-0.206085	14	0.839691	0.966229	NA	0	0	EBC1
|Q8IVT2|MISP	EMD4h_vs_C	0.274789	0.21086	1.30318	14	0.21354	0.677432	NA	0	0	EBC1
|Q8N122|RPTOR_pS	EMD4h_vs_C	-1.04404	0.236669	-4.4114	14	0.000591696	0.0133723	NA	0	0	EBC1
|Q8N122|RPTOR_pSS	EMD4h_vs_C	0.516444	0.507121	1.01838	14	0.325773	0.711324	NA	0	0	EBC1
|Q8NCD3|HJURP	EMD4h_vs_C	-0.376991	2.49661	-0.151001	14	0.882129	0.966229	NA	0	0	EBC1
|Q8TEK3|DOT1L	EMD4h_vs_C	-0.214149	0.503501	-0.42532	14	0.677069	0.889637	NA	0	0	EBC1
|Q8WXE1|ATRIP	EMD4h_vs_C	0.143854	1.87465	0.0767362	14	0.939919	0.966229	NA	0.0666667	0.0666667	EBC1
|Q92796|DLG3	EMD4h_vs_C	0.067809	0.814037	0.0832996	14	0.934793	0.966229	NA	0	0	EBC1
|Q92878|RAD50	EMD4h_vs_C	-3.55832	1.89792	-1.87485	14	0.0818283	0.4203	NA	0	0	EBC1
|Q92993|KAT5	EMD4h_vs_C	0.185194	0.396513	0.467057	14	0.647645	0.873751	NA	0	0	EBC1
|Q96B36|AKTS1	EMD4h_vs_C	-3.23785	1.88497	-1.71772	14	0.107875	0.487596	NA	0	0	EBC1
|Q96C19|EFHD2	EMD4h_vs_C	0.425202	0.272477	1.56051	14	0.140954	0.530928	NA	0	0	EBC1
|Q96EB6|SIR1	EMD4h_vs_C	-0.658347	0.648629	-1.01498	14	0.327335	0.711324	NA	0.0333333	0.0333333	EBC1
|Q96EZ8|MCRS1	EMD4h_vs_C	-1.04647	0.845006	-1.23841	14	0.235927	0.683584	NA	0	0	EBC1
|Q96F86|EDC3	EMD4h_vs_C	-0.255609	3.33032	-0.0767519	14	0.939907	0.966229	NA	0.0666667	0.0666667	EBC1
|Q96MG7|MAGG1	EMD4h_vs_C	0.260822	0.493361	0.528664	14	0.605319	0.852246	NA	0	0	EBC1
|Q96RL1|UIMC1	EMD4h_vs_C	-1.01571	0.725011	-1.40095	14	0.183003	0.626648	NA	0.0666667	0.0666667	EBC1
|Q96RT1|LAP2	EMD4h_vs_C	-0.613519	1.34972	-0.454552	14	0.6564	0.873751	NA	0	0	EBC1
|Q96T58|MINT	EMD4h_vs_C	-0.666124	0.626107	-1.06391	14	0.305375	0.711324	NA	0	0	EBC1
|Q9BVJ6|UT14A	EMD4h_vs_C	-3.55625	3.04003	-1.16981	14	0.261608	0.711324	NA	0	0	EBC1
|Q9H0E9|BRD8	EMD4h_vs_C	-1.34422	0.593899	-2.26338	14	0.0400305	0.239987	NA	0	0	EBC1
|Q9H910|HN1L	EMD4h_vs_C	0.379191	0.503267	0.753459	14	0.463658	0.811788	NA	0.0333333	0.0333333	EBC1
|Q9NQS7|INCE	EMD4h_vs_C	-0.423256	0.632877	-0.668781	14	0.514512	0.811788	NA	0	0	EBC1
|Q9NV56|MRGBP	EMD4h_vs_C	-0.166815	0.268088	-0.622239	14	0.543787	0.830377	NA	0	0	EBC1
|Q9UHB6|LIMA1	EMD4h_vs_C	-0.550415	0.201163	-2.73617	14	0.0160755	0.126969	NA	0	0	EBC1
|Q9UKV3|ACINU	EMD4h_vs_C	-0.0247834	0.66348	-0.0373536	14	0.97073	0.982239	NA	0	0	EBC1
|Q9UQE7|SMC3	EMD4h_vs_C	-0.530593	0.274759	-1.93112	14	0.0739709	0.398034	NA	0	0	EBC1
|Q9Y4K1|AIM1	EMD4h_vs_C	-0.179731	0.547501	-0.328275	14	0.747562	0.947962	NA	0	0	EBC1
|Q9Y6X4|F169A	EMD4h_vs_C	-0.0334567	1.83754	-0.0182073	14	0.98573	0.98573	NA	0.0666667	0.0666667	EBC1
|O00443|P3C2A	EMD6h_vs_C	-2.02481	0.501247	-4.03954	14	0.00121793	0.0152918	NA	0	0	EBC1
|O14737|PDCD5	EMD6h_vs_C	-0.893236	1.33761	-0.667783	14	0.51513	0.933402	NA	0.0666667	0.0666667	EBC1
|O14757|CHK1_pS280	EMD6h_vs_C	-5.44641	2.45596	-2.21763	14	0.0436324	0.259498	NA	0	0	EBC1
|O14757|CHK1_pS317	EMD6h_vs_C	-2.61531	1.26239	-2.07172	14	0.0572451	0.281248	NA	0	0	EBC1
|O15355|PPM1G	EMD6h_vs_C	3.04824	1.41099	2.16035	14	0.0485706	0.262072	NA	0	0	EBC1
|O15530|PDPK1	EMD6h_vs_C	-0.182559	0.364913	-0.500282	14	0.624649	0.933402	NA	0	0	EBC1
|O43379|WDR62	EMD6h_vs_C	0.0874713	0.294731	0.296784	14	0.770989	0.986863	NA	0.0333333	0.0333333	EBC1
|O43504|LTOR5	EMD6h_vs_C	0.0459699	1.28812	0.0356875	14	0.972035	0.998802	NA	0	0	EBC1
|O60271|JIP4	EMD6h_vs_C	-0.241338	0.616788	-0.391282	14	0.70148	0.951224	NA	0	0	EBC1
|O60825|F262	EMD6h_vs_C	-5.71334	1.59314	-3.58621	14	0.00297892	0.0306016	NA	0	0	EBC1
|O60934|NBN	EMD6h_vs_C	-0.242696	2.40618	-0.100864	14	0.921089	0.998802	NA	0	0	EBC1
|O95251|KAT7	EMD6h_vs_C	0.545153	0.221373	2.4626	14	0.027372	0.181943	NA	0	0	EBC1
|O95453|PARN	EMD6h_vs_C	0.165112	0.3167	0.521353	14	0.61027	0.933402	NA	0	0	EBC1
|O96017|CHK2	EMD6h_vs_C	-0.944454	1.07222	-0.880843	14	0.393274	0.888832	NA	0.0666667	0.0666667	EBC1
|P00533|EGFR_T693	EMD6h_vs_C	-1.56582	0.264926	-5.91039	14	3.79904e-05	0.00143097	NA	0	0	EBC1
|P00533|EGFR_pY1197	EMD6h_vs_C	0.656811	0.377278	1.74092	14	0.103618	0.433662	NA	0.2	0	EBC1
|P04198|MYCN	EMD6h_vs_C	-0.364725	0.614279	-0.593745	14	0.562154	0.933402	NA	0	0	EBC1
|P04626|ERBB2	EMD6h_vs_C	0.173774	0.402515	0.431721	14	0.672519	0.949933	NA	0	0	EBC1
|P06400|RB	EMD6h_vs_C	-0.0131198	0.602904	-0.0217609	14	0.982946	0.998802	NA	0	0	EBC1
|P06493|CDK1	EMD6h_vs_C	1.65771	0.965769	1.71647	14	0.108109	0.436297	NA	0	0	EBC1
|P06748|NPM	EMD6h_vs_C	-0.149819	1.38817	-0.107926	14	0.915586	0.998802	NA	0.1	0.1	EBC1
|P07355|ANXA2_pY188	EMD6h_vs_C	-0.146619	0.720047	-0.203624	14	0.841578	0.998802	NA	0	0	EBC1
|P07355|ANXA2_pY24	EMD6h_vs_C	-2.00992	0.263873	-7.61699	14	2.41271e-06	0.000272636	NA	0	0	EBC1
|P08581|MET	EMD6h_vs_C	-1.7216	1.60563	-1.07222	14	0.301755	0.792984	NA	0	0	EBC1
|P0C1Z6|TFPT	EMD6h_vs_C	0.162311	0.373755	0.43427	14	0.67071	0.949933	NA	0	0	EBC1
|P10398|ARAF	EMD6h_vs_C	-0.263537	0.267145	-0.986497	14	0.340633	0.836771	NA	0	0	EBC1
|P12270|TPR	EMD6h_vs_C	-0.367212	0.407558	-0.901004	14	0.382824	0.888832	NA	0	0	EBC1
|P15056|BRAF	EMD6h_vs_C	0.626403	0.563978	1.11069	14	0.285415	0.788852	NA	0	0	EBC1
|P15336|ATF2	EMD6h_vs_C	-1.92828	2.26968	-0.849584	14	0.40985	0.890636	NA	0	0	EBC1
|P16104|H2AX_pS	EMD6h_vs_C	1.04933	1.92922	0.543913	14	0.595058	0.933402	NA	0.0666667	0.0666667	EBC1
|P16104|H2AX_pST	EMD6h_vs_C	-2.61388	2.83296	-0.922667	14	0.371809	0.888832	NA	0	0	EBC1
|P16949|STMN1_pS25	EMD6h_vs_C	-0.461947	0.302984	-1.52466	14	0.149613	0.534729	NA	0	0	EBC1
|P16949|STMN1_pS38	EMD6h_vs_C	-0.400716	0.188883	-2.1215	14	0.0522111	0.268175	NA	0	0	EBC1
|P17535|JUND	EMD6h_vs_C	-0.246817	0.855806	-0.288404	14	0.777264	0.986863	NA	0	0	EBC1
|P17612|KAPCA	EMD6h_vs_C	-0.322499	0.538944	-0.59839	14	0.559137	0.933402	NA	0	0	EBC1
|P23396|RS3	EMD6h_vs_C	-0.477417	0.202562	-2.35689	14	0.0335204	0.210433	NA	0	0	EBC1
|P23588|IF4B	EMD6h_vs_C	-2.34219	0.468658	-4.99766	14	0.000195362	0.00441519	NA	0	0	EBC1
|P27361|MK03	EMD6h_vs_C	-2.14472	3.34091	-0.641958	14	0.531272	0.933402	NA	0	0	EBC1
|P27708|PYR1	EMD6h_vs_C	-1.05306	0.208024	-5.06221	14	0.000173364	0.00441519	NA	0	0	EBC1
|P29353|SHC1	EMD6h_vs_C	0.00761375	0.458322	0.0166122	14	0.98698	0.998802	NA	0	0	EBC1
|P29590|PML	EMD6h_vs_C	-0.0128776	0.354532	-0.036323	14	0.971538	0.998802	NA	0.0333333	0.0333333	EBC1
|P29803|ODPAT	EMD6h_vs_C	-2.79879	1.86494	-1.50074	14	0.155636	0.534729	NA	0	0	EBC1
|P35222|CTNB1	EMD6h_vs_C	-1.68642	2.77903	-0.606837	14	0.553673	0.933402	NA	0	0	EBC1
|P35568|IRS1	EMD6h_vs_C	-1.75722	2.29944	-0.764194	14	0.457439	0.933402	NA	0	0	EBC1
|P38398|BRCA1	EMD6h_vs_C	-0.498471	1.04081	-0.478927	14	0.639384	0.933402	NA	0	0	EBC1
|P40763|STAT3	EMD6h_vs_C	3.68362	1.70626	2.15889	14	0.0487036	0.262072	NA	0	0	EBC1
|P42226|STAT6	EMD6h_vs_C	0.142714	0.414615	0.344208	14	0.735805	0.955701	NA	0	0	EBC1
|P46013|KI67	EMD6h_vs_C	0.387596	1.49691	0.258931	14	0.799457	0.998568	NA	0	0	EBC1
|P46527|CDN1B	EMD6h_vs_C	-1.38091	1.869	-0.738846	14	0.472206	0.933402	NA	0.0333333	0.0333333	EBC1
|P46734|MP2K3	EMD6h_vs_C	-0.204573	2.54782	-0.0802935	14	0.93714	0.998802	NA	0	0	EBC1
|P49815|TSC2	EMD6h_vs_C	-0.494441	2.13386	-0.231712	14	0.820114	0.998802	NA	0	0	EBC1
|P49840|GSK3A	EMD6h_vs_C	-0.170259	0.234959	-0.72463	14	0.480615	0.933402	NA	0	0	EBC1
|P51587|BRCA2	EMD6h_vs_C	0.753446	0.689868	1.09216	14	0.293202	0.788852	NA	0	0	EBC1
|P51858|HDGF	EMD6h_vs_C	-2.45857	0.716989	-3.42902	14	0.00407101	0.0353864	NA	0	0	EBC1
|P52564|MP2K6	EMD6h_vs_C	-1.11888	3.0911	-0.361969	14	0.722781	0.951224	NA	0	0	EBC1
|P53396|ACLY	EMD6h_vs_C	-2.37634	0.557654	-4.26132	14	0.000790607	0.0111673	NA	0	0	EBC1
|P55039|DRG2	EMD6h_vs_C	0.0045183	0.638274	0.00707893	14	0.994452	0.998802	NA	0	0	EBC1
|P61978|HNRPK	EMD6h_vs_C	-1.62616	0.869454	-1.87032	14	0.0824921	0.372864	NA	0	0	EBC1
|P78527|PRKDC	EMD6h_vs_C	2.00496	0.597464	3.35578	14	0.00470946	0.0380121	NA	0	0	EBC1
|Q04637|IF4G1	EMD6h_vs_C	-2.31533	0.364108	-6.3589	14	1.77179e-05	0.00100106	NA	0	0	EBC1
|Q08J23|NSUN2	EMD6h_vs_C	-0.121036	0.216712	-0.558512	14	0.585317	0.933402	NA	0	0	EBC1
|Q09161|NCBP1	EMD6h_vs_C	-2.29382	0.477233	-4.80649	14	0.000279142	0.00450616	NA	0	0	EBC1
|Q12888|TP53B_pS1317	EMD6h_vs_C	0.867785	0.558074	1.55496	14	0.142265	0.534729	NA	0	0	EBC1
|Q12888|TP53B_pS831	EMD6h_vs_C	0.0375378	0.230349	0.162961	14	0.872878	0.998802	NA	0	0	EBC1
|Q12888|TP53B_pT855	EMD6h_vs_C	-3.57884	4.0631	-0.880814	14	0.393289	0.888832	NA	0	0	EBC1
|Q13144|EI2BE	EMD6h_vs_C	3.1579	1.88916	1.67159	14	0.116798	0.45511	NA	0	0	EBC1
|Q13263|TIF1B_pS473	EMD6h_vs_C	-0.51704	1.28581	-0.402111	14	0.693674	0.951224	NA	0	0	EBC1
|Q13263|TIF1B_pS824	EMD6h_vs_C	2.3289	1.96161	1.18724	14	0.254889	0.778444	NA	0	0	EBC1
|Q13315|ATM_pS1981	EMD6h_vs_C	-0.257362	1.34787	-0.19094	14	0.851314	0.998802	NA	0	0	EBC1
|Q13315|ATM_pS2996	EMD6h_vs_C	0.7374	1.28634	0.573253	14	0.575566	0.933402	NA	0	0	EBC1
|Q13330|MTA1	EMD6h_vs_C	0.18078	0.843004	0.214447	14	0.833291	0.998802	NA	0	0	EBC1
|Q13535|ATR	EMD6h_vs_C	-1.67518	1.39674	-1.19935	14	0.250297	0.778444	NA	0	0	EBC1
|Q13627|DYR1A	EMD6h_vs_C	-0.0861633	0.239089	-0.360382	14	0.723941	0.951224	NA	0	0	EBC1
|Q14011|CIRBP	EMD6h_vs_C	-1.64019	0.819992	-2.00025	14	0.0652583	0.307258	NA	0	0	EBC1
|Q14683|SMC1A	EMD6h_vs_C	-0.0175141	1.77748	-0.0098533	14	0.992277	0.998802	NA	0	0	EBC1
|Q14790|CA8	EMD6h_vs_C	-0.473479	1.31196	-0.360894	14	0.723566	0.951224	NA	0.333333	0.333333	EBC1
|Q14839|CHD4	EMD6h_vs_C	-0.493691	1.03509	-0.476955	14	0.640753	0.933402	NA	0.166667	0.166667	EBC1
|Q14980|NUMA1	EMD6h_vs_C	-1.93028	1.91329	-1.00888	14	0.330152	0.829049	NA	0	0	EBC1
|Q15262|PTPRK	EMD6h_vs_C	-0.0596657	0.493387	-0.120931	14	0.905464	0.998802	NA	0.0333333	0.0333333	EBC1
|Q15418|KS6A1	EMD6h_vs_C	-1.39097	2.94784	-0.471862	14	0.644295	0.933402	NA	0	0	EBC1
|Q15554|TERF2	EMD6h_vs_C	-0.300134	0.450233	-0.666619	14	0.515852	0.933402	NA	0	0	EBC1
|Q15910|EZH2	EMD6h_vs_C	0.372638	0.353946	1.05281	14	0.31026	0.796804	NA	0	0	EBC1
|Q53EL6|PDCD4	EMD6h_vs_C	-2.03177	0.419101	-4.84791	14	0.00025827	0.00450616	NA	0	0	EBC1
|Q6PL18|ATAD2	EMD6h_vs_C	-0.481711	0.609808	-0.789939	14	0.442738	0.933402	NA	0	0	EBC1
|Q7Z589|EMSY	EMD6h_vs_C	-0.825905	0.73706	-1.12054	14	0.281339	0.788852	NA	0	0	EBC1
|Q8IVT2|MISP	EMD6h_vs_C	0.244567	0.21086	1.15985	14	0.265508	0.788852	NA	0	0	EBC1
|Q8N122|RPTOR_pS	EMD6h_vs_C	-0.819404	0.236669	-3.46224	14	0.00381078	0.0353864	NA	0	0	EBC1
|Q8N122|RPTOR_pSS	EMD6h_vs_C	0.0624227	0.507121	0.123092	14	0.903784	0.998802	NA	0	0	EBC1
|Q8NCD3|HJURP	EMD6h_vs_C	0.375129	2.49661	0.150255	14	0.882706	0.998802	NA	0	0	EBC1
|Q8TEK3|DOT1L	EMD6h_vs_C	0.000769691	0.503501	0.00152868	14	0.998802	0.998802	NA	0	0	EBC1
|Q8WXE1|ATRIP	EMD6h_vs_C	-0.9714	1.87465	-0.518176	14	0.612427	0.933402	NA	0.1	0.1	EBC1
|Q92796|DLG3	EMD6h_vs_C	-0.109709	0.814037	-0.134772	14	0.894711	0.998802	NA	0	0	EBC1
|Q92878|RAD50	EMD6h_vs_C	-4.85609	1.89792	-2.55863	14	0.0227335	0.160555	NA	0	0	EBC1
|Q92993|KAT5	EMD6h_vs_C	0.342933	0.396513	0.864872	14	0.401686	0.89001	NA	0	0	EBC1
|Q96B36|AKTS1	EMD6h_vs_C	-2.27032	1.88497	-1.20444	14	0.248389	0.778444	NA	0	0	EBC1
|Q96C19|EFHD2	EMD6h_vs_C	0.375113	0.272477	1.37668	14	0.19023	0.632234	NA	0	0	EBC1
|Q96EB6|SIR1	EMD6h_vs_C	-1.67814	0.648629	-2.58721	14	0.0215059	0.160555	NA	0	0	EBC1
|Q96EZ8|MCRS1	EMD6h_vs_C	-0.929715	0.845006	-1.10025	14	0.289784	0.788852	NA	0	0	EBC1
|Q96F86|EDC3	EMD6h_vs_C	0.198989	3.33032	0.0597506	14	0.953199	0.998802	NA	0.1	0.1	EBC1
|Q96MG7|MAGG1	EMD6h_vs_C	-0.124683	0.493361	-0.252721	14	0.804156	0.998568	NA	0	0	EBC1
|Q96RL1|UIMC1	EMD6h_vs_C	-0.513293	0.725011	-0.707979	14	0.490578	0.933402	NA	0.0333333	0.0333333	EBC1
|Q96RT1|LAP2	EMD6h_vs_C	-0.79273	1.34972	-0.587328	14	0.566336	0.933402	NA	0.0333333	0.0333333	EBC1
|Q96T58|MINT	EMD6h_vs_C	-1.14698	0.626107	-1.83193	14	0.0883182	0.383844	NA	0	0	EBC1
|Q9BVJ6|UT14A	EMD6h_vs_C	0.0678395	3.04003	0.0223154	14	0.982511	0.998802	NA	0	0	EBC1
|Q9H0E9|BRD8	EMD6h_vs_C	0.0269737	0.593899	0.0454179	14	0.964416	0.998802	NA	0	0	EBC1
|Q9H910|HN1L	EMD6h_vs_C	0.754245	0.503267	1.4987	14	0.15616	0.534729	NA	0.0333333	0.0333333	EBC1
|Q9NQS7|INCE	EMD6h_vs_C	-0.344453	0.632877	-0.544266	14	0.594822	0.933402	NA	0	0	EBC1
|Q9NV56|MRGBP	EMD6h_vs_C	-0.151837	0.268088	-0.566369	14	0.58011	0.933402	NA	0	0	EBC1
|Q9UHB6|LIMA1	EMD6h_vs_C	-0.769403	0.201163	-3.82478	14	0.00185769	0.0209919	NA	0	0	EBC1
|Q9UKV3|ACINU	EMD6h_vs_C	-0.424353	0.66348	-0.639586	14	0.532769	0.933402	NA	0	0	EBC1
|Q9UQE7|SMC3	EMD6h_vs_C	-0.201868	0.274759	-0.734711	14	0.474643	0.933402	NA	0	0	EBC1
|Q9Y4K1|AIM1	EMD6h_vs_C	-0.219448	0.547501	-0.400818	14	0.694604	0.951224	NA	0	0	EBC1
|Q9Y6X4|F169A	EMD6h_vs_C	-1.23852	1.83754	-0.67401	14	0.511281	0.933402	NA	0	0	EBC1
|O00443|P3C2A	EMD72h_vs_C	-1.40541	0.501247	-2.80382	14	0.014074	0.0795182	NA	0.0333333	0.0333333	EBC1
|O14737|PDCD5	EMD72h_vs_C	-0.458624	1.33761	-0.342868	14	0.736792	0.929127	NA	0.0333333	0.0333333	EBC1
|O14757|CHK1_pS280	EMD72h_vs_C	-0.837355	2.45596	-0.340949	14	0.738205	0.929127	NA	0	0	EBC1
|O14757|CHK1_pS317	EMD72h_vs_C	-1.23206	1.26239	-0.97598	14	0.345638	0.693528	NA	0	0	EBC1
|O15355|PPM1G	EMD72h_vs_C	0.514768	1.41099	0.364827	14	0.720693	0.929127	NA	0	0	EBC1
|O15530|PDPK1	EMD72h_vs_C	-0.334449	0.364913	-0.916516	14	0.374914	0.718056	NA	0	0	EBC1
|O43379|WDR62	EMD72h_vs_C	-0.208874	0.294731	-0.708693	14	0.490148	0.82518	NA	0	0	EBC1
|O43504|LTOR5	EMD72h_vs_C	-0.372937	1.28812	-0.28952	14	0.776427	0.930401	NA	0	0	EBC1
|O60271|JIP4	EMD72h_vs_C	-0.361394	0.616788	-0.585929	14	0.56725	0.853037	NA	0.0666667	0.0666667	EBC1
|O60825|F262	EMD72h_vs_C	-1.74827	1.59314	-1.09737	14	0.290996	0.692933	NA	0	0	EBC1
|O60934|NBN	EMD72h_vs_C	-0.210436	2.40618	-0.0874562	14	0.931547	0.98027	NA	0	0	EBC1
|O95251|KAT7	EMD72h_vs_C	-0.0243501	0.221373	-0.109996	14	0.913974	0.98027	NA	0	0	EBC1
|O95453|PARN	EMD72h_vs_C	0.70178	0.3167	2.21591	14	0.0437737	0.190247	NA	0	0	EBC1
|O96017|CHK2	EMD72h_vs_C	-0.264212	1.07222	-0.246416	14	0.808936	0.932753	NA	0.1	0.1	EBC1
|P00533|EGFR_T693	EMD72h_vs_C	-0.994372	0.264926	-3.75339	14	0.00213898	0.0219732	NA	0	0	EBC1
|P00533|EGFR_pY1197	EMD72h_vs_C	0.236438	0.377278	0.626694	14	0.540945	0.853037	NA	0.2	0	EBC1
|P04198|MYCN	EMD72h_vs_C	-1.65765	0.614279	-2.69853	14	0.0173064	0.093125	NA	0	0	EBC1
|P04626|ERBB2	EMD72h_vs_C	-0.0838958	0.402515	-0.208429	14	0.837896	0.954009	NA	0	0	EBC1
|P06400|RB	EMD72h_vs_C	-0.304958	0.602904	-0.505815	14	0.620857	0.882129	NA	0	0	EBC1
|P06493|CDK1	EMD72h_vs_C	0.968799	0.965769	1.00314	14	0.332818	0.693528	NA	0	0	EBC1
|P06748|NPM	EMD72h_vs_C	-0.360899	1.38817	-0.259981	14	0.798663	0.930401	NA	0.0666667	0.0666667	EBC1
|P07355|ANXA2_pY188	EMD72h_vs_C	-0.058041	0.720047	-0.0806072	14	0.936895	0.98027	NA	0	0	EBC1
|P07355|ANXA2_pY24	EMD72h_vs_C	-1.5131	0.263873	-5.73422	14	5.1654e-05	0.00116738	NA	0	0	EBC1
|P08581|MET	EMD72h_vs_C	-1.2129	1.60563	-0.755401	14	0.462529	0.804089	NA	0	0	EBC1
|P0C1Z6|TFPT	EMD72h_vs_C	-0.288391	0.373755	-0.771605	14	0.453176	0.804089	NA	0	0	EBC1
|P10398|ARAF	EMD72h_vs_C	-0.624666	0.267145	-2.3383	14	0.0347286	0.163514	NA	0	0	EBC1
|P12270|TPR	EMD72h_vs_C	-0.632947	0.407558	-1.55302	14	0.142727	0.417736	NA	0	0	EBC1
|P15056|BRAF	EMD72h_vs_C	-0.545642	0.563978	-0.967489	14	0.349717	0.693528	NA	0	0	EBC1
|P15336|ATF2	EMD72h_vs_C	-2.19534	2.26968	-0.967249	14	0.349833	0.693528	NA	0	0	EBC1
|P16104|H2AX_pS	EMD72h_vs_C	0.0339604	1.92922	0.0176032	14	0.986204	0.986928	NA	0.0333333	0.0333333	EBC1
|P16104|H2AX_pST	EMD72h_vs_C	-3.02742	2.83296	-1.06864	14	0.303311	0.692933	NA	0	0	EBC1
|P16949|STMN1_pS25	EMD72h_vs_C	-0.939886	0.302984	-3.1021	14	0.00779981	0.0663559	NA	0	0	EBC1
|P16949|STMN1_pS38	EMD72h_vs_C	-0.768199	0.188883	-4.06706	14	0.00115408	0.0130411	NA	0	0	EBC1
|P17535|JUND	EMD72h_vs_C	2.63212	0.855806	3.07561	14	0.00822109	0.0663559	NA	0	0	EBC1
|P17612|KAPCA	EMD72h_vs_C	0.144975	0.538944	0.268999	14	0.791854	0.930401	NA	0	0	EBC1
|P23396|RS3	EMD72h_vs_C	-1.47255	0.202562	-7.26963	14	4.09743e-06	0.000169565	NA	0	0	EBC1
|P23588|IF4B	EMD72h_vs_C	-2.35057	0.468658	-5.01554	14	0.000188993	0.00355937	NA	0	0	EBC1
|P27361|MK03	EMD72h_vs_C	-3.73855	3.34091	-1.11902	14	0.281963	0.692649	NA	0	0	EBC1
|P27708|PYR1	EMD72h_vs_C	-2.06886	0.208024	-9.94532	14	9.99747e-08	1.12971e-05	NA	0	0	EBC1
|P29353|SHC1	EMD72h_vs_C	-0.126549	0.458322	-0.276114	14	0.786494	0.930401	NA	0	0	EBC1
|P29590|PML	EMD72h_vs_C	0.186381	0.354532	0.52571	14	0.607317	0.879831	NA	0	0	EBC1
|P29803|ODPAT	EMD72h_vs_C	1.417	1.86494	0.759811	14	0.459972	0.804089	NA	0	0	EBC1
|P35222|CTNB1	EMD72h_vs_C	2.23068	2.77903	0.802684	14	0.435573	0.793867	NA	0	0	EBC1
|P35568|IRS1	EMD72h_vs_C	-1.43646	2.29944	-0.624701	14	0.542215	0.853037	NA	0	0	EBC1
|P38398|BRCA1	EMD72h_vs_C	-2.22465	1.04081	-2.13743	14	0.0506893	0.212144	NA	0	0	EBC1
|P40763|STAT3	EMD72h_vs_C	1.95451	1.70626	1.1455	14	0.271208	0.681034	NA	0	0	EBC1
|P42226|STAT6	EMD72h_vs_C	0.201745	0.414615	0.486585	14	0.634082	0.882129	NA	0	0	EBC1
|P46013|KI67	EMD72h_vs_C	-3.78536	1.49691	-2.52878	14	0.0240877	0.123723	NA	0	0	EBC1
|P46527|CDN1B	EMD72h_vs_C	1.57035	1.869	0.840205	14	0.414913	0.768609	NA	0	0	EBC1
|P46734|MP2K3	EMD72h_vs_C	-2.18507	2.54782	-0.857626	14	0.405542	0.763771	NA	0	0	EBC1
|P49815|TSC2	EMD72h_vs_C	-2.26424	2.13386	-1.0611	14	0.306607	0.692933	NA	0	0	EBC1
|P49840|GSK3A	EMD72h_vs_C	-0.463384	0.234959	-1.97219	14	0.0686756	0.277155	NA	0	0	EBC1
|P51587|BRCA2	EMD72h_vs_C	1.16002	0.689868	1.68151	14	0.114827	0.381632	NA	0	0	EBC1
|P51858|HDGF	EMD72h_vs_C	-1.02401	0.716989	-1.42821	14	0.17516	0.471263	NA	0	0	EBC1
|P52564|MP2K6	EMD72h_vs_C	0.507662	3.0911	0.164233	14	0.871895	0.965923	NA	0	0	EBC1
|P53396|ACLY	EMD72h_vs_C	-2.68053	0.557654	-4.8068	14	0.000278979	0.00418359	NA	0	0	EBC1
|P55039|DRG2	EMD72h_vs_C	-0.774183	0.638274	-1.21293	14	0.245226	0.632909	NA	0	0	EBC1
|P61978|HNRPK	EMD72h_vs_C	-0.588746	0.869454	-0.677144	14	0.50935	0.834152	NA	0	0	EBC1
|P78527|PRKDC	EMD72h_vs_C	0.895741	0.597464	1.49924	14	0.156021	0.430009	NA	0	0	EBC1
|Q04637|IF4G1	EMD72h_vs_C	-2.53579	0.364108	-6.96438	14	6.61086e-06	0.000186757	NA	0	0	EBC1
|Q08J23|NSUN2	EMD72h_vs_C	-0.125683	0.216712	-0.579952	14	0.571163	0.853037	NA	0	0	EBC1
|Q09161|NCBP1	EMD72h_vs_C	-1.33897	0.477233	-2.8057	14	0.0140222	0.0795182	NA	0	0	EBC1
|Q12888|TP53B_pS1317	EMD72h_vs_C	1.03259	0.558074	1.85027	14	0.0854903	0.322013	NA	0	0	EBC1
|Q12888|TP53B_pS831	EMD72h_vs_C	0.239744	0.230349	1.04079	14	0.315615	0.693528	NA	0	0	EBC1
|Q12888|TP53B_pT855	EMD72h_vs_C	4.91494	4.0631	1.20965	14	0.246442	0.632909	NA	0	0	EBC1
|Q13144|EI2BE	EMD72h_vs_C	1.91817	1.88916	1.01535	14	0.327164	0.693528	NA	0	0	EBC1
|Q13263|TIF1B_pS473	EMD72h_vs_C	-0.176412	1.28581	-0.137198	14	0.892828	0.970092	NA	0	0	EBC1
|Q13263|TIF1B_pS824	EMD72h_vs_C	-1.99124	1.96161	-1.0151	14	0.327279	0.693528	NA	0	0	EBC1
|Q13315|ATM_pS1981	EMD72h_vs_C	-0.249798	1.34787	-0.185328	14	0.85563	0.957289	NA	0	0	EBC1
|Q13315|ATM_pS2996	EMD72h_vs_C	0.435422	1.28634	0.338496	14	0.740013	0.929127	NA	0	0	EBC1
|Q13330|MTA1	EMD72h_vs_C	-1.30353	0.843004	-1.54629	14	0.144336	0.417736	NA	0	0	EBC1
|Q13535|ATR	EMD72h_vs_C	-0.975012	1.39674	-0.698064	14	0.496569	0.82518	NA	0	0	EBC1
|Q13627|DYR1A	EMD72h_vs_C	0.11496	0.239089	0.480824	14	0.638069	0.882129	NA	0	0	EBC1
|Q14011|CIRBP	EMD72h_vs_C	-1.46725	0.819992	-1.78934	14	0.0952082	0.336204	NA	0	0	EBC1
|Q14683|SMC1A	EMD72h_vs_C	0.0956825	1.77748	0.0538303	14	0.957831	0.983954	NA	0	0	EBC1
|Q14790|CA8	EMD72h_vs_C	-0.52362	1.31196	-0.399113	14	0.695832	0.929127	NA	0.366667	0.366667	EBC1
|Q14839|CHD4	EMD72h_vs_C	-1.10432	1.03509	-1.06688	14	0.304078	0.692933	NA	0.233333	0.233333	EBC1
|Q14980|NUMA1	EMD72h_vs_C	0.0590376	1.91329	0.0308566	14	0.97582	0.986928	NA	0	0	EBC1
|Q15262|PTPRK	EMD72h_vs_C	-0.192581	0.493387	-0.390324	14	0.702171	0.929127	NA	0	0	EBC1
|Q15418|KS6A1	EMD72h_vs_C	2.71021	2.94784	0.919391	14	0.373461	0.718056	NA	0	0	EBC1
|Q15554|TERF2	EMD72h_vs_C	-2.14985	0.450233	-4.77497	14	0.000296184	0.00418359	NA	0	0	EBC1
|Q15910|EZH2	EMD72h_vs_C	-1.04167	0.353946	-2.94302	14	0.0106926	0.0768934	NA	0	0	EBC1
|Q53EL6|PDCD4	EMD72h_vs_C	1.22193	0.419101	2.91559	14	0.0112887	0.0768934	NA	0	0	EBC1
|Q6PL18|ATAD2	EMD72h_vs_C	-1.36644	0.609808	-2.24077	14	0.0417743	0.18882	NA	0	0	EBC1
|Q7Z589|EMSY	EMD72h_vs_C	-0.39519	0.73706	-0.53617	14	0.600257	0.879831	NA	0	0	EBC1
|Q8IVT2|MISP	EMD72h_vs_C	-0.325109	0.21086	-1.54182	14	0.145413	0.417736	NA	0	0	EBC1
|Q8N122|RPTOR_pS	EMD72h_vs_C	-0.877246	0.236669	-3.70664	14	0.00234629	0.0220942	NA	0	0	EBC1
|Q8N122|RPTOR_pSS	EMD72h_vs_C	-0.134796	0.507121	-0.265807	14	0.794262	0.930401	NA	0	0	EBC1
|Q8NCD3|HJURP	EMD72h_vs_C	-4.05536	2.49661	-1.62435	14	0.126595	0.398284	NA	0	0	EBC1
|Q8TEK3|DOT1L	EMD72h_vs_C	-0.21114	0.503501	-0.419343	14	0.681329	0.927592	NA	0	0	EBC1
|Q8WXE1|ATRIP	EMD72h_vs_C	-3.04254	1.87465	-1.62299	14	0.126887	0.398284	NA	0.0333333	0.0333333	EBC1
|Q92796|DLG3	EMD72h_vs_C	-0.468929	0.814037	-0.576053	14	0.573724	0.853037	NA	0.0333333	0.0333333	EBC1
|Q92878|RAD50	EMD72h_vs_C	-0.0316561	1.89792	-0.0166793	14	0.986928	0.986928	NA	0	0	EBC1
|Q92993|KAT5	EMD72h_vs_C	0.736339	0.396513	1.85703	14	0.0844685	0.322013	NA	0	0	EBC1
|Q96B36|AKTS1	EMD72h_vs_C	-1.113	1.88497	-0.59046	14	0.564293	0.853037	NA	0	0	EBC1
|Q96C19|EFHD2	EMD72h_vs_C	-1.96427	0.272477	-7.20896	14	4.50172e-06	0.000169565	NA	0	0	EBC1
|Q96EB6|SIR1	EMD72h_vs_C	-1.53934	0.648629	-2.37322	14	0.0324917	0.159633	NA	0	0	EBC1
|Q96EZ8|MCRS1	EMD72h_vs_C	-1.47234	0.845006	-1.7424	14	0.103353	0.353904	NA	0	0	EBC1
|Q96F86|EDC3	EMD72h_vs_C	0.982337	3.33032	0.294967	14	0.772348	0.930401	NA	0.1	0.1	EBC1
|Q96MG7|MAGG1	EMD72h_vs_C	-0.365357	0.493361	-0.740546	14	0.471207	0.806764	NA	0	0	EBC1
|Q96RL1|UIMC1	EMD72h_vs_C	-1.11052	0.725011	-1.53173	14	0.147871	0.417736	NA	0	0	EBC1
|Q96RT1|LAP2	EMD72h_vs_C	-0.644972	1.34972	-0.477855	14	0.640129	0.882129	NA	0	0	EBC1
|Q96T58|MINT	EMD72h_vs_C	-0.125303	0.626107	-0.200131	14	0.844256	0.954009	NA	0	0	EBC1
|Q9BVJ6|UT14A	EMD72h_vs_C	-0.286631	3.04003	-0.0942858	14	0.926218	0.98027	NA	0	0	EBC1
|Q9H0E9|BRD8	EMD72h_vs_C	-1.07018	0.593899	-1.80195	14	0.0931193	0.336204	NA	0	0	EBC1
|Q9H910|HN1L	EMD72h_vs_C	0.075308	0.503267	0.149638	14	0.883184	0.96893	NA	0.0333333	0.0333333	EBC1
|Q9NQS7|INCE	EMD72h_vs_C	-2.78089	0.632877	-4.39405	14	0.00061178	0.00768123	NA	0.0666667	0.0666667	EBC1
|Q9NV56|MRGBP	EMD72h_vs_C	-0.770953	0.268088	-2.87575	14	0.0122133	0.0768934	NA	0	0	EBC1
|Q9UHB6|LIMA1	EMD72h_vs_C	-0.116705	0.201163	-0.580153	14	0.571032	0.853037	NA	0	0	EBC1
|Q9UKV3|ACINU	EMD72h_vs_C	-0.249025	0.66348	-0.375332	14	0.713039	0.929127	NA	0	0	EBC1
|Q9UQE7|SMC3	EMD72h_vs_C	-0.789736	0.274759	-2.87429	14	0.0122485	0.0768934	NA	0	0	EBC1
|Q9Y4K1|AIM1	EMD72h_vs_C	-0.167909	0.547501	-0.306682	14	0.763599	0.930401	NA	0	0	EBC1
|Q9Y6X4|F169A	EMD72h_vs_C	-0.112293	1.83754	-0.0611107	14	0.952135	0.983954	NA	0.0333333	0.0333333	EBC1
|O00443|P3C2A	EMD8h_vs_C	-2.61152	0.501247	-5.21005	14	0.000132135	0.000995416	NA	0	0	EBC1
|O14737|PDCD5	EMD8h_vs_C	-0.203246	1.33761	-0.151947	14	0.881397	0.999145	NA	0	0	EBC1
|O14757|CHK1_pS280	EMD8h_vs_C	0.0140172	2.45596	0.00570745	14	0.995527	0.999145	NA	0	0	EBC1
|O14757|CHK1_pS317	EMD8h_vs_C	-2.30396	1.26239	-1.82508	14	0.0893951	0.229583	NA	0	0	EBC1
|O15355|PPM1G	EMD8h_vs_C	3.08161	1.41099	2.184	14	0.0464721	0.138193	NA	0	0	EBC1
|O15530|PDPK1	EMD8h_vs_C	-0.16341	0.364913	-0.447806	14	0.661145	0.876147	NA	0	0	EBC1
|O43379|WDR62	EMD8h_vs_C	-0.27713	0.294731	-0.940281	14	0.363015	0.631088	NA	0.0333333	0.0333333	EBC1
|O43504|LTOR5	EMD8h_vs_C	-0.32961	1.28812	-0.255884	14	0.801762	0.999145	NA	0	0	EBC1
|O60271|JIP4	EMD8h_vs_C	0.572139	0.616788	0.927611	14	0.369326	0.632332	NA	0	0	EBC1
|O60825|F262	EMD8h_vs_C	-6.19236	1.59314	-3.88688	14	0.00164365	0.00884441	NA	0	0	EBC1
|O60934|NBN	EMD8h_vs_C	-2.39885	2.40618	-0.996954	14	0.335707	0.592733	NA	0	0	EBC1
|O95251|KAT7	EMD8h_vs_C	0.449339	0.221373	2.02978	14	0.0618306	0.170411	NA	0	0	EBC1
|O95453|PARN	EMD8h_vs_C	-0.647789	0.3167	-2.04543	14	0.060081	0.169729	NA	0	0	EBC1
|O96017|CHK2	EMD8h_vs_C	-0.51143	1.07222	-0.476984	14	0.640734	0.861939	NA	0.0666667	0.0666667	EBC1
|P00533|EGFR_T693	EMD8h_vs_C	-2.16708	0.264926	-8.17993	14	1.05606e-06	1.32594e-05	NA	0	0	EBC1
|P00533|EGFR_pY1197	EMD8h_vs_C	0.33701	0.377278	0.893266	14	0.386812	0.635338	NA	0.2	0	EBC1
|P04198|MYCN	EMD8h_vs_C	-2.03535	0.614279	-3.3134	14	0.00512384	0.0241248	NA	0	0	EBC1
|P04626|ERBB2	EMD8h_vs_C	-1.07171	0.402515	-2.66253	14	0.0185691	0.0749396	NA	0	0	EBC1
|P06400|RB	EMD8h_vs_C	-1.16502	0.602904	-1.93234	14	0.073809	0.193963	NA	0	0	EBC1
|P06493|CDK1	EMD8h_vs_C	1.41276	0.965769	1.46283	14	0.165599	0.340231	NA	0	0	EBC1
|P06748|NPM	EMD8h_vs_C	3.24161	1.38817	2.33516	14	0.0349368	0.112796	NA	0.0666667	0.0666667	EBC1
|P07355|ANXA2_pY188	EMD8h_vs_C	0.655236	0.720047	0.90999	14	0.378228	0.635338	NA	0	0	EBC1
|P07355|ANXA2_pY24	EMD8h_vs_C	-1.51763	0.263873	-5.75138	14	5.01218e-05	0.000435674	NA	0	0	EBC1
|P08581|MET	EMD8h_vs_C	-1.2564	1.60563	-0.782495	14	0.446958	0.682517	NA	0	0	EBC1
|P0C1Z6|TFPT	EMD8h_vs_C	-1.06966	0.373755	-2.86192	14	0.0125512	0.0545495	NA	0	0	EBC1
|P10398|ARAF	EMD8h_vs_C	-1.43293	0.267145	-5.36388	14	9.99155e-05	0.000806461	NA	0	0	EBC1
|P12270|TPR	EMD8h_vs_C	-0.71016	0.407558	-1.74247	14	0.103339	0.259495	NA	0	0	EBC1
|P15056|BRAF	EMD8h_vs_C	0.282624	0.563978	0.501126	14	0.62407	0.849637	NA	0	0	EBC1
|P15336|ATF2	EMD8h_vs_C	-0.295396	2.26968	-0.130149	14	0.8983	0.999145	NA	0	0	EBC1
|P16104|H2AX_pS	EMD8h_vs_C	0.0724151	1.92922	0.037536	14	0.970588	0.999145	NA	0.1	0.1	EBC1
|P16104|H2AX_pST	EMD8h_vs_C	-4.30592	2.83296	-1.51994	14	0.150785	0.321486	NA	0	0	EBC1
|P16949|STMN1_pS25	EMD8h_vs_C	-1.28631	0.302984	-4.24547	14	0.000815271	0.00484872	NA	0	0	EBC1
|P16949|STMN1_pS38	EMD8h_vs_C	-2.69529	0.188883	-14.2696	14	9.83327e-10	5.5558e-08	NA	0	0	EBC1
|P17535|JUND	EMD8h_vs_C	-1.70375	0.855806	-1.99082	14	0.0663894	0.178619	NA	0	0	EBC1
|P17612|KAPCA	EMD8h_vs_C	0.237022	0.538944	0.43979	14	0.666802	0.876147	NA	0	0	EBC1
|P23396|RS3	EMD8h_vs_C	0.000858272	0.202562	0.00423707	14	0.996679	0.999145	NA	0	0	EBC1
|P23588|IF4B	EMD8h_vs_C	-4.76892	0.468658	-10.1757	14	7.52554e-08	1.38106e-06	NA	0	0	EBC1
|P27361|MK03	EMD8h_vs_C	-3.36677	3.34091	-1.00774	14	0.33068	0.592733	NA	0	0	EBC1
|P27708|PYR1	EMD8h_vs_C	-3.48554	0.208024	-16.7555	14	1.1671e-10	1.31883e-08	NA	0	0	EBC1
|P29353|SHC1	EMD8h_vs_C	-0.554541	0.458322	-1.20994	14	0.246337	0.465253	NA	0	0	EBC1
|P29590|PML	EMD8h_vs_C	0.936057	0.354532	2.64026	14	0.0193942	0.0755706	NA	0	0	EBC1
|P29803|ODPAT	EMD8h_vs_C	-0.120526	1.86494	-0.0646272	14	0.949385	0.999145	NA	0	0	EBC1
|P35222|CTNB1	EMD8h_vs_C	2.00235	2.77903	0.720522	14	0.483061	0.718236	NA	0	0	EBC1
|P35568|IRS1	EMD8h_vs_C	-3.18698	2.29944	-1.38598	14	0.187432	0.378212	NA	0	0	EBC1
|P38398|BRCA1	EMD8h_vs_C	-1.22702	1.04081	-1.17892	14	0.25808	0.478082	NA	0	0	EBC1
|P40763|STAT3	EMD8h_vs_C	0.247487	1.70626	0.145046	14	0.886742	0.999145	NA	0	0	EBC1
|P42226|STAT6	EMD8h_vs_C	0.0704767	0.414615	0.169981	14	0.867457	0.999145	NA	0	0	EBC1
|P46013|KI67	EMD8h_vs_C	-0.304703	1.49691	-0.203555	14	0.841631	0.999145	NA	0	0	EBC1
|P46527|CDN1B	EMD8h_vs_C	-4.02172	1.869	-2.1518	14	0.0493513	0.142992	NA	0	0	EBC1
|P46734|MP2K3	EMD8h_vs_C	-0.434809	2.54782	-0.170659	14	0.866933	0.999145	NA	0	0	EBC1
|P49815|TSC2	EMD8h_vs_C	-5.36786	2.13386	-2.51556	14	0.0247119	0.0900788	NA	0	0	EBC1
|P49840|GSK3A	EMD8h_vs_C	-0.979061	0.234959	-4.16694	14	0.00094971	0.00536586	NA	0	0	EBC1
|P51587|BRCA2	EMD8h_vs_C	1.18393	0.689868	1.71617	14	0.108164	0.260055	NA	0	0	EBC1
|P51858|HDGF	EMD8h_vs_C	-1.77436	0.716989	-2.47474	14	0.0267392	0.0915615	NA	0	0	EBC1
|P52564|MP2K6	EMD8h_vs_C	1.75937	3.0911	0.569171	14	0.578258	0.806705	NA	0	0	EBC1
|P53396|ACLY	EMD8h_vs_C	-3.32252	0.557654	-5.95803	14	3.49876e-05	0.000346648	NA	0	0	EBC1
|P55039|DRG2	EMD8h_vs_C	0.568746	0.638274	0.891069	14	0.38795	0.635338	NA	0	0	EBC1
|P61978|HNRPK	EMD8h_vs_C	-0.644579	0.869454	-0.741361	14	0.470728	0.709231	NA	0	0	EBC1
|P78527|PRKDC	EMD8h_vs_C	0.352389	0.597464	0.589807	14	0.564718	0.805389	NA	0	0	EBC1
|Q04637|IF4G1	EMD8h_vs_C	-3.66699	0.364108	-10.0712	14	8.55525e-08	1.38106e-06	NA	0	0	EBC1
|Q08J23|NSUN2	EMD8h_vs_C	-0.772655	0.216712	-3.56535	14	0.00310484	0.0152542	NA	0	0	EBC1
|Q09161|NCBP1	EMD8h_vs_C	-2.36843	0.477233	-4.96284	14	0.000208409	0.00147189	NA	0	0	EBC1
|Q12888|TP53B_pS1317	EMD8h_vs_C	0.853217	0.558074	1.52886	14	0.148575	0.321486	NA	0	0	EBC1
|Q12888|TP53B_pS831	EMD8h_vs_C	-0.259227	0.230349	-1.12537	14	0.279356	0.509149	NA	0	0	EBC1
|Q12888|TP53B_pT855	EMD8h_vs_C	-3.31312	4.0631	-0.815418	14	0.428488	0.663276	NA	0	0	EBC1
|Q13144|EI2BE	EMD8h_vs_C	2.96838	1.88916	1.57127	14	0.138442	0.312878	NA	0	0	EBC1
|Q13263|TIF1B_pS473	EMD8h_vs_C	0.102354	1.28581	0.0796027	14	0.93768	0.999145	NA	0	0	EBC1
|Q13263|TIF1B_pS824	EMD8h_vs_C	0.1698	1.96161	0.0865617	14	0.932246	0.999145	NA	0	0	EBC1
|Q13315|ATM_pS1981	EMD8h_vs_C	-0.794921	1.34787	-0.589761	14	0.564748	0.805389	NA	0	0	EBC1
|Q13315|ATM_pS2996	EMD8h_vs_C	0.0131007	1.28634	0.0101845	14	0.992018	0.999145	NA	0	0	EBC1
|Q13330|MTA1	EMD8h_vs_C	-1.85863	0.843004	-2.20477	14	0.0446986	0.136512	NA	0	0	EBC1
|Q13535|ATR	EMD8h_vs_C	-0.251171	1.39674	-0.179827	14	0.859865	0.999145	NA	0	0	EBC1
|Q13627|DYR1A	EMD8h_vs_C	0.380726	0.239089	1.5924	14	0.133615	0.308132	NA	0	0	EBC1
|Q14011|CIRBP	EMD8h_vs_C	-2.23024	0.819992	-2.71983	14	0.016599	0.0694697	NA	0	0	EBC1
|Q14683|SMC1A	EMD8h_vs_C	2.1473	1.77748	1.20806	14	0.247037	0.465253	NA	0	0	EBC1
|Q14790|CA8	EMD8h_vs_C	-0.671241	1.31196	-0.511632	14	0.616883	0.849637	NA	0.266667	0.266667	EBC1
|Q14839|CHD4	EMD8h_vs_C	-0.883581	1.03509	-0.853629	14	0.40768	0.642654	NA	0.166667	0.166667	EBC1
|Q14980|NUMA1	EMD8h_vs_C	0.594589	1.91329	0.310767	14	0.760556	0.976623	NA	0	0	EBC1
|Q15262|PTPRK	EMD8h_vs_C	0.340806	0.493387	0.690749	14	0.501016	0.735257	NA	0.0333333	0.0333333	EBC1
|Q15418|KS6A1	EMD8h_vs_C	0.0681566	2.94784	0.0231209	14	0.98188	0.999145	NA	0	0	EBC1
|Q15554|TERF2	EMD8h_vs_C	-1.41215	0.450233	-3.13648	14	0.00728478	0.0329272	NA	0	0	EBC1
|Q15910|EZH2	EMD8h_vs_C	-0.547075	0.353946	-1.54565	14	0.144491	0.320146	NA	0	0	EBC1
|Q53EL6|PDCD4	EMD8h_vs_C	-2.6961	0.419101	-6.43304	14	1.56608e-05	0.000176967	NA	0	0	EBC1
|Q6PL18|ATAD2	EMD8h_vs_C	-0.52654	0.609808	-0.863452	14	0.402439	0.642654	NA	0	0	EBC1
|Q7Z589|EMSY	EMD8h_vs_C	-0.0542748	0.73706	-0.0736369	14	0.942341	0.999145	NA	0	0	EBC1
|Q8IVT2|MISP	EMD8h_vs_C	-2.75486	0.21086	-13.0648	14	3.11768e-09	1.17432e-07	NA	0	0	EBC1
|Q8N122|RPTOR_pS	EMD8h_vs_C	-2.42458	0.236669	-10.2446	14	6.91933e-08	1.38106e-06	NA	0	0	EBC1
|Q8N122|RPTOR_pSS	EMD8h_vs_C	0.294861	0.507121	0.581441	14	0.570187	0.805389	NA	0	0	EBC1
|Q8NCD3|HJURP	EMD8h_vs_C	-0.580813	2.49661	-0.232641	14	0.819407	0.999145	NA	0	0	EBC1
|Q8TEK3|DOT1L	EMD8h_vs_C	-0.870434	0.503501	-1.72876	14	0.10583	0.259975	NA	0	0	EBC1
|Q8WXE1|ATRIP	EMD8h_vs_C	-0.13381	1.87465	-0.0713784	14	0.944106	0.999145	NA	0.0333333	0.0333333	EBC1
|Q92796|DLG3	EMD8h_vs_C	-0.0622527	0.814037	-0.076474	14	0.940124	0.999145	NA	0	0	EBC1
|Q92878|RAD50	EMD8h_vs_C	0.431892	1.89792	0.22756	14	0.823278	0.999145	NA	0	0	EBC1
|Q92993|KAT5	EMD8h_vs_C	1.47365	0.396513	3.71652	14	0.00230082	0.0118178	NA	0	0	EBC1
|Q96B36|AKTS1	EMD8h_vs_C	-3.11196	1.88497	-1.65094	14	0.120996	0.284846	NA	0	0	EBC1
|Q96C19|EFHD2	EMD8h_vs_C	-3.35139	0.272477	-12.2997	14	6.81009e-09	1.92385e-07	NA	0	0	EBC1
|Q96EB6|SIR1	EMD8h_vs_C	-2.82732	0.648629	-4.35892	14	0.000654626	0.00410959	NA	0	0	EBC1
|Q96EZ8|MCRS1	EMD8h_vs_C	-1.88525	0.845006	-2.23105	14	0.0425456	0.133546	NA	0	0	EBC1
|Q96F86|EDC3	EMD8h_vs_C	4.9282	3.33032	1.4798	14	0.161077	0.337068	NA	0.1	0.1	EBC1
|Q96MG7|MAGG1	EMD8h_vs_C	-0.124074	0.493361	-0.251487	14	0.805092	0.999145	NA	0	0	EBC1
|Q96RL1|UIMC1	EMD8h_vs_C	-1.7696	0.725011	-2.44079	14	0.0285449	0.0948698	NA	0	0	EBC1
|Q96RT1|LAP2	EMD8h_vs_C	-0.230478	1.34972	-0.17076	14	0.866856	0.999145	NA	0	0	EBC1
|Q96T58|MINT	EMD8h_vs_C	0.000683025	0.626107	0.00109091	14	0.999145	0.999145	NA	0	0	EBC1
|Q9BVJ6|UT14A	EMD8h_vs_C	-4.02981	3.04003	-1.32558	14	0.206203	0.408788	NA	0	0	EBC1
|Q9H0E9|BRD8	EMD8h_vs_C	-0.723759	0.593899	-1.21866	14	0.243112	0.465253	NA	0	0	EBC1
|Q9H910|HN1L	EMD8h_vs_C	-0.215777	0.503267	-0.428753	14	0.674626	0.876239	NA	0.0333333	0.0333333	EBC1
|Q9NQS7|INCE	EMD8h_vs_C	-1.64841	0.632877	-2.60462	14	0.0207893	0.0783065	NA	0	0	EBC1
|Q9NV56|MRGBP	EMD8h_vs_C	-2.44722	0.268088	-9.12842	14	2.8551e-07	4.03283e-06	NA	0	0	EBC1
|Q9UHB6|LIMA1	EMD8h_vs_C	-0.981635	0.201163	-4.87981	14	0.000243305	0.00161726	NA	0	0	EBC1
|Q9UKV3|ACINU	EMD8h_vs_C	-3.9335	0.66348	-5.9286	14	3.68122e-05	0.000346648	NA	0	0	EBC1
|Q9UQE7|SMC3	EMD8h_vs_C	-0.684897	0.274759	-2.49272	14	0.0258272	0.0912021	NA	0	0	EBC1
|Q9Y4K1|AIM1	EMD8h_vs_C	-0.465527	0.547501	-0.850275	14	0.409479	0.642654	NA	0	0	EBC1
|Q9Y6X4|F169A	EMD8h_vs_C	0.166748	1.83754	0.0907454	14	0.92898	0.999145	NA	0.0666667	0.0666667	EBC1
O00443_P3C2A	EMD24h_vs_C	-2.15457	0.34024	-6.33249	14	1.85174e-05	0.000266188	NA	0.233333	0.233333	GTL16
O14737_PDCD5	EMD24h_vs_C	0.111629	0.979266	0.113993	14	0.910862	0.932423	NA	0.166667	0.166667	GTL16
O14757_CHK1_S280	EMD24h_vs_C	-1.53317	0.685384	-2.23695	9	0.0521021	0.187242	NA	0.533333	0.366667	GTL16
O14757_CHK1_S317	EMD24h_vs_C	-1.46572	0.696805	-2.10349	11	0.0592417	0.206448	NA	0.433333	0.433333	GTL16
O15355_PPM1G	EMD24h_vs_C	1.69495	0.576946	2.9378	14	0.0108037	0.0540183	NA	0.233333	0.233333	GTL16
O15530_PDPK1	EMD24h_vs_C	-0.436744	0.348898	-1.25178	14	0.231161	0.483337	NA	0.0666667	0.0666667	GTL16
O43379_WDR62	EMD24h_vs_C	-0.358608	0.27448	-1.3065	14	0.212439	0.483337	NA	0	0	GTL16
O43504_LTOR5	EMD24h_vs_C	-0.0665695	0.479932	-0.138706	14	0.891658	0.932423	NA	0.1	0.1	GTL16
O60271_JIP4	EMD24h_vs_C	0.0833981	0.547754	0.152255	14	0.881159	0.932423	NA	0.3	0.3	GTL16
O60825_F262	EMD24h_vs_C	-2.30052	0.503125	-4.57246	14	0.00043467	0.00416559	NA	0.2	0.2	GTL16
O60934_NBN	EMD24h_vs_C	-0.965679	0.864503	-1.11703	14	0.282784	0.541852	NA	0.5	0.5	GTL16
O95251_KAT7	EMD24h_vs_C	0.554036	0.221373	2.50272	14	0.025333	0.116532	NA	0	0	GTL16
O95453_PARN	EMD24h_vs_C	2.20161	0.263442	8.35711	14	8.20714e-07	3.14607e-05	NA	0.133333	0.133333	GTL16
O96017_CHK2	EMD24h_vs_C	1.37223	1.08233	1.26784	14	0.225535	0.483337	NA	0.233333	0.233333	GTL16
P00533_EGFR_T693	EMD24h_vs_C	-1.69912	0.2639	-6.4385	14	1.55196e-05	0.000254965	NA	0	0	GTL16
P00533_EGFR_Y1197	EMD24h_vs_C	0.623014	0.376153	1.65628	14	0.119898	0.328293	NA	0.0666667	0.0666667	GTL16
P04198_MYCN	EMD24h_vs_C	-1.77124	0.577221	-3.06857	14	0.00833686	0.043579	NA	0.1	0.1	GTL16
P04626_ERBB2	EMD24h_vs_C	0.149015	0.402515	0.370211	14	0.716766	0.858626	NA	0	0	GTL16
P06400_RB	EMD24h_vs_C	-0.235077	0.403171	-0.583069	14	0.56912	0.769987	NA	0.166667	0.166667	GTL16
P06493_CDK1	EMD24h_vs_C	0.0457196	0.472668	0.0967266	14	0.924315	0.932423	NA	0	0	GTL16
P06748_NPM	EMD24h_vs_C	-0.425316	0.865427	-0.491452	13	0.6313	0.797796	NA	0.133333	0.133333	GTL16
P07355_ANXA2_Y188	EMD24h_vs_C	-0.223996	0.701123	-0.319481	14	0.754079	0.875951	NA	0.0666667	0.0666667	GTL16
P07355_ANXA2_Y24	EMD24h_vs_C	-1.44205	0.263873	-5.46494	14	8.32987e-05	0.00106437	NA	0.0666667	0.0666667	GTL16
P08581_MET_S1016	EMD24h_vs_C	-0.32305	0.369185	-0.875036	14	0.396319	0.632152	NA	0.166667	0.166667	GTL16
P08581_MET_Y1234Y1235	EMD24h_vs_C	-0.9651	0.644975	-1.49634	11	0.162696	0.408084	NA	0.5	0.166667	GTL16
P08581_MET_Y1235	EMD24h_vs_C	-0.160981	0.900708	-0.178728	6	0.864034	0.932423	NA	0.666667	0.166667	GTL16
P0C1Z6_TFPT	EMD24h_vs_C	-0.0373896	0.33149	-0.112793	14	0.911796	0.932423	NA	0.1	0.1	GTL16
P10398_ARAF	EMD24h_vs_C	-0.276996	0.266064	-1.04109	14	0.315481	0.56688	NA	0.0666667	0.0666667	GTL16
P12270_TPR	EMD24h_vs_C	-0.691329	0.408835	-1.69097	14	0.112973	0.31819	NA	0	0	GTL16
P15056_BRAF	EMD24h_vs_C	0.575732	0.547716	1.05115	14	0.310996	0.56688	NA	0.166667	0.166667	GTL16
P15336_ATF2	EMD24h_vs_C	-0.746877	0.912697	-0.818319	11	0.430546	0.643023	NA	0.233333	0.233333	GTL16
P16104_H2AX_S139	EMD24h_vs_C	-1.67358	1.2925	-1.29484	14	0.216325	0.483337	NA	0.233333	0.233333	GTL16
P16104_H2AX_T136S139	EMD24h_vs_C	-0.59546	1.14978	-0.517892	13	0.613234	0.792381	NA	0.25	0.25	GTL16
P16949_STMN1_S25	EMD24h_vs_C	-1.03527	0.302984	-3.41692	14	0.00417018	0.0252405	NA	0	0	GTL16
P16949_STMN1_S38	EMD24h_vs_C	-0.369564	0.161392	-2.28985	14	0.0380758	0.156383	NA	0.1	0.1	GTL16
P17535_JUND	EMD24h_vs_C	2.05574	0.272123	7.55443	14	2.65115e-06	6.09765e-05	NA	0.0416667	0.0416667	GTL16
P17612_KAPCA	EMD24h_vs_C	-0.0724493	0.538944	-0.134428	14	0.894977	0.932423	NA	0	0	GTL16
P23396_RS3	EMD24h_vs_C	-0.680733	0.202562	-3.36061	14	0.00466448	0.0268208	NA	0	0	GTL16
P23588_IF4B	EMD24h_vs_C	-3.00991	0.453107	-6.64282	14	1.10903e-05	0.000212565	NA	0.133333	0.133333	GTL16
P27361_MK03	EMD24h_vs_C	-0.0425522	1.31805	-0.0322842	9	0.97495	0.97495	NA	0.433333	0.266667	GTL16
P27708_PYR1	EMD24h_vs_C	-2.37764	0.18709	-12.7085	14	4.46365e-09	5.1332e-07	NA	0.1	0.1	GTL16
P29353_SHC1	EMD24h_vs_C	-0.0477308	0.458322	-0.104142	14	0.918534	0.932423	NA	0.0666667	0.0666667	GTL16
P29590_PML	EMD24h_vs_C	0.598651	0.354532	1.68857	14	0.113442	0.31819	NA	0	0	GTL16
P29803_ODPAT	EMD24h_vs_C	-0.362547	0.634227	-0.571636	12	0.578119	0.773066	NA	0.433333	0.266667	GTL16
P35222_CTNB1	EMD24h_vs_C	-1.38388	1.47986	-0.935141	3	0.4187	0.637988	NA	0.733333	0.233333	GTL16
P35568_IRS1	EMD24h_vs_C	0.724732	0.416483	1.74013	11	0.1097	0.31819	NA	0.533333	0.366667	GTL16
P38398_BRCA1	EMD24h_vs_C	-0.567021	0.804674	-0.70466	14	0.492579	0.708082	NA	0.2	0.2	GTL16
P40763_STAT3	EMD24h_vs_C	0.778491	0.677241	1.1495	7	0.288103	0.541852	NA	0.666667	0.166667	GTL16
P42226_STAT6	EMD24h_vs_C	-0.0394728	0.225961	-0.174688	14	0.863826	0.932423	NA	0.233333	0.233333	GTL16
P46013_KI67	EMD24h_vs_C	-0.165707	0.494642	-0.335005	14	0.742588	0.875951	NA	0.133333	0.133333	GTL16
P46527_CDN1B	EMD24h_vs_C	0.88245	0.723341	1.21996	14	0.242632	0.494945	NA	0.233333	0.233333	GTL16
P46734_MP2K3	EMD24h_vs_C	0.452762	1.08297	0.418076	7	0.688419	0.842214	NA	0.7	0.366667	GTL16
P49815_TSC2	EMD24h_vs_C	-0.194642	0.510145	-0.381543	9	0.711652	0.858626	NA	0.533333	0.2	GTL16
P49840_GSK3A	EMD24h_vs_C	-0.363948	0.234959	-1.54898	14	0.143691	0.378275	NA	0	0	GTL16
P51587_BRCA2	EMD24h_vs_C	1.14012	0.484853	2.35147	14	0.0338682	0.144254	NA	0.133333	0.133333	GTL16
P51858_HDGF	EMD24h_vs_C	-1.04665	0.555059	-1.88565	14	0.080265	0.263728	NA	0.0666667	0.0666667	GTL16
P52564_MP2K6	EMD24h_vs_C	0.465129	0.46957	0.990544	9	0.34779	0.609787	NA	0.366667	0.366667	GTL16
P53396_ACLY	EMD24h_vs_C	-1.97356	0.371344	-5.31464	14	0.000109229	0.00125613	NA	0.266667	0.266667	GTL16
P55039_DRG2	EMD24h_vs_C	0.234556	0.400642	0.585449	14	0.567564	0.769987	NA	0.266667	0.266667	GTL16
P61978_HNRPK	EMD24h_vs_C	-1.83453	0.488428	-3.75599	14	0.00212803	0.0135957	NA	0.2	0.2	GTL16
P78527_PRKDC	EMD24h_vs_C	0.284403	0.575947	0.4938	14	0.629104	0.797796	NA	0.0666667	0.0666667	GTL16
Q04637_IF4G1	EMD24h_vs_C	-2.92946	0.338794	-8.64674	14	5.47782e-07	3.14607e-05	NA	0.1	0.1	GTL16
Q08J23_NSUN2	EMD24h_vs_C	0.0278078	0.216712	0.128317	14	0.899723	0.932423	NA	0	0	GTL16
Q09161_NCBP1	EMD24h_vs_C	-2.28823	0.477233	-4.79478	14	0.000285351	0.00298322	NA	0	0	GTL16
Q12888_TP53B_S1317	EMD24h_vs_C	0.458894	0.539001	0.851378	14	0.408886	0.635431	NA	0.2	0.2	GTL16
Q12888_TP53B_S831	EMD24h_vs_C	0.276863	0.213747	1.29529	14	0.216173	0.483337	NA	0	0	GTL16
Q12888_TP53B_T855	EMD24h_vs_C	-0.900588	2.04885	-0.439557	8	0.67189	0.830831	NA	0.4	0.4	GTL16
Q13144_EI2BE	EMD24h_vs_C	0.815311	0.864701	0.942882	14	0.361729	0.611747	NA	0.333333	0.333333	GTL16
Q13263_TIF1B_S473	EMD24h_vs_C	-0.173071	0.38774	-0.446359	14	0.662164	0.827706	NA	0.133333	0.133333	GTL16
Q13263_TIF1B_S824	EMD24h_vs_C	1.65242	0.891284	1.85398	9	0.0967359	0.300666	NA	0.2	0.2	GTL16
Q13315_ATM_S1981	EMD24h_vs_C	0.0636817	0.559326	0.113854	14	0.91097	0.932423	NA	0.1	0.1	GTL16
Q13315_ATM_S2996	EMD24h_vs_C	-0.885777	0.374851	-2.36301	14	0.033131	0.144254	NA	0.133333	0.133333	GTL16
Q13330_MTA1	EMD24h_vs_C	-1.60412	0.418475	-3.83325	14	0.0018269	0.0131308	NA	0	0	GTL16
Q13535_ATR	EMD24h_vs_C	-0.320917	0.611039	-0.525199	14	0.607663	0.792381	NA	0.266667	0.266667	GTL16
Q13627_DYR1A	EMD24h_vs_C	0.280757	0.239089	1.17428	14	0.259871	0.506528	NA	0	0	GTL16
Q14011_CIRBP	EMD24h_vs_C	-1.85196	0.488038	-3.7947	14	0.00197134	0.0133355	NA	0.166667	0.166667	GTL16
Q14683_SMC1A	EMD24h_vs_C	inf	NA	NA	NA	NA	0	oneConditionMissing	0.733333	0.233333	GTL16
Q14790_CASP8	EMD24h_vs_C	0.590321	0.927633	0.636374	14	0.534799	0.740987	NA	0.366667	0.366667	GTL16
Q14839_CHD4	EMD24h_vs_C	-1.32001	0.70782	-1.8649	14	0.0832941	0.266078	NA	0.3	0.3	GTL16
Q14980_NUMA1	EMD24h_vs_C	-0.106547	0.636219	-0.16747	14	0.869395	0.932423	NA	0.266667	0.266667	GTL16
Q15262_PTPRK	EMD24h_vs_C	0.264943	0.493387	0.536988	14	0.599707	0.792381	NA	0	0	GTL16
Q15418_KS6A1	EMD24h_vs_C	-0.444925	0.461135	-0.964847	6	0.371882	0.619804	NA	0.366667	0.0333333	GTL16
Q15554_TERF2	EMD24h_vs_C	-0.596478	0.405311	-1.47166	14	0.163234	0.408084	NA	0.266667	0.266667	GTL16
Q15910_EZH2	EMD24h_vs_C	0.433836	0.300143	1.44543	14	0.170348	0.41681	NA	0.133333	0.133333	GTL16
Q53EL6_PDCD4	EMD24h_vs_C	-0.731483	0.383057	-1.90959	14	0.0768936	0.260081	NA	0.133333	0.133333	GTL16
Q6PKG0_LARP1	EMD24h_vs_C	-1.65675	0.207626	-7.97952	14	1.41092e-06	4.05639e-05	NA	0	0	GTL16
Q6PL18_ATAD2	EMD24h_vs_C	-0.893051	0.278135	-3.21085	14	0.00628345	0.0344094	NA	0.2	0.2	GTL16
Q7Z589_EMSY	EMD24h_vs_C	0.153377	0.674754	0.227308	14	0.82347	0.928422	NA	0.233333	0.233333	GTL16
Q8IVT2_MISP	EMD24h_vs_C	-0.135118	0.21086	-0.640796	14	0.532005	0.740987	NA	0	0	GTL16
Q8N122_RPTOR_S859S863	EMD24h_vs_C	-0.39371	0.407156	-0.966975	14	0.349965	0.609787	NA	0.166667	0.166667	GTL16
Q8N122_RPTOR_S863	EMD24h_vs_C	-0.843373	0.206215	-4.08977	14	0.00110398	0.00846385	NA	0.0666667	0.0666667	GTL16
Q8NCD3_HJURP	EMD24h_vs_C	-0.195628	0.608289	-0.321604	14	0.752504	0.875951	NA	0.433333	0.433333	GTL16
Q8TEK3_DOT1L	EMD24h_vs_C	-1.12886	0.497621	-2.26851	14	0.0396441	0.157209	NA	0	0	GTL16
Q8WXE1_ATRIP	EMD24h_vs_C	-0.685291	0.540554	-1.26776	14	0.225565	0.483337	NA	0.333333	0.333333	GTL16
Q92796_DLG3	EMD24h_vs_C	0.591537	0.71452	0.82788	14	0.421627	0.637988	NA	0.266667	0.266667	GTL16
Q92878_RAD50	EMD24h_vs_C	-0.553998	0.504556	-1.09799	13	0.292129	0.541852	NA	0.3	0.3	GTL16
Q92993_KAT5	EMD24h_vs_C	0.274604	0.366013	0.750258	14	0.465522	0.677659	NA	0.0333333	0.0333333	GTL16
Q96B36_AKTS1	EMD24h_vs_C	-1.92665	0.881326	-2.18608	13	0.0477005	0.176953	NA	0.2	0.2	GTL16
Q96C19_EFHD2	EMD24h_vs_C	-1.19059	0.263296	-4.52189	14	0.000478725	0.00423488	NA	0.0666667	0.0666667	GTL16
Q96EB6_SIR1	EMD24h_vs_C	-1.60368	0.624088	-2.56963	14	0.0222531	0.106629	NA	0.133333	0.133333	GTL16
Q96EZ8_MCRS1	EMD24h_vs_C	-0.946973	0.432658	-2.18874	14	0.046062	0.176571	NA	0.3	0.3	GTL16
Q96F86_EDC3	EMD24h_vs_C	-1.74758	1.8256	-0.957265	12	0.357323	0.611747	NA	0.266667	0.266667	GTL16
Q96MG7_MAGG1	EMD24h_vs_C	-0.303347	0.462726	-0.655565	14	0.522732	0.740987	NA	0.0666667	0.0666667	GTL16
Q96RL1_UIMC1	EMD24h_vs_C	-0.216633	0.765061	-0.283158	14	0.781199	0.889484	NA	0.233333	0.233333	GTL16
Q96RT1_LAP2	EMD24h_vs_C	-0.489964	0.64531	-0.759269	14	0.460285	0.677659	NA	0.233333	0.233333	GTL16
Q96T58_MINT	EMD24h_vs_C	-0.577649	0.476476	-1.21234	14	0.245446	0.494945	NA	0.0666667	0.0666667	GTL16
Q9BVJ6_UT14A	EMD24h_vs_C	-0.326519	0.255216	-1.27938	11	0.22709	0.483337	NA	0.133333	0.133333	GTL16
Q9H0E9_BRD8	EMD24h_vs_C	-0.483474	0.553133	-0.874065	14	0.396829	0.632152	NA	0.2	0.2	GTL16
Q9H910_HN1L	EMD24h_vs_C	-0.397023	0.447168	-0.887861	14	0.389615	0.632152	NA	0.0666667	0.0666667	GTL16
Q9NQS7_INCE	EMD24h_vs_C	-0.778403	0.503936	-1.54465	14	0.144731	0.378275	NA	0.133333	0.133333	GTL16
Q9NV56_MRGBP	EMD24h_vs_C	-0.444413	0.258786	-1.7173	14	0.107954	0.31819	NA	0.0333333	0.0333333	GTL16
Q9UHB6_LIMA1	EMD24h_vs_C	-0.885754	0.201163	-4.40317	14	0.000601135	0.0049379	NA	0	0	GTL16
Q9UKV3_ACINU	EMD24h_vs_C	0.0915116	0.31527	0.290264	14	0.775869	0.889484	NA	0	0	GTL16
Q9UQE7_SMC3	EMD24h_vs_C	-0.237906	0.274833	-0.865639	14	0.401279	0.632152	NA	0.0666667	0.0666667	GTL16
Q9Y4K1_AIM1	EMD24h_vs_C	-0.643843	0.536027	-1.20114	14	0.249625	0.494945	NA	0	0	GTL16
Q9Y6X4_F169A	EMD24h_vs_C	-0.877103	0.604298	-1.45144	7	0.189953	0.455096	NA	0.666667	0.5	GTL16
O00443_P3C2A	EMD2h_vs_C	-0.902018	0.34024	-2.65112	14	0.0189875	0.136425	NA	0.233333	0.233333	GTL16
O14737_PDCD5	EMD2h_vs_C	-0.687299	0.979266	-0.701851	14	0.494275	0.793625	NA	0.2	0.2	GTL16
O14757_CHK1_S280	EMD2h_vs_C	-0.594396	0.603848	-0.984346	9	0.350666	0.726835	NA	0.6	0.6	GTL16
O14757_CHK1_S317	EMD2h_vs_C	-0.803076	0.786541	-1.02102	11	0.329174	0.726835	NA	0.533333	0.366667	GTL16
O15355_PPM1G	EMD2h_vs_C	1.65347	0.576946	2.8659	14	0.0124529	0.109203	NA	0.0333333	0.0333333	GTL16
O15530_PDPK1	EMD2h_vs_C	-0.781878	0.348898	-2.24099	14	0.0417569	0.250541	NA	0.0666667	0.0666667	GTL16
O43379_WDR62	EMD2h_vs_C	0.323397	0.27448	1.17822	14	0.258349	0.669358	NA	0.1	0.1	GTL16
O43504_LTOR5	EMD2h_vs_C	0.70057	0.479932	1.45973	14	0.166438	0.545195	NA	0.0333333	0.0333333	GTL16
O60271_JIP4	EMD2h_vs_C	-0.731197	0.547754	-1.3349	14	0.203212	0.565028	NA	0.3	0.3	GTL16
O60825_F262	EMD2h_vs_C	-1.96579	0.503125	-3.90715	14	0.00157937	0.0392729	NA	0.333333	0.333333	GTL16
O60934_NBN	EMD2h_vs_C	0.0770803	0.864503	0.0891614	14	0.930217	0.959958	NA	0.533333	0.533333	GTL16
O95251_KAT7	EMD2h_vs_C	0.296184	0.221373	1.33794	14	0.202245	0.565028	NA	0	0	GTL16
O95453_PARN	EMD2h_vs_C	-0.0981312	0.263442	-0.372496	14	0.715102	0.890662	NA	0.2	0.2	GTL16
O96017_CHK2	EMD2h_vs_C	-0.341641	1.08233	-0.315652	14	0.756923	0.901611	NA	0.2	0.2	GTL16
P00533_EGFR_T693	EMD2h_vs_C	-1.48575	0.2639	-5.62995	14	6.20794e-05	0.00420479	NA	0.0333333	0.0333333	GTL16
P00533_EGFR_Y1197	EMD2h_vs_C	0.626388	0.376153	1.66525	14	0.118073	0.420636	NA	0.133333	0.133333	GTL16
P04198_MYCN	EMD2h_vs_C	-0.478033	0.577221	-0.828163	14	0.421472	0.762664	NA	0.0333333	0.0333333	GTL16
P04626_ERBB2	EMD2h_vs_C	0.100371	0.402515	0.249359	14	0.806705	0.901611	NA	0	0	GTL16
P06400_RB	EMD2h_vs_C	0.0367479	0.403171	0.0911471	14	0.928667	0.959958	NA	0.1	0.1	GTL16
P06493_CDK1	EMD2h_vs_C	0.66193	0.472668	1.40041	14	0.183162	0.559726	NA	0.0333333	0.0333333	GTL16
P06748_NPM	EMD2h_vs_C	-0.366087	0.865427	-0.423013	13	0.6792	0.879538	NA	0.266667	0.266667	GTL16
P07355_ANXA2_Y188	EMD2h_vs_C	-0.98318	0.701123	-1.40229	14	0.182611	0.559726	NA	0	0	GTL16
P07355_ANXA2_Y24	EMD2h_vs_C	-1.45998	0.263873	-5.53288	14	7.37682e-05	0.00420479	NA	0.0666667	0.0666667	GTL16
P08581_MET_S1016	EMD2h_vs_C	-0.695649	0.369185	-1.88428	14	0.0804612	0.352791	NA	0.133333	0.133333	GTL16
P08581_MET_Y1234Y1235	EMD2h_vs_C	-0.603159	0.588779	-1.02442	11	0.327637	0.726835	NA	0.466667	0.3	GTL16
P08581_MET_Y1235	EMD2h_vs_C	-2.54842	0.737641	-3.45482	6	0.0135528	0.110358	NA	0.566667	0.233333	GTL16
P0C1Z6_TFPT	EMD2h_vs_C	0.452549	0.33149	1.3652	14	0.193728	0.565028	NA	0.166667	0.166667	GTL16
P10398_ARAF	EMD2h_vs_C	-0.369526	0.266064	-1.38886	14	0.186575	0.559726	NA	0	0	GTL16
P12270_TPR	EMD2h_vs_C	-0.727825	0.408835	-1.78024	14	0.0967412	0.393875	NA	0	0	GTL16
P15056_BRAF	EMD2h_vs_C	0.073597	0.547716	0.134371	14	0.895022	0.959958	NA	0.1	0.1	GTL16
P15336_ATF2	EMD2h_vs_C	-0.252364	0.912697	-0.276503	11	0.787288	0.901611	NA	0.3	0.3	GTL16
P16104_H2AX_S139	EMD2h_vs_C	-0.557633	1.2925	-0.431436	14	0.672721	0.879538	NA	0.3	0.3	GTL16
P16104_H2AX_T136S139	EMD2h_vs_C	-0.541166	1.14978	-0.470671	13	0.645675	0.876274	NA	0.333333	0.333333	GTL16
P16949_STMN1_S25	EMD2h_vs_C	-0.702124	0.302984	-2.31736	14	0.0361395	0.228884	NA	0	0	GTL16
P16949_STMN1_S38	EMD2h_vs_C	-0.150361	0.161392	-0.931653	14	0.367305	0.731798	NA	0.1	0.1	GTL16
P17535_JUND	EMD2h_vs_C	-0.94485	0.272123	-3.47214	14	0.00373649	0.042596	NA	0.0416667	0.0416667	GTL16
P17612_KAPCA	EMD2h_vs_C	0.451937	0.538944	0.838559	14	0.415805	0.762664	NA	0	0	GTL16
P23396_RS3	EMD2h_vs_C	-0.150772	0.202562	-0.744324	14	0.468991	0.786249	NA	0	0	GTL16
P23588_IF4B	EMD2h_vs_C	-1.7504	0.453107	-3.8631	14	0.0017225	0.0392729	NA	0.166667	0.166667	GTL16
P27361_MK03	EMD2h_vs_C	-1.14425	1.31805	-0.868136	9	0.407872	0.762253	NA	0.366667	0.2	GTL16
P27708_PYR1	EMD2h_vs_C	-0.667214	0.18709	-3.56627	14	0.00309918	0.042596	NA	0.166667	0.166667	GTL16
P29353_SHC1	EMD2h_vs_C	-0.508243	0.458322	-1.10892	14	0.286151	0.709157	NA	0.0666667	0.0666667	GTL16
P29590_PML	EMD2h_vs_C	-0.105592	0.354532	-0.297835	14	0.770203	0.901611	NA	0	0	GTL16
P29803_ODPAT	EMD2h_vs_C	-0.642246	0.634227	-1.01264	12	0.331214	0.726835	NA	0.4	0.233333	GTL16
P35222_CTNB1	EMD2h_vs_C	-0.615705	1.41796	-0.434219	3	0.693463	0.879538	NA	0.7	0.2	GTL16
P35568_IRS1	EMD2h_vs_C	-0.229347	0.368592	-0.622224	11	0.546476	0.823715	NA	0.433333	0.433333	GTL16
P38398_BRCA1	EMD2h_vs_C	-1.35504	0.804674	-1.68396	14	0.114343	0.420488	NA	0.2	0.2	GTL16
P40763_STAT3	EMD2h_vs_C	-0.851732	0.552965	-1.5403	7	0.167384	0.545195	NA	0.633333	0.3	GTL16
P42226_STAT6	EMD2h_vs_C	-0.0981768	0.225961	-0.434485	14	0.670558	0.879538	NA	0.2	0.2	GTL16
P46013_KI67	EMD2h_vs_C	-0.534423	0.494642	-1.08042	14	0.298214	0.71231	NA	0.1	0.1	GTL16
P46527_CDN1B	EMD2h_vs_C	-1.55772	0.723341	-2.15351	14	0.0491942	0.267054	NA	0.333333	0.333333	GTL16
P46734_MP2K3	EMD2h_vs_C	0.25179	0.98861	0.254691	7	0.806282	0.901611	NA	0.666667	0.5	GTL16
P49815_TSC2	EMD2h_vs_C	-1.0274	0.360727	-2.84814	9	0.0191473	0.136425	NA	0.4	0.4	GTL16
P49840_GSK3A	EMD2h_vs_C	-0.252926	0.234959	-1.07647	14	0.29992	0.71231	NA	0	0	GTL16
P51587_BRCA2	EMD2h_vs_C	0.317749	0.484853	0.655351	14	0.522865	0.823715	NA	0.133333	0.133333	GTL16
P51858_HDGF	EMD2h_vs_C	-0.949286	0.555059	-1.71024	14	0.10928	0.415263	NA	0.1	0.1	GTL16
P52564_MP2K6	EMD2h_vs_C	1.45911	0.664072	2.19722	9	0.0555917	0.288066	NA	0.566667	0.233333	GTL16
P53396_ACLY	EMD2h_vs_C	-1.15256	0.371344	-3.10374	14	0.00777437	0.0738565	NA	0.266667	0.266667	GTL16
P55039_DRG2	EMD2h_vs_C	0.81475	0.400642	2.03361	14	0.0613983	0.304322	NA	0.2	0.2	GTL16
P61978_HNRPK	EMD2h_vs_C	-1.24618	0.488428	-2.5514	14	0.0230547	0.154602	NA	0.266667	0.266667	GTL16
P78527_PRKDC	EMD2h_vs_C	0.3695	0.575947	0.641551	14	0.531528	0.823715	NA	0.0333333	0.0333333	GTL16
Q04637_IF4G1	EMD2h_vs_C	-1.07133	0.338794	-3.1622	14	0.00692171	0.0717341	NA	0.1	0.1	GTL16
Q08J23_NSUN2	EMD2h_vs_C	-0.162832	0.216712	-0.751376	14	0.46487	0.786249	NA	0	0	GTL16
Q09161_NCBP1	EMD2h_vs_C	-1.89245	0.477233	-3.96546	14	0.00140835	0.0392729	NA	0	0	GTL16
Q12888_TP53B_S1317	EMD2h_vs_C	0.986497	0.539001	1.83023	14	0.0885841	0.374022	NA	0.133333	0.133333	GTL16
Q12888_TP53B_S831	EMD2h_vs_C	0.0857425	0.213747	0.401141	14	0.694372	0.879538	NA	0.0333333	0.0333333	GTL16
Q12888_TP53B_T855	EMD2h_vs_C	-0.165682	2.04885	-0.0808657	8	0.937535	0.959958	NA	0.433333	0.433333	GTL16
Q13144_EI2BE	EMD2h_vs_C	1.10659	0.864701	1.27974	14	0.221439	0.601049	NA	0.166667	0.166667	GTL16
Q13263_TIF1B_S473	EMD2h_vs_C	0.0987391	0.38774	0.254653	14	0.802694	0.901611	NA	0.2	0.2	GTL16
Q13263_TIF1B_S824	EMD2h_vs_C	-inf	NA	NA	NA	NA	0	oneConditionMissing	0.6	0.1	GTL16
Q13315_ATM_S1981	EMD2h_vs_C	-0.546479	0.559326	-0.97703	14	0.345136	0.726835	NA	0.133333	0.133333	GTL16
Q13315_ATM_S2996	EMD2h_vs_C	0.827449	0.374851	2.20741	14	0.0444781	0.253525	NA	0.233333	0.233333	GTL16
Q13330_MTA1	EMD2h_vs_C	-0.375441	0.418475	-0.897165	14	0.3848	0.731798	NA	0.0666667	0.0666667	GTL16
Q13535_ATR	EMD2h_vs_C	0.4402	0.611039	0.720412	14	0.483127	0.786807	NA	0.266667	0.266667	GTL16
Q13627_DYR1A	EMD2h_vs_C	-0.023132	0.239089	-0.0967506	14	0.924296	0.959958	NA	0	0	GTL16
Q14011_CIRBP	EMD2h_vs_C	-1.7045	0.488038	-3.49256	14	0.00358786	0.042596	NA	0.2	0.2	GTL16
Q14683_SMC1A	EMD2h_vs_C	inf	NA	NA	NA	NA	0	oneConditionMissing	0.8	0.3	GTL16
Q14790_CASP8	EMD2h_vs_C	0.454625	0.927633	0.490091	14	0.63166	0.876274	NA	0.3	0.3	GTL16
Q14839_CHD4	EMD2h_vs_C	-0.848762	0.70782	-1.19912	14	0.250383	0.663807	NA	0.333333	0.333333	GTL16
Q14980_NUMA1	EMD2h_vs_C	-0.364706	0.636219	-0.573239	14	0.575575	0.841226	NA	0.166667	0.166667	GTL16
Q15262_PTPRK	EMD2h_vs_C	0.236018	0.493387	0.478363	14	0.639776	0.876274	NA	0	0	GTL16
Q15418_KS6A1	EMD2h_vs_C	0.384628	0.485604	0.79206	6	0.458487	0.786249	NA	0.333333	0	GTL16
Q15554_TERF2	EMD2h_vs_C	0.0202517	0.405311	0.0499658	14	0.960855	0.969359	NA	0.166667	0.166667	GTL16
Q15910_EZH2	EMD2h_vs_C	0.110287	0.300143	0.367448	14	0.71878	0.890662	NA	0	0	GTL16
Q53EL6_PDCD4	EMD2h_vs_C	-1.34561	0.383057	-3.51281	14	0.00344637	0.042596	NA	0.2	0.2	GTL16
Q6PKG0_LARP1	EMD2h_vs_C	-0.410337	0.207626	-1.97633	14	0.0681611	0.323765	NA	0	0	GTL16
Q6PL18_ATAD2	EMD2h_vs_C	0.270174	0.278135	0.971378	14	0.347845	0.726835	NA	0.1	0.1	GTL16
Q7Z589_EMSY	EMD2h_vs_C	-0.0490172	0.674754	-0.0726445	14	0.943117	0.959958	NA	0.133333	0.133333	GTL16
Q8IVT2_MISP	EMD2h_vs_C	0.335293	0.21086	1.59012	14	0.134129	0.463356	NA	0	0	GTL16
Q8N122_RPTOR_S859S863	EMD2h_vs_C	-0.204406	0.407156	-0.502033	14	0.623447	0.876274	NA	0.0666667	0.0666667	GTL16
Q8N122_RPTOR_S863	EMD2h_vs_C	-0.766061	0.206215	-3.71486	14	0.00230841	0.042596	NA	0.133333	0.133333	GTL16
Q8NCD3_HJURP	EMD2h_vs_C	-0.60596	0.608289	-0.99617	14	0.336075	0.726835	NA	0.433333	0.433333	GTL16
Q8TEK3_DOT1L	EMD2h_vs_C	-0.363826	0.497621	-0.731132	14	0.476758	0.786807	NA	0	0	GTL16
Q8WXE1_ATRIP	EMD2h_vs_C	0.611586	0.540554	1.1314	14	0.276894	0.701464	NA	0.366667	0.366667	GTL16
Q92796_DLG3	EMD2h_vs_C	0.0948054	0.71452	0.132684	14	0.896331	0.959958	NA	0.3	0.3	GTL16
Q92878_RAD50	EMD2h_vs_C	-0.17005	0.504556	-0.337028	13	0.741475	0.901611	NA	0.266667	0.266667	GTL16
Q92993_KAT5	EMD2h_vs_C	-0.00348616	0.366013	-0.00952469	14	0.992535	0.992535	NA	0	0	GTL16
Q96B36_AKTS1	EMD2h_vs_C	-1.7188	0.881326	-1.95024	13	0.0730455	0.333087	NA	0.333333	0.333333	GTL16
Q96C19_EFHD2	EMD2h_vs_C	-0.161631	0.263296	-0.613875	14	0.549144	0.823715	NA	0.133333	0.133333	GTL16
Q96EB6_SIR1	EMD2h_vs_C	-0.114195	0.624088	-0.182979	14	0.857438	0.939884	NA	0.166667	0.166667	GTL16
Q96EZ8_MCRS1	EMD2h_vs_C	-0.391387	0.432658	-0.90461	14	0.380975	0.731798	NA	0.266667	0.266667	GTL16
Q96F86_EDC3	EMD2h_vs_C	-1.06638	2.04108	-0.52246	12	0.61086	0.870476	NA	0.3	0.133333	GTL16
Q96MG7_MAGG1	EMD2h_vs_C	0.245169	0.462726	0.529837	14	0.604526	0.870476	NA	0	0	GTL16
Q96RL1_UIMC1	EMD2h_vs_C	-0.451259	0.765061	-0.589834	14	0.564701	0.836051	NA	0.266667	0.266667	GTL16
Q96RT1_LAP2	EMD2h_vs_C	-0.596209	0.64531	-0.923911	14	0.371184	0.731798	NA	0.3	0.3	GTL16
Q96T58_MINT	EMD2h_vs_C	-0.83288	0.476476	-1.748	14	0.102349	0.402337	NA	0.2	0.2	GTL16
Q9BVJ6_UT14A	EMD2h_vs_C	-0.221105	0.28534	-0.774882	11	0.454744	0.786249	NA	0.333333	0.166667	GTL16
Q9H0E9_BRD8	EMD2h_vs_C	0.229503	0.553133	0.414915	14	0.684492	0.879538	NA	0.266667	0.266667	GTL16
Q9H910_HN1L	EMD2h_vs_C	0.278927	0.447168	0.623763	14	0.542814	0.823715	NA	0.2	0.2	GTL16
Q9NQS7_INCE	EMD2h_vs_C	-0.153723	0.503936	-0.305046	14	0.764819	0.901611	NA	0.0666667	0.0666667	GTL16
Q9NV56_MRGBP	EMD2h_vs_C	0.0323533	0.258786	0.125019	14	0.902286	0.959958	NA	0	0	GTL16
Q9UHB6_LIMA1	EMD2h_vs_C	-0.157415	0.201163	-0.782524	14	0.446942	0.786249	NA	0	0	GTL16
Q9UKV3_ACINU	EMD2h_vs_C	-0.0680602	0.31527	-0.215879	14	0.832196	0.921071	NA	0.166667	0.166667	GTL16
Q9UQE7_SMC3	EMD2h_vs_C	-0.0909807	0.274833	-0.33104	14	0.745517	0.901611	NA	0.0333333	0.0333333	GTL16
Q9Y4K1_AIM1	EMD2h_vs_C	-0.141218	0.536027	-0.263453	14	0.79604	0.901611	NA	0	0	GTL16
Q9Y6X4_F169A	EMD2h_vs_C	-0.637184	0.687947	-0.926211	7	0.385157	0.731798	NA	0.766667	0.433333	GTL16
O00443_P3C2A	EMD48h_vs_C	-2.36739	0.34024	-6.95801	14	6.67808e-06	8.38469e-05	NA	0.266667	0.266667	GTL16
O14737_PDCD5	EMD48h_vs_C	-0.791027	0.979266	-0.807775	14	0.432731	0.688714	NA	0.1	0.1	GTL16
O14757_CHK1_S280	EMD48h_vs_C	-1.74876	0.878592	-1.99041	9	0.0777455	0.237439	NA	0.666667	0.333333	GTL16
O14757_CHK1_S317	EMD48h_vs_C	-0.514461	0.696805	-0.738314	11	0.475781	0.701116	NA	0.366667	0.366667	GTL16
O15355_PPM1G	EMD48h_vs_C	0.666627	0.576946	1.15544	14	0.26725	0.596936	NA	0.133333	0.133333	GTL16
O15530_PDPK1	EMD48h_vs_C	-0.709774	0.348898	-2.03433	14	0.0613172	0.197967	NA	0.1	0.1	GTL16
O43379_WDR62	EMD48h_vs_C	-0.293967	0.27448	-1.071	14	0.302288	0.650473	NA	0.0666667	0.0666667	GTL16
O43504_LTOR5	EMD48h_vs_C	-0.26873	0.479932	-0.559935	14	0.584373	0.759013	NA	0.0333333	0.0333333	GTL16
O60271_JIP4	EMD48h_vs_C	0.458261	0.547754	0.836617	14	0.41686	0.688714	NA	0.3	0.3	GTL16
O60825_F262	EMD48h_vs_C	-2.98996	0.503125	-5.94278	14	3.59206e-05	0.000277068	NA	0.2	0.2	GTL16
O60934_NBN	EMD48h_vs_C	-1.47407	0.864503	-1.7051	14	0.110255	0.296638	NA	0.4	0.4	GTL16
O95251_KAT7	EMD48h_vs_C	0.470649	0.221373	2.12604	14	0.051773	0.172069	NA	0	0	GTL16
O95453_PARN	EMD48h_vs_C	0.437661	0.263442	1.66132	14	0.11887	0.312379	NA	0.233333	0.233333	GTL16
O96017_CHK2	EMD48h_vs_C	0.388264	1.08233	0.358728	14	0.72515	0.844763	NA	0.233333	0.233333	GTL16
P00533_EGFR_T693	EMD48h_vs_C	-1.56469	0.2639	-5.92912	14	3.67789e-05	0.000277068	NA	0	0	GTL16
P00533_EGFR_Y1197	EMD48h_vs_C	0.432572	0.376153	1.14999	14	0.269414	0.596936	NA	0.1	0.1	GTL16
P04198_MYCN	EMD48h_vs_C	-1.60393	0.577221	-2.7787	14	0.014787	0.0596762	NA	0.0333333	0.0333333	GTL16
P04626_ERBB2	EMD48h_vs_C	-0.00872164	0.402515	-0.0216679	14	0.983019	0.996719	NA	0	0	GTL16
P06400_RB	EMD48h_vs_C	-0.311639	0.403171	-0.772969	14	0.452394	0.701002	NA	0.133333	0.133333	GTL16
P06493_CDK1	EMD48h_vs_C	0.121336	0.472668	0.256704	14	0.801141	0.88877	NA	0.1	0.1	GTL16
P06748_NPM	EMD48h_vs_C	-0.7291	0.865427	-0.842473	13	0.414754	0.688714	NA	0.2	0.2	GTL16
P07355_ANXA2_Y188	EMD48h_vs_C	0.438136	0.701123	0.624906	14	0.542084	0.729233	NA	0.1	0.1	GTL16
P07355_ANXA2_Y24	EMD48h_vs_C	-2.0485	0.263873	-7.76322	14	1.9394e-06	3.65253e-05	NA	0.0666667	0.0666667	GTL16
P08581_MET_S1016	EMD48h_vs_C	-0.694109	0.369185	-1.88011	14	0.0810632	0.241056	NA	0.166667	0.166667	GTL16
P08581_MET_Y1234Y1235	EMD48h_vs_C	-0.63335	0.588779	-1.0757	11	0.305089	0.650473	NA	0.466667	0.3	GTL16
P08581_MET_Y1235	EMD48h_vs_C	-0.440794	0.737641	-0.597572	6	0.571973	0.759013	NA	0.5	0.166667	GTL16
P0C1Z6_TFPT	EMD48h_vs_C	-0.333193	0.33149	-1.00514	14	0.331887	0.679568	NA	0.133333	0.133333	GTL16
P10398_ARAF	EMD48h_vs_C	-0.958016	0.266064	-3.60069	14	0.00289451	0.0142209	NA	0	0	GTL16
P12270_TPR	EMD48h_vs_C	-1.25675	0.408835	-3.07397	14	0.00824788	0.0358466	NA	0.0333333	0.0333333	GTL16
P15056_BRAF	EMD48h_vs_C	-0.422248	0.547716	-0.770925	14	0.453566	0.701002	NA	0.166667	0.166667	GTL16
P15336_ATF2	EMD48h_vs_C	-inf	NA	NA	NA	NA	0	oneConditionMissing	0.633333	0.133333	GTL16
P16104_H2AX_S139	EMD48h_vs_C	0.888765	1.2925	0.68763	14	0.50292	0.713017	NA	0.233333	0.233333	GTL16
P16104_H2AX_T136S139	EMD48h_vs_C	-0.339548	1.28549	-0.264139	13	0.795814	0.88877	NA	0.305556	0.138889	GTL16
P16949_STMN1_S25	EMD48h_vs_C	-0.777306	0.302984	-2.5655	14	0.0224323	0.0844952	NA	0	0	GTL16
P16949_STMN1_S38	EMD48h_vs_C	-1.40548	0.161392	-8.70848	14	5.03169e-07	1.42145e-05	NA	0.0333333	0.0333333	GTL16
P17535_JUND	EMD48h_vs_C	1.9439	0.272123	7.14347	14	4.98568e-06	8.04831e-05	NA	0.0833333	0.0833333	GTL16
P17612_KAPCA	EMD48h_vs_C	0.105013	0.538944	0.19485	14	0.84831	0.921721	NA	0.0333333	0.0333333	GTL16
P23396_RS3	EMD48h_vs_C	-1.4118	0.202562	-6.9697	14	6.55529e-06	8.38469e-05	NA	0	0	GTL16
P23588_IF4B	EMD48h_vs_C	-3.09735	0.453107	-6.8358	14	8.11661e-06	9.17177e-05	NA	0.0333333	0.0333333	GTL16
P27361_MK03	EMD48h_vs_C	-1.38011	1.66721	-0.827791	9	0.429192	0.688714	NA	0.466667	0.133333	GTL16
P27708_PYR1	EMD48h_vs_C	-2.48252	0.18709	-13.2691	14	2.54758e-09	2.87877e-07	NA	0.0333333	0.0333333	GTL16
P29353_SHC1	EMD48h_vs_C	-0.190587	0.458322	-0.415836	14	0.683834	0.813402	NA	0.0666667	0.0666667	GTL16
P29590_PML	EMD48h_vs_C	0.368177	0.354532	1.03849	14	0.316647	0.662614	NA	0	0	GTL16
P29803_ODPAT	EMD48h_vs_C	0.532648	0.56727	0.938968	12	0.366263	0.688714	NA	0.3	0.3	GTL16
P35222_CTNB1	EMD48h_vs_C	-inf	NA	NA	NA	NA	0	oneConditionMissing	0.9	0.0666667	GTL16
P35568_IRS1	EMD48h_vs_C	0.335764	0.368592	0.910939	11	0.381856	0.688714	NA	0.4	0.4	GTL16
P38398_BRCA1	EMD48h_vs_C	-0.53439	0.804674	-0.664107	14	0.517411	0.713017	NA	0.0666667	0.0666667	GTL16
P40763_STAT3	EMD48h_vs_C	0.381022	0.677241	0.562609	7	0.591255	0.759225	NA	0.633333	0.133333	GTL16
P42226_STAT6	EMD48h_vs_C	-0.205882	0.225961	-0.911138	14	0.377644	0.688714	NA	0.233333	0.233333	GTL16
P46013_KI67	EMD48h_vs_C	-1.33885	0.494642	-2.70672	14	0.0170311	0.0663627	NA	0.0333333	0.0333333	GTL16
P46527_CDN1B	EMD48h_vs_C	1.25162	0.723341	1.73034	14	0.105542	0.293155	NA	0.266667	0.266667	GTL16
P46734_MP2K3	EMD48h_vs_C	-0.00745505	0.98861	-0.00754095	7	0.994194	0.996719	NA	0.633333	0.466667	GTL16
P49815_TSC2	EMD48h_vs_C	0.0326827	0.360727	0.0906025	9	0.929793	0.972839	NA	0.3	0.3	GTL16
P49840_GSK3A	EMD48h_vs_C	-0.85685	0.234959	-3.6468	14	0.00264157	0.0142142	NA	0	0	GTL16
P51587_BRCA2	EMD48h_vs_C	0.975459	0.484853	2.01187	14	0.0638896	0.200542	NA	0.166667	0.166667	GTL16
P51858_HDGF	EMD48h_vs_C	-0.369344	0.555059	-0.665414	14	0.516599	0.713017	NA	0.1	0.1	GTL16
P52564_MP2K6	EMD48h_vs_C	0.42285	0.46957	0.900506	9	0.39131	0.688714	NA	0.433333	0.433333	GTL16
P53396_ACLY	EMD48h_vs_C	-2.21514	0.371344	-5.96521	14	3.45572e-05	0.000277068	NA	0.233333	0.233333	GTL16
P55039_DRG2	EMD48h_vs_C	-0.46609	0.400642	-1.16336	14	0.26413	0.596936	NA	0.133333	0.133333	GTL16
P61978_HNRPK	EMD48h_vs_C	-1.61205	0.488428	-3.30049	14	0.00525717	0.0247525	NA	0.233333	0.233333	GTL16
P78527_PRKDC	EMD48h_vs_C	0.522875	0.575947	0.907852	14	0.379319	0.688714	NA	0.133333	0.133333	GTL16
Q04637_IF4G1	EMD48h_vs_C	-3.16509	0.338794	-9.34223	14	2.15518e-07	8.11783e-06	NA	0.1	0.1	GTL16
Q08J23_NSUN2	EMD48h_vs_C	-0.179524	0.216712	-0.828397	14	0.421344	0.688714	NA	0	0	GTL16
Q09161_NCBP1	EMD48h_vs_C	-2.29174	0.477233	-4.80214	14	0.00028143	0.00187068	NA	0	0	GTL16
Q12888_TP53B_S1317	EMD48h_vs_C	-0.439569	0.539001	-0.815524	14	0.428429	0.688714	NA	0.233333	0.233333	GTL16
Q12888_TP53B_S831	EMD48h_vs_C	0.138759	0.213747	0.649176	14	0.526732	0.717117	NA	0	0	GTL16
Q12888_TP53B_T855	EMD48h_vs_C	0.717512	2.89752	0.24763	8	0.810658	0.889362	NA	0.6	0.266667	GTL16
Q13144_EI2BE	EMD48h_vs_C	0.453786	0.864701	0.52479	14	0.60794	0.759431	NA	0.333333	0.333333	GTL16
Q13263_TIF1B_S473	EMD48h_vs_C	0.0265174	0.38774	0.0683896	14	0.946443	0.981175	NA	0.133333	0.133333	GTL16
Q13263_TIF1B_S824	EMD48h_vs_C	0.762654	0.891284	0.855681	9	0.414374	0.688714	NA	0.266667	0.266667	GTL16
Q13315_ATM_S1981	EMD48h_vs_C	-0.383608	0.559326	-0.685839	14	0.504015	0.713017	NA	0.0666667	0.0666667	GTL16
Q13315_ATM_S2996	EMD48h_vs_C	0.372854	0.374851	0.994674	14	0.336777	0.679568	NA	0.166667	0.166667	GTL16
Q13330_MTA1	EMD48h_vs_C	-2.02406	0.418475	-4.83675	14	0.00026373	0.0018626	NA	0	0	GTL16
Q13535_ATR	EMD48h_vs_C	-0.451721	0.611039	-0.739267	14	0.471959	0.701116	NA	0.2	0.2	GTL16
Q13627_DYR1A	EMD48h_vs_C	-0.174404	0.239089	-0.729454	14	0.477751	0.701116	NA	0	0	GTL16
Q14011_CIRBP	EMD48h_vs_C	-1.55444	0.488038	-3.18507	14	0.006614	0.0298953	NA	0.1	0.1	GTL16
Q14683_SMC1A	EMD48h_vs_C	inf	NA	NA	NA	NA	0	oneConditionMissing	0.7	0.2	GTL16
Q14790_CASP8	EMD48h_vs_C	-0.461051	0.927633	-0.49702	14	0.626889	0.769983	NA	0.333333	0.333333	GTL16
Q14839_CHD4	EMD48h_vs_C	-1.98044	0.70782	-2.79794	14	0.014238	0.0595885	NA	0.2	0.2	GTL16
Q14980_NUMA1	EMD48h_vs_C	-0.256472	0.636219	-0.403119	14	0.69295	0.81566	NA	0.2	0.2	GTL16
Q15262_PTPRK	EMD48h_vs_C	0.00206519	0.493387	0.00418574	14	0.996719	0.996719	NA	0	0	GTL16
Q15418_KS6A1	EMD48h_vs_C	0.264983	0.579022	0.457639	6	0.663316	0.79739	NA	0.533333	0.0333333	GTL16
Q15554_TERF2	EMD48h_vs_C	-1.64878	0.405311	-4.06793	14	0.00115212	0.00650947	NA	0.0666667	0.0666667	GTL16
Q15910_EZH2	EMD48h_vs_C	-0.0499737	0.300143	-0.1665	14	0.870144	0.927607	NA	0.0333333	0.0333333	GTL16
Q53EL6_PDCD4	EMD48h_vs_C	-0.181791	0.383057	-0.47458	14	0.642404	0.780555	NA	0.166667	0.166667	GTL16
Q6PKG0_LARP1	EMD48h_vs_C	-2.33031	0.207626	-11.2236	14	2.19639e-08	1.24096e-06	NA	0	0	GTL16
Q6PL18_ATAD2	EMD48h_vs_C	-1.77042	0.278135	-6.36531	14	1.75293e-05	0.000169869	NA	0.2	0.2	GTL16
Q7Z589_EMSY	EMD48h_vs_C	0.222569	0.674754	0.329852	14	0.746396	0.857648	NA	0.133333	0.133333	GTL16
Q8IVT2_MISP	EMD48h_vs_C	-0.469116	0.21086	-2.22477	14	0.0430512	0.147418	NA	0	0	GTL16
Q8N122_RPTOR_S859S863	EMD48h_vs_C	-0.392143	0.407156	-0.963126	14	0.351826	0.688714	NA	0.0666667	0.0666667	GTL16
Q8N122_RPTOR_S863	EMD48h_vs_C	-0.974453	0.206215	-4.72542	14	0.00032519	0.00204147	NA	0.0333333	0.0333333	GTL16
Q8NCD3_HJURP	EMD48h_vs_C	-1.37106	0.608289	-2.25396	14	0.0407484	0.143893	NA	0.4	0.4	GTL16
Q8TEK3_DOT1L	EMD48h_vs_C	-0.666313	0.497621	-1.339	14	0.201908	0.49599	NA	0.0666667	0.0666667	GTL16
Q8WXE1_ATRIP	EMD48h_vs_C	-0.934909	0.540554	-1.72954	14	0.105688	0.293155	NA	0.333333	0.333333	GTL16
Q92796_DLG3	EMD48h_vs_C	0.885848	0.71452	1.23978	14	0.235436	0.566048	NA	0.266667	0.266667	GTL16
Q92878_RAD50	EMD48h_vs_C	-0.455152	0.504556	-0.902083	13	0.383422	0.688714	NA	0.333333	0.333333	GTL16
Q92993_KAT5	EMD48h_vs_C	-0.0405711	0.366013	-0.110846	14	0.913312	0.964526	NA	0.0666667	0.0666667	GTL16
Q96B36_AKTS1	EMD48h_vs_C	-0.225275	0.881326	-0.255609	13	0.802252	0.88877	NA	0.2	0.2	GTL16
Q96C19_EFHD2	EMD48h_vs_C	-2.22863	0.263296	-8.46435	14	7.0581e-07	1.59513e-05	NA	0.0666667	0.0666667	GTL16
Q96EB6_SIR1	EMD48h_vs_C	-1.02469	0.624088	-1.64191	14	0.122873	0.315561	NA	0.133333	0.133333	GTL16
Q96EZ8_MCRS1	EMD48h_vs_C	-1.05018	0.432658	-2.42728	14	0.0292957	0.106787	NA	0.233333	0.233333	GTL16
Q96F86_EDC3	EMD48h_vs_C	-0.0385124	2.04108	-0.0188686	12	0.985256	0.996719	NA	0.4	0.233333	GTL16
Q96MG7_MAGG1	EMD48h_vs_C	0.242806	0.462726	0.52473	14	0.60798	0.759431	NA	0.0666667	0.0666667	GTL16
Q96RL1_UIMC1	EMD48h_vs_C	0.247196	0.765061	0.323106	14	0.751391	0.857648	NA	0.166667	0.166667	GTL16
Q96RT1_LAP2	EMD48h_vs_C	-0.441117	0.64531	-0.683574	14	0.505401	0.713017	NA	0.233333	0.233333	GTL16
Q96T58_MINT	EMD48h_vs_C	-0.36278	0.476476	-0.761381	14	0.459063	0.701002	NA	0.133333	0.133333	GTL16
Q9BVJ6_UT14A	EMD48h_vs_C	-0.397181	0.255216	-1.55625	11	0.147933	0.371476	NA	0.133333	0.133333	GTL16
Q9H0E9_BRD8	EMD48h_vs_C	0.287312	0.553133	0.519427	14	0.611577	0.759431	NA	0.166667	0.166667	GTL16
Q9H910_HN1L	EMD48h_vs_C	-0.376979	0.447168	-0.843037	14	0.413379	0.688714	NA	0.166667	0.166667	GTL16
Q9NQS7_INCE	EMD48h_vs_C	-3.19905	0.503936	-6.34814	14	1.80392e-05	0.000169869	NA	0.0666667	0.0666667	GTL16
Q9NV56_MRGBP	EMD48h_vs_C	-0.317042	0.258786	-1.22511	14	0.240746	0.566756	NA	0	0	GTL16
Q9UHB6_LIMA1	EMD48h_vs_C	-0.931601	0.201163	-4.63108	14	0.000388798	0.00231232	NA	0	0	GTL16
Q9UKV3_ACINU	EMD48h_vs_C	0.0543682	0.31527	0.172449	14	0.865552	0.927607	NA	0	0	GTL16
Q9UQE7_SMC3	EMD48h_vs_C	-0.474321	0.274833	-1.72585	14	0.106366	0.293155	NA	0	0	GTL16
Q9Y4K1_AIM1	EMD48h_vs_C	0.304216	0.536027	0.567538	14	0.579337	0.759013	NA	0.0333333	0.0333333	GTL16
Q9Y6X4_F169A	EMD48h_vs_C	-3.99694	0.887899	-4.50157	7	0.00279309	0.0142209	NA	0.8	0.3	GTL16
O00443_P3C2A	EMD4h_vs_C	-1.55805	0.34024	-4.57927	14	0.000429071	0.0072291	NA	0.3	0.3	GTL16
O14737_PDCD5	EMD4h_vs_C	-0.856416	0.979266	-0.874548	14	0.396575	0.73529	NA	0.233333	0.233333	GTL16
O14757_CHK1_S280	EMD4h_vs_C	0.576584	0.685384	0.841257	9	0.421992	0.73529	NA	0.566667	0.4	GTL16
O14757_CHK1_S317	EMD4h_vs_C	-0.659152	0.787077	-0.837469	11	0.420153	0.73529	NA	0.466667	0.3	GTL16
O15355_PPM1G	EMD4h_vs_C	0.638586	0.576946	1.10684	14	0.28702	0.729015	NA	0.133333	0.133333	GTL16
O15530_PDPK1	EMD4h_vs_C	-0.129654	0.348898	-0.37161	14	0.715747	0.852711	NA	0.0333333	0.0333333	GTL16
O43379_WDR62	EMD4h_vs_C	-0.166373	0.27448	-0.606139	14	0.554124	0.767762	NA	0	0	GTL16
O43504_LTOR5	EMD4h_vs_C	0.745094	0.479932	1.5525	14	0.142851	0.557095	NA	0.1	0.1	GTL16
O60271_JIP4	EMD4h_vs_C	-0.423873	0.547754	-0.773838	14	0.451897	0.741102	NA	0.266667	0.266667	GTL16
O60825_F262	EMD4h_vs_C	-2.08828	0.503125	-4.15062	14	0.00098038	0.014093	NA	0.266667	0.266667	GTL16
O60934_NBN	EMD4h_vs_C	-0.297429	0.864503	-0.344046	14	0.735924	0.852711	NA	0.466667	0.466667	GTL16
O95251_KAT7	EMD4h_vs_C	0.556874	0.221373	2.51554	14	0.0247129	0.149578	NA	0	0	GTL16
O95453_PARN	EMD4h_vs_C	0.139963	0.263442	0.531285	14	0.603549	0.797795	NA	0.1	0.1	GTL16
O96017_CHK2	EMD4h_vs_C	0.94097	1.08233	0.869389	14	0.399295	0.73529	NA	0.166667	0.166667	GTL16
P00533_EGFR_T693	EMD4h_vs_C	-1.99041	0.2639	-7.54229	14	2.70022e-06	0.000310525	NA	0.0333333	0.0333333	GTL16
P00533_EGFR_Y1197	EMD4h_vs_C	0.363101	0.376153	0.965302	14	0.350773	0.73529	NA	0.0333333	0.0333333	GTL16
P04198_MYCN	EMD4h_vs_C	-0.631221	0.577221	-1.09355	14	0.292611	0.729015	NA	0.0666667	0.0666667	GTL16
P04626_ERBB2	EMD4h_vs_C	0.0689612	0.402515	0.171326	14	0.866419	0.914112	NA	0	0	GTL16
P06400_RB	EMD4h_vs_C	-0.194983	0.403171	-0.483624	14	0.63613	0.812832	NA	0.1	0.1	GTL16
P06493_CDK1	EMD4h_vs_C	-0.0066596	0.472668	-0.0140894	14	0.988957	0.988957	NA	0.1	0.1	GTL16
P06748_NPM	EMD4h_vs_C	-0.622812	0.865427	-0.719659	13	0.484473	0.751751	NA	0.233333	0.233333	GTL16
P07355_ANXA2_Y188	EMD4h_vs_C	-1.09387	0.701123	-1.56017	14	0.141035	0.557095	NA	0.0666667	0.0666667	GTL16
P07355_ANXA2_Y24	EMD4h_vs_C	-1.20485	0.263873	-4.56603	14	0.000440032	0.0072291	NA	0.0666667	0.0666667	GTL16
P08581_MET_S1016	EMD4h_vs_C	0.0696584	0.369185	0.188682	14	0.85305	0.90834	NA	0.233333	0.233333	GTL16
P08581_MET_Y1234Y1235	EMD4h_vs_C	-0.679685	0.588779	-1.1544	11	0.272801	0.729015	NA	0.333333	0.166667	GTL16
P08581_MET_Y1235	EMD4h_vs_C	-0.584631	0.669841	-0.872792	6	0.416334	0.73529	NA	0.533333	0.366667	GTL16
P0C1Z6_TFPT	EMD4h_vs_C	0.267503	0.33149	0.806973	14	0.433179	0.738389	NA	0.1	0.1	GTL16
P10398_ARAF	EMD4h_vs_C	-0.349461	0.266064	-1.31345	14	0.210152	0.682142	NA	0	0	GTL16
P12270_TPR	EMD4h_vs_C	-0.418217	0.408835	-1.02295	14	0.323684	0.73529	NA	0	0	GTL16
P15056_BRAF	EMD4h_vs_C	0.636917	0.547716	1.16286	14	0.264325	0.729015	NA	0.0666667	0.0666667	GTL16
P15336_ATF2	EMD4h_vs_C	0.582008	0.912697	0.63768	11	0.53673	0.762024	NA	0.2	0.2	GTL16
P16104_H2AX_S139	EMD4h_vs_C	0.299547	1.2925	0.231757	14	0.82008	0.889709	NA	0.433333	0.433333	GTL16
P16104_H2AX_T136S139	EMD4h_vs_C	-0.560611	1.14978	-0.487583	13	0.633965	0.812832	NA	0.166667	0.166667	GTL16
P16949_STMN1_S25	EMD4h_vs_C	-0.894438	0.302984	-2.9521	14	0.0105022	0.0754846	NA	0	0	GTL16
P16949_STMN1_S38	EMD4h_vs_C	-0.411478	0.161392	-2.54955	14	0.0231374	0.147823	NA	0.133333	0.133333	GTL16
P17535_JUND	EMD4h_vs_C	-0.467581	0.272123	-1.71827	14	0.107773	0.459033	NA	0.0416667	0.0416667	GTL16
P17612_KAPCA	EMD4h_vs_C	0.462508	0.538944	0.858175	14	0.405249	0.73529	NA	0	0	GTL16
P23396_RS3	EMD4h_vs_C	-0.258817	0.202562	-1.27771	14	0.222132	0.690409	NA	0	0	GTL16
P23588_IF4B	EMD4h_vs_C	-1.76876	0.453107	-3.90362	14	0.00159039	0.0203216	NA	0.0333333	0.0333333	GTL16
P27361_MK03	EMD4h_vs_C	-1.47209	1.1789	-1.2487	9	0.243278	0.700737	NA	0.233333	0.233333	GTL16
P27708_PYR1	EMD4h_vs_C	-0.637152	0.18709	-3.40559	14	0.00426522	0.0377308	NA	0.1	0.1	GTL16
P29353_SHC1	EMD4h_vs_C	-0.800367	0.458322	-1.7463	14	0.102653	0.454042	NA	0	0	GTL16
P29590_PML	EMD4h_vs_C	-0.144746	0.354532	-0.408273	14	0.689249	0.852297	NA	0.0666667	0.0666667	GTL16
P29803_ODPAT	EMD4h_vs_C	-0.19797	0.56727	-0.348987	12	0.733146	0.852711	NA	0.433333	0.433333	GTL16
P35222_CTNB1	EMD4h_vs_C	-1.33905	1.60038	-0.836703	3	0.464167	0.741102	NA	0.766667	0.1	GTL16
P35568_IRS1	EMD4h_vs_C	-0.269341	0.416829	-0.646167	11	0.531421	0.762024	NA	0.466667	0.3	GTL16
P38398_BRCA1	EMD4h_vs_C	-0.758337	0.804674	-0.942415	14	0.36196	0.73529	NA	0.166667	0.166667	GTL16
P40763_STAT3	EMD4h_vs_C	0.446401	0.504786	0.884339	7	0.405862	0.73529	NA	0.466667	0.3	GTL16
P42226_STAT6	EMD4h_vs_C	0.29678	0.225961	1.31341	14	0.210163	0.682142	NA	0.233333	0.233333	GTL16
P46013_KI67	EMD4h_vs_C	0.187482	0.494642	0.379025	14	0.710356	0.852711	NA	0.0333333	0.0333333	GTL16
P46527_CDN1B	EMD4h_vs_C	-1.06722	0.723341	-1.4754	14	0.162238	0.60185	NA	0.266667	0.266667	GTL16
P46734_MP2K3	EMD4h_vs_C	-0.761414	1.08297	-0.703081	7	0.50471	0.762024	NA	0.666667	0.333333	GTL16
P49815_TSC2	EMD4h_vs_C	-0.923229	0.403305	-2.28916	9	0.0478403	0.250075	NA	0.4	0.233333	GTL16
P49840_GSK3A	EMD4h_vs_C	-0.250216	0.234959	-1.06493	14	0.30493	0.729015	NA	0	0	GTL16
P51587_BRCA2	EMD4h_vs_C	0.517933	0.484853	1.06823	14	0.303492	0.729015	NA	0.1	0.1	GTL16
P51858_HDGF	EMD4h_vs_C	-1.81449	0.555059	-3.26901	14	0.00559698	0.0441303	NA	0.166667	0.166667	GTL16
P52564_MP2K6	EMD4h_vs_C	0.312239	0.524995	0.594746	9	0.566663	0.775788	NA	0.466667	0.3	GTL16
P53396_ACLY	EMD4h_vs_C	-1.80537	0.371344	-4.86173	14	0.000251675	0.00578852	NA	0.266667	0.266667	GTL16
P55039_DRG2	EMD4h_vs_C	0.258355	0.400642	0.644852	14	0.529449	0.762024	NA	0.266667	0.266667	GTL16
P61978_HNRPK	EMD4h_vs_C	-0.957815	0.488428	-1.96101	14	0.0700814	0.335807	NA	0.3	0.3	GTL16
P78527_PRKDC	EMD4h_vs_C	0.318438	0.575947	0.552895	14	0.589056	0.787691	NA	0.0333333	0.0333333	GTL16
Q04637_IF4G1	EMD4h_vs_C	-1.81957	0.338794	-5.37071	14	9.86899e-05	0.00378311	NA	0.166667	0.166667	GTL16
Q08J23_NSUN2	EMD4h_vs_C	-0.185871	0.216712	-0.857686	14	0.40551	0.73529	NA	0	0	GTL16
Q09161_NCBP1	EMD4h_vs_C	-2.93368	0.477233	-6.14727	14	2.53052e-05	0.00145505	NA	0	0	GTL16
Q12888_TP53B_S1317	EMD4h_vs_C	0.514961	0.539001	0.955399	14	0.355583	0.73529	NA	0.133333	0.133333	GTL16
Q12888_TP53B_S831	EMD4h_vs_C	0.0651842	0.213747	0.30496	14	0.764883	0.857691	NA	0	0	GTL16
Q12888_TP53B_T855	EMD4h_vs_C	-1.17007	2.29069	-0.510796	8	0.623288	0.812832	NA	0.466667	0.3	GTL16
Q13144_EI2BE	EMD4h_vs_C	0.612629	0.864701	0.708486	14	0.490273	0.751751	NA	0.233333	0.233333	GTL16
Q13263_TIF1B_S473	EMD4h_vs_C	-1.39494	0.38774	-3.59761	14	0.00291228	0.0279093	NA	0.133333	0.133333	GTL16
Q13263_TIF1B_S824	EMD4h_vs_C	0.853653	0.891284	0.957779	9	0.363194	0.73529	NA	0.266667	0.266667	GTL16
Q13315_ATM_S1981	EMD4h_vs_C	-0.592046	0.559326	-1.0585	14	0.30775	0.729015	NA	0.133333	0.133333	GTL16
Q13315_ATM_S2996	EMD4h_vs_C	0.863664	0.374851	2.30402	14	0.0370666	0.202984	NA	0.266667	0.266667	GTL16
Q13330_MTA1	EMD4h_vs_C	0.180445	0.418475	0.431196	14	0.672892	0.841115	NA	0.0333333	0.0333333	GTL16
Q13535_ATR	EMD4h_vs_C	-0.183642	0.611039	-0.30054	14	0.768182	0.857691	NA	0.233333	0.233333	GTL16
Q13627_DYR1A	EMD4h_vs_C	-0.0264114	0.239089	-0.110467	14	0.913607	0.929777	NA	0	0	GTL16
Q14011_CIRBP	EMD4h_vs_C	-1.79485	0.488038	-3.67768	14	0.00248476	0.0259771	NA	0.133333	0.133333	GTL16
Q14683_SMC1A	EMD4h_vs_C	inf	NA	NA	NA	NA	0	oneConditionMissing	0.9	0.0666667	GTL16
Q14790_CASP8	EMD4h_vs_C	-1.06619	0.927633	-1.14937	14	0.269662	0.729015	NA	0.4	0.4	GTL16
Q14839_CHD4	EMD4h_vs_C	-0.604842	0.70782	-0.854513	14	0.407206	0.73529	NA	0.2	0.2	GTL16
Q14980_NUMA1	EMD4h_vs_C	-0.471982	0.636219	-0.741855	14	0.470439	0.741102	NA	0.3	0.3	GTL16
Q15262_PTPRK	EMD4h_vs_C	-0.148276	0.493387	-0.300526	14	0.768192	0.857691	NA	0	0	GTL16
Q15418_KS6A1	EMD4h_vs_C	0.070287	0.485604	0.144741	6	0.889655	0.921714	NA	0.333333	0	GTL16
Q15554_TERF2	EMD4h_vs_C	-0.314065	0.405311	-0.774874	14	0.451304	0.741102	NA	0.1	0.1	GTL16
Q15910_EZH2	EMD4h_vs_C	0.0705256	0.300143	0.234974	14	0.817631	0.889709	NA	0	0	GTL16
Q53EL6_PDCD4	EMD4h_vs_C	-1.43338	0.383057	-3.74195	14	0.00218792	0.0251611	NA	0.233333	0.233333	GTL16
Q6PKG0_LARP1	EMD4h_vs_C	-0.675804	0.207626	-3.25492	14	0.00575613	0.0441303	NA	0	0	GTL16
Q6PL18_ATAD2	EMD4h_vs_C	-0.210393	0.278135	-0.756442	14	0.461925	0.741102	NA	0.166667	0.166667	GTL16
Q7Z589_EMSY	EMD4h_vs_C	-0.0963586	0.674754	-0.142806	14	0.888479	0.921714	NA	0.166667	0.166667	GTL16
Q8IVT2_MISP	EMD4h_vs_C	0.274789	0.21086	1.30318	14	0.21354	0.682142	NA	0	0	GTL16
Q8N122_RPTOR_S859S863	EMD4h_vs_C	0.512496	0.407156	1.25872	14	0.228717	0.69217	NA	0.0333333	0.0333333	GTL16
Q8N122_RPTOR_S863	EMD4h_vs_C	-1.04629	0.206215	-5.07375	14	0.00016971	0.00487917	NA	0.0333333	0.0333333	GTL16
Q8NCD3_HJURP	EMD4h_vs_C	-0.376991	0.608289	-0.619756	14	0.545374	0.764854	NA	0.433333	0.433333	GTL16
Q8TEK3_DOT1L	EMD4h_vs_C	-0.398508	0.497621	-0.800826	14	0.436613	0.738389	NA	0.1	0.1	GTL16
Q8WXE1_ATRIP	EMD4h_vs_C	0.155305	0.540554	0.287307	14	0.778086	0.860383	NA	0.4	0.4	GTL16
Q92796_DLG3	EMD4h_vs_C	0.0824737	0.71452	0.115425	14	0.909747	0.929777	NA	0.3	0.3	GTL16
Q92878_RAD50	EMD4h_vs_C	-1.20768	0.504556	-2.39356	13	0.0324742	0.186727	NA	0.433333	0.433333	GTL16
Q92993_KAT5	EMD4h_vs_C	0.159476	0.366013	0.435712	14	0.669689	0.841115	NA	0.0666667	0.0666667	GTL16
Q96B36_AKTS1	EMD4h_vs_C	-0.334048	0.991212	-0.33701	13	0.741488	0.852711	NA	0.4	0.233333	GTL16
Q96C19_EFHD2	EMD4h_vs_C	0.406046	0.263296	1.54217	14	0.145329	0.557095	NA	0.0666667	0.0666667	GTL16
Q96EB6_SIR1	EMD4h_vs_C	-0.587535	0.624088	-0.94143	14	0.362447	0.73529	NA	0.133333	0.133333	GTL16
Q96EZ8_MCRS1	EMD4h_vs_C	-0.60281	0.432658	-1.39327	14	0.185265	0.665796	NA	0.3	0.3	GTL16
Q96F86_EDC3	EMD4h_vs_C	-0.364334	1.8256	-0.19957	12	0.845159	0.90834	NA	0.233333	0.233333	GTL16
Q96MG7_MAGG1	EMD4h_vs_C	0.260822	0.462726	0.563665	14	0.581899	0.787275	NA	0.0666667	0.0666667	GTL16
Q96RL1_UIMC1	EMD4h_vs_C	-0.931054	0.765061	-1.21697	14	0.243735	0.700737	NA	0.3	0.3	GTL16
Q96RT1_LAP2	EMD4h_vs_C	-0.67886	0.64531	-1.05199	14	0.310624	0.729015	NA	0.3	0.3	GTL16
Q96T58_MINT	EMD4h_vs_C	-0.650053	0.476476	-1.36429	14	0.194006	0.676081	NA	0.166667	0.166667	GTL16
Q9BVJ6_UT14A	EMD4h_vs_C	0.112044	0.28534	0.392668	11	0.702067	0.852711	NA	0.366667	0.2	GTL16
Q9H0E9_BRD8	EMD4h_vs_C	-1.16392	0.553133	-2.10424	14	0.0539086	0.269543	NA	0.1	0.1	GTL16
Q9H910_HN1L	EMD4h_vs_C	0.162717	0.447168	0.363883	14	0.721382	0.852711	NA	0.166667	0.166667	GTL16
Q9NQS7_INCE	EMD4h_vs_C	-0.423256	0.503936	-0.839901	14	0.415078	0.73529	NA	0.0666667	0.0666667	GTL16
Q9NV56_MRGBP	EMD4h_vs_C	-0.166815	0.258786	-0.644604	14	0.529605	0.762024	NA	0	0	GTL16
Q9UHB6_LIMA1	EMD4h_vs_C	-0.550415	0.201163	-2.73617	14	0.0160755	0.108746	NA	0	0	GTL16
Q9UKV3_ACINU	EMD4h_vs_C	-0.0291353	0.31527	-0.0924138	14	0.927679	0.935816	NA	0	0	GTL16
Q9UQE7_SMC3	EMD4h_vs_C	-0.529735	0.274833	-1.92748	14	0.0744583	0.342508	NA	0	0	GTL16
Q9Y4K1_AIM1	EMD4h_vs_C	-0.352054	0.536027	-0.656784	14	0.521971	0.762024	NA	0	0	GTL16
Q9Y6X4_F169A	EMD4h_vs_C	-0.623928	0.645267	-0.96693	7	0.36579	0.73529	NA	0.766667	0.433333	GTL16
O00443_P3C2A	EMD6h_vs_C	-2.01435	0.34024	-5.92039	14	3.73387e-05	0.00085879	NA	0.233333	0.233333	GTL16
O14737_PDCD5	EMD6h_vs_C	-0.86892	0.979266	-0.887318	14	0.389897	0.735052	NA	0.233333	0.233333	GTL16
O14757_CHK1_S280	EMD6h_vs_C	-1.35641	0.685384	-1.97904	9	0.0791814	0.325209	NA	0.633333	0.466667	GTL16
O14757_CHK1_S317	EMD6h_vs_C	-1.2847	0.787077	-1.63225	11	0.130898	0.456159	NA	0.633333	0.466667	GTL16
O15355_PPM1G	EMD6h_vs_C	1.11785	0.576946	1.93753	14	0.0731211	0.311442	NA	0.0333333	0.0333333	GTL16
O15530_PDPK1	EMD6h_vs_C	-0.256442	0.348898	-0.735004	14	0.47447	0.797704	NA	0.0333333	0.0333333	GTL16
O43379_WDR62	EMD6h_vs_C	-0.00284336	0.27448	-0.0103591	14	0.991881	0.991881	NA	0.0666667	0.0666667	GTL16
O43504_LTOR5	EMD6h_vs_C	-0.0243892	0.479932	-0.050818	14	0.960188	0.991881	NA	0.0666667	0.0666667	GTL16
O60271_JIP4	EMD6h_vs_C	-0.351613	0.547754	-0.641917	14	0.531298	0.797704	NA	0.366667	0.366667	GTL16
O60825_F262	EMD6h_vs_C	-3.68616	0.503125	-7.32652	14	3.753e-06	0.000215798	NA	0.166667	0.166667	GTL16
O60934_NBN	EMD6h_vs_C	-0.519929	0.864503	-0.601419	14	0.557174	0.797704	NA	0.466667	0.466667	GTL16
O95251_KAT7	EMD6h_vs_C	0.545153	0.221373	2.4626	14	0.027372	0.149894	NA	0	0	GTL16
O95453_PARN	EMD6h_vs_C	0.133367	0.263442	0.506246	14	0.620562	0.80185	NA	0.133333	0.133333	GTL16
O96017_CHK2	EMD6h_vs_C	-0.701144	1.08233	-0.647807	14	0.527591	0.797704	NA	0.133333	0.133333	GTL16
P00533_EGFR_T693	EMD6h_vs_C	-1.56604	0.2639	-5.9342	14	3.6457e-05	0.00085879	NA	0.0333333	0.0333333	GTL16
P00533_EGFR_Y1197	EMD6h_vs_C	0.667824	0.376153	1.77541	14	0.0975644	0.386893	NA	0	0	GTL16
P04198_MYCN	EMD6h_vs_C	-0.355649	0.577221	-0.616139	14	0.547691	0.797704	NA	0.0666667	0.0666667	GTL16
P04626_ERBB2	EMD6h_vs_C	0.173774	0.402515	0.431721	14	0.672519	0.834419	NA	0	0	GTL16
P06400_RB	EMD6h_vs_C	-0.0482634	0.403171	-0.119709	14	0.906414	0.984379	NA	0.133333	0.133333	GTL16
P06493_CDK1	EMD6h_vs_C	0.617614	0.472668	1.30665	14	0.212388	0.533734	NA	0	0	GTL16
P06748_NPM	EMD6h_vs_C	-0.319362	0.865427	-0.369022	13	0.718052	0.876349	NA	0.233333	0.233333	GTL16
P07355_ANXA2_Y188	EMD6h_vs_C	-0.147733	0.701123	-0.210709	14	0.83615	0.961573	NA	0.1	0.1	GTL16
P07355_ANXA2_Y24	EMD6h_vs_C	-2.00992	0.263873	-7.61699	14	2.41271e-06	0.000215798	NA	0.133333	0.133333	GTL16
P08581_MET_S1016	EMD6h_vs_C	-0.040344	0.369185	-0.109278	14	0.914533	0.984379	NA	0.166667	0.166667	GTL16
P08581_MET_Y1234Y1235	EMD6h_vs_C	-1.3519	0.588779	-2.2961	11	0.0423212	0.208093	NA	0.366667	0.2	GTL16
P08581_MET_Y1235	EMD6h_vs_C	-1.38421	0.73129	-1.89283	6	0.107231	0.411051	NA	0.533333	0.2	GTL16
P0C1Z6_TFPT	EMD6h_vs_C	0.0356426	0.33149	0.107522	14	0.9159	0.984379	NA	0.0333333	0.0333333	GTL16
P10398_ARAF	EMD6h_vs_C	-0.265548	0.266064	-0.99806	14	0.335189	0.657827	NA	0.0666667	0.0666667	GTL16
P12270_TPR	EMD6h_vs_C	-0.406034	0.408835	-0.993148	14	0.337494	0.657827	NA	0	0	GTL16
P15056_BRAF	EMD6h_vs_C	0.626403	0.547716	1.14366	14	0.271942	0.568606	NA	0.133333	0.133333	GTL16
P15336_ATF2	EMD6h_vs_C	0.0789651	0.912697	0.0865184	11	0.932609	0.991881	NA	0.3	0.3	GTL16
P16104_H2AX_S139	EMD6h_vs_C	0.0363158	1.2925	0.0280972	14	0.977981	0.991881	NA	0.333333	0.333333	GTL16
P16104_H2AX_T136S139	EMD6h_vs_C	-1.56481	1.14978	-1.36097	13	0.196649	0.53185	NA	0.25	0.25	GTL16
P16949_STMN1_S25	EMD6h_vs_C	-0.461947	0.302984	-1.52466	14	0.149613	0.465012	NA	0	0	GTL16
P16949_STMN1_S38	EMD6h_vs_C	-0.401145	0.161392	-2.48553	14	0.0261881	0.149894	NA	0.0333333	0.0333333	GTL16
P17535_JUND	EMD6h_vs_C	-0.266254	0.272123	-0.978432	14	0.344467	0.660228	NA	0.125	0.125	GTL16
P17612_KAPCA	EMD6h_vs_C	-0.322499	0.538944	-0.59839	14	0.559137	0.797704	NA	0.0333333	0.0333333	GTL16
P23396_RS3	EMD6h_vs_C	-0.477417	0.202562	-2.35689	14	0.0335204	0.17522	NA	0	0	GTL16
P23588_IF4B	EMD6h_vs_C	-2.34115	0.453107	-5.16688	14	0.000142999	0.00205561	NA	0.0333333	0.0333333	GTL16
P27361_MK03	EMD6h_vs_C	-1.80106	1.1789	-1.52775	9	0.160924	0.487006	NA	0.333333	0.333333	GTL16
P27708_PYR1	EMD6h_vs_C	-0.993895	0.18709	-5.31238	14	0.000109678	0.00180185	NA	0.0333333	0.0333333	GTL16
P29353_SHC1	EMD6h_vs_C	0.00761375	0.458322	0.0166122	14	0.98698	0.991881	NA	0.1	0.1	GTL16
P29590_PML	EMD6h_vs_C	-0.0128776	0.354532	-0.036323	14	0.971538	0.991881	NA	0.0333333	0.0333333	GTL16
P29803_ODPAT	EMD6h_vs_C	-0.69014	0.56727	-1.2166	12	0.247145	0.565237	NA	0.266667	0.266667	GTL16
P35222_CTNB1	EMD6h_vs_C	-2.25241	1.70879	-1.31813	3	0.27907	0.57309	NA	0.8	0.133333	GTL16
P35568_IRS1	EMD6h_vs_C	0.0960819	0.368592	0.260673	11	0.79916	0.93779	NA	0.4	0.4	GTL16
P38398_BRCA1	EMD6h_vs_C	-0.497864	0.804674	-0.618715	14	0.54604	0.797704	NA	0.133333	0.133333	GTL16
P40763_STAT3	EMD6h_vs_C	-1.24207	0.504786	-2.46058	7	0.0434282	0.208093	NA	0.533333	0.366667	GTL16
P42226_STAT6	EMD6h_vs_C	0.730281	0.225961	3.23189	14	0.00602599	0.0433118	NA	0.266667	0.266667	GTL16
P46013_KI67	EMD6h_vs_C	0.390204	0.494642	0.788862	14	0.443347	0.796639	NA	0.0333333	0.0333333	GTL16
P46527_CDN1B	EMD6h_vs_C	-0.411754	0.723341	-0.569239	14	0.578213	0.797704	NA	0.3	0.3	GTL16
P46734_MP2K3	EMD6h_vs_C	0.907352	1.32636	0.684092	7	0.515918	0.797704	NA	0.8	0.3	GTL16
P49815_TSC2	EMD6h_vs_C	-0.542518	0.360727	-1.50396	9	0.166846	0.491983	NA	0.4	0.4	GTL16
P49840_GSK3A	EMD6h_vs_C	-0.170259	0.234959	-0.72463	14	0.480615	0.797704	NA	0	0	GTL16
P51587_BRCA2	EMD6h_vs_C	0.631918	0.484853	1.30332	14	0.213493	0.533734	NA	0.233333	0.233333	GTL16
P51858_HDGF	EMD6h_vs_C	-2.51022	0.555059	-4.52244	14	0.000478223	0.00499961	NA	0.133333	0.133333	GTL16
P52564_MP2K6	EMD6h_vs_C	0.346127	0.664072	0.52122	9	0.614795	0.80185	NA	0.6	0.266667	GTL16
P53396_ACLY	EMD6h_vs_C	-2.14562	0.371344	-5.77799	14	4.78384e-05	0.000916903	NA	0.266667	0.266667	GTL16
P55039_DRG2	EMD6h_vs_C	0.652525	0.400642	1.6287	14	0.125664	0.451604	NA	0.133333	0.133333	GTL16
P61978_HNRPK	EMD6h_vs_C	-1.22078	0.488428	-2.49941	14	0.0254958	0.149894	NA	0.233333	0.233333	GTL16
P78527_PRKDC	EMD6h_vs_C	1.81577	0.575947	3.15267	14	0.00705409	0.0477188	NA	0	0	GTL16
Q04637_IF4G1	EMD6h_vs_C	-2.09423	0.338794	-6.18144	14	2.388e-05	0.00085879	NA	0.0666667	0.0666667	GTL16
Q08J23_NSUN2	EMD6h_vs_C	-0.121036	0.216712	-0.558512	14	0.585317	0.797704	NA	0	0	GTL16
Q09161_NCBP1	EMD6h_vs_C	-2.29382	0.477233	-4.80649	14	0.000279142	0.00356682	NA	0	0	GTL16
Q12888_TP53B_S1317	EMD6h_vs_C	0.59389	0.539001	1.10183	14	0.289116	0.583305	NA	0.2	0.2	GTL16
Q12888_TP53B_S831	EMD6h_vs_C	0.0481872	0.213747	0.225441	14	0.824894	0.95821	NA	0.0666667	0.0666667	GTL16
Q12888_TP53B_T855	EMD6h_vs_C	-1.76881	2.89752	-0.610459	8	0.558497	0.797704	NA	0.666667	0.333333	GTL16
Q13144_EI2BE	EMD6h_vs_C	1.70764	0.864701	1.97483	14	0.0683469	0.311442	NA	0.266667	0.266667	GTL16
Q13263_TIF1B_S473	EMD6h_vs_C	-0.0659552	0.38774	-0.170102	14	0.867364	0.97791	NA	0.166667	0.166667	GTL16
Q13263_TIF1B_S824	EMD6h_vs_C	0.77015	0.891284	0.86409	9	0.409976	0.748369	NA	0.2	0.2	GTL16
Q13315_ATM_S1981	EMD6h_vs_C	-0.682779	0.559326	-1.22072	14	0.242355	0.565237	NA	0.166667	0.166667	GTL16
Q13315_ATM_S2996	EMD6h_vs_C	0.731112	0.374851	1.95041	14	0.0714401	0.311442	NA	0.0666667	0.0666667	GTL16
Q13330_MTA1	EMD6h_vs_C	0.179326	0.418475	0.428522	14	0.674791	0.834419	NA	0.0666667	0.0666667	GTL16
Q13535_ATR	EMD6h_vs_C	0.273661	0.611039	0.447861	14	0.661106	0.834419	NA	0.233333	0.233333	GTL16
Q13627_DYR1A	EMD6h_vs_C	-0.0861633	0.239089	-0.360382	14	0.723941	0.876349	NA	0	0	GTL16
Q14011_CIRBP	EMD6h_vs_C	-1.63655	0.488038	-3.35332	14	0.00473258	0.0362831	NA	0.2	0.2	GTL16
Q14683_SMC1A	EMD6h_vs_C	NA	NA	NA	NA	NA	NA	completeMissing	1	0	GTL16
Q14790_CASP8	EMD6h_vs_C	-0.473479	0.927633	-0.510416	14	0.617712	0.80185	NA	0.333333	0.333333	GTL16
Q14839_CHD4	EMD6h_vs_C	-0.383424	0.70782	-0.541696	14	0.596544	0.797704	NA	0.233333	0.233333	GTL16
Q14980_NUMA1	EMD6h_vs_C	-0.0991311	0.636219	-0.155813	14	0.878405	0.980743	NA	0.333333	0.333333	GTL16
Q15262_PTPRK	EMD6h_vs_C	-0.0596657	0.493387	-0.120931	14	0.905464	0.984379	NA	0.0333333	0.0333333	GTL16
Q15418_KS6A1	EMD6h_vs_C	-0.813962	0.485604	-1.67618	6	0.144718	0.464451	NA	0.433333	0.1	GTL16
Q15554_TERF2	EMD6h_vs_C	-0.284938	0.405311	-0.703011	14	0.493574	0.797704	NA	0.166667	0.166667	GTL16
Q15910_EZH2	EMD6h_vs_C	0.398762	0.300143	1.32858	14	0.205238	0.533734	NA	0	0	GTL16
Q53EL6_PDCD4	EMD6h_vs_C	-1.81145	0.383057	-4.72893	14	0.000323041	0.00371497	NA	0.166667	0.166667	GTL16
Q6PKG0_LARP1	EMD6h_vs_C	-0.76286	0.207626	-3.67421	14	0.00250192	0.0205515	NA	0	0	GTL16
Q6PL18_ATAD2	EMD6h_vs_C	-0.326157	0.278135	-1.17266	14	0.260501	0.565237	NA	0.133333	0.133333	GTL16
Q7Z589_EMSY	EMD6h_vs_C	-0.826612	0.674754	-1.22506	14	0.240766	0.565237	NA	0.2	0.2	GTL16
Q8IVT2_MISP	EMD6h_vs_C	0.244567	0.21086	1.15985	14	0.265508	0.565433	NA	0	0	GTL16
Q8N122_RPTOR_S859S863	EMD6h_vs_C	0.0720679	0.407156	0.177003	14	0.862041	0.97791	NA	0.2	0.2	GTL16
Q8N122_RPTOR_S863	EMD6h_vs_C	-0.823066	0.206215	-3.99129	14	0.00133872	0.0128294	NA	0.0333333	0.0333333	GTL16
Q8NCD3_HJURP	EMD6h_vs_C	0.375129	0.608289	0.616695	14	0.547334	0.797704	NA	0.366667	0.366667	GTL16
Q8TEK3_DOT1L	EMD6h_vs_C	-0.156617	0.497621	-0.314731	14	0.757608	0.907551	NA	0	0	GTL16
Q8WXE1_ATRIP	EMD6h_vs_C	-0.648875	0.540554	-1.20039	14	0.249907	0.565237	NA	0.333333	0.333333	GTL16
Q92796_DLG3	EMD6h_vs_C	0.540515	0.71452	0.756473	14	0.461906	0.797704	NA	0.266667	0.266667	GTL16
Q92878_RAD50	EMD6h_vs_C	-0.672961	0.56613	-1.1887	13	0.255818	0.565237	NA	0.466667	0.3	GTL16
Q92993_KAT5	EMD6h_vs_C	0.318812	0.366013	0.871041	14	0.398423	0.739009	NA	0.0333333	0.0333333	GTL16
Q96B36_AKTS1	EMD6h_vs_C	-1.37368	0.881326	-1.55865	13	0.143082	0.464451	NA	0.333333	0.333333	GTL16
Q96C19_EFHD2	EMD6h_vs_C	0.37075	0.263296	1.40811	14	0.180915	0.52013	NA	0.0666667	0.0666667	GTL16
Q96EB6_SIR1	EMD6h_vs_C	-1.61152	0.624088	-2.58221	14	0.0217161	0.138742	NA	0.1	0.1	GTL16
Q96EZ8_MCRS1	EMD6h_vs_C	-0.711423	0.432658	-1.64431	14	0.122372	0.451604	NA	0.233333	0.233333	GTL16
Q96F86_EDC3	EMD6h_vs_C	0.0965997	1.8256	0.052914	12	0.958671	0.991881	NA	0.2	0.2	GTL16
Q96MG7_MAGG1	EMD6h_vs_C	-0.124683	0.462726	-0.269453	14	0.791512	0.93779	NA	0.0333333	0.0333333	GTL16
Q96RL1_UIMC1	EMD6h_vs_C	-0.419105	0.765061	-0.547806	14	0.592452	0.797704	NA	0.2	0.2	GTL16
Q96RT1_LAP2	EMD6h_vs_C	-0.303388	0.64531	-0.470143	14	0.645493	0.824796	NA	0.233333	0.233333	GTL16
Q96T58_MINT	EMD6h_vs_C	-0.734679	0.476476	-1.5419	14	0.145393	0.464451	NA	0.133333	0.133333	GTL16
Q9BVJ6_UT14A	EMD6h_vs_C	0.144316	0.255216	0.565467	11	0.583106	0.797704	NA	0.133333	0.133333	GTL16
Q9H0E9_BRD8	EMD6h_vs_C	-0.02494	0.553133	-0.0450887	14	0.964673	0.991881	NA	0.0666667	0.0666667	GTL16
Q9H910_HN1L	EMD6h_vs_C	0.525759	0.447168	1.17575	14	0.259301	0.565237	NA	0.2	0.2	GTL16
Q9NQS7_INCE	EMD6h_vs_C	-0.341616	0.503936	-0.677896	14	0.508887	0.797704	NA	0.0666667	0.0666667	GTL16
Q9NV56_MRGBP	EMD6h_vs_C	-0.151837	0.258786	-0.586726	14	0.566729	0.797704	NA	0	0	GTL16
Q9UHB6_LIMA1	EMD6h_vs_C	-0.769403	0.201163	-3.82478	14	0.00185769	0.0164334	NA	0	0	GTL16
Q9UKV3_ACINU	EMD6h_vs_C	-0.425186	0.31527	-1.34864	14	0.198866	0.53185	NA	0	0	GTL16
Q9UQE7_SMC3	EMD6h_vs_C	-0.201868	0.274833	-0.734513	14	0.47476	0.797704	NA	0	0	GTL16
Q9Y4K1_AIM1	EMD6h_vs_C	-0.391771	0.536027	-0.730879	14	0.476908	0.797704	NA	0.0333333	0.0333333	GTL16
Q9Y6X4_F169A	EMD6h_vs_C	-0.982493	0.687947	-1.42815	7	0.196307	0.53185	NA	0.7	0.366667	GTL16
O00443_P3C2A	EMD72h_vs_C	-1.38729	0.34024	-4.07738	14	0.00113103	0.00929057	NA	0.266667	0.266667	GTL16
O14737_PDCD5	EMD72h_vs_C	-0.439499	0.979266	-0.448805	14	0.660441	0.834623	NA	0.266667	0.266667	GTL16
O14757_CHK1_S280	EMD72h_vs_C	-1.14016	0.603848	-1.88815	9	0.0916064	0.27723	NA	0.533333	0.533333	GTL16
O14757_CHK1_S317	EMD72h_vs_C	-0.958176	0.696805	-1.3751	11	0.19646	0.426281	NA	0.333333	0.333333	GTL16
O15355_PPM1G	EMD72h_vs_C	0.146251	0.576946	0.253493	14	0.803572	0.915238	NA	0.1	0.1	GTL16
O15530_PDPK1	EMD72h_vs_C	-0.286874	0.348898	-0.822227	14	0.42473	0.717444	NA	0.0333333	0.0333333	GTL16
O43379_WDR62	EMD72h_vs_C	-0.222493	0.27448	-0.810598	14	0.431161	0.717444	NA	0	0	GTL16
O43504_LTOR5	EMD72h_vs_C	0.410318	0.479932	0.854952	14	0.406971	0.717444	NA	0.0333333	0.0333333	GTL16
O60271_JIP4	EMD72h_vs_C	-0.651876	0.547754	-1.19009	14	0.253802	0.530677	NA	0.233333	0.233333	GTL16
O60825_F262	EMD72h_vs_C	-1.79943	0.503125	-3.5765	14	0.00303685	0.0218274	NA	0.266667	0.266667	GTL16
O60934_NBN	EMD72h_vs_C	-0.456747	0.864503	-0.528335	14	0.605541	0.802776	NA	0.5	0.5	GTL16
O95251_KAT7	EMD72h_vs_C	-0.0243501	0.221373	-0.109996	14	0.913974	0.94691	NA	0	0	GTL16
O95453_PARN	EMD72h_vs_C	0.673437	0.263442	2.5563	14	0.0228367	0.10288	NA	0.1	0.1	GTL16
O96017_CHK2	EMD72h_vs_C	-0.260652	1.08233	-0.240824	14	0.813182	0.915238	NA	0.166667	0.166667	GTL16
P00533_EGFR_T693	EMD72h_vs_C	-0.994592	0.2639	-3.76882	14	0.00207474	0.0159064	NA	0	0	GTL16
P00533_EGFR_Y1197	EMD72h_vs_C	0.0811997	0.376153	0.215869	14	0.832203	0.915238	NA	0.1	0.1	GTL16
P04198_MYCN	EMD72h_vs_C	-1.55015	0.577221	-2.68553	14	0.0177523	0.0855789	NA	0.0666667	0.0666667	GTL16
P04626_ERBB2	EMD72h_vs_C	-0.0838958	0.402515	-0.208429	14	0.837896	0.915238	NA	0	0	GTL16
P06400_RB	EMD72h_vs_C	-0.320282	0.403171	-0.794406	14	0.440219	0.717444	NA	0.1	0.1	GTL16
P06493_CDK1	EMD72h_vs_C	-0.293277	0.472668	-0.620471	14	0.544916	0.7844	NA	0	0	GTL16
P06748_NPM	EMD72h_vs_C	-0.520543	0.865427	-0.601486	13	0.55786	0.7844	NA	0.133333	0.133333	GTL16
P07355_ANXA2_Y188	EMD72h_vs_C	-0.0557745	0.701123	-0.0795502	14	0.937721	0.954318	NA	0	0	GTL16
P07355_ANXA2_Y24	EMD72h_vs_C	-1.5131	0.263873	-5.73422	14	5.1654e-05	0.000742527	NA	0.0666667	0.0666667	GTL16
P08581_MET_S1016	EMD72h_vs_C	-0.305646	0.369185	-0.827895	14	0.421619	0.717444	NA	0.166667	0.166667	GTL16
P08581_MET_Y1234Y1235	EMD72h_vs_C	-0.942946	0.588779	-1.60153	11	0.137564	0.367905	NA	0.333333	0.166667	GTL16
P08581_MET_Y1235	EMD72h_vs_C	-0.855799	0.737326	-1.16068	6	0.289861	0.574725	NA	0.633333	0.3	GTL16
P0C1Z6_TFPT	EMD72h_vs_C	-0.338285	0.33149	-1.0205	14	0.324803	0.622539	NA	0.0666667	0.0666667	GTL16
P10398_ARAF	EMD72h_vs_C	-0.62823	0.266064	-2.36119	14	0.033246	0.136546	NA	0.0666667	0.0666667	GTL16
P12270_TPR	EMD72h_vs_C	-0.6749	0.408835	-1.65079	14	0.121028	0.339468	NA	0	0	GTL16
P15056_BRAF	EMD72h_vs_C	-0.545642	0.547716	-0.996214	14	0.336054	0.633544	NA	0.1	0.1	GTL16
P15336_ATF2	EMD72h_vs_C	-0.198066	1.03391	-0.19157	11	0.851569	0.915238	NA	0.433333	0.266667	GTL16
P16104_H2AX_S139	EMD72h_vs_C	-0.305424	1.2925	-0.236304	14	0.816619	0.915238	NA	0.333333	0.333333	GTL16
P16104_H2AX_T136S139	EMD72h_vs_C	-1.71416	1.14978	-1.49087	13	0.159857	0.382992	NA	0.166667	0.166667	GTL16
P16949_STMN1_S25	EMD72h_vs_C	-0.939886	0.302984	-3.1021	14	0.00779981	0.0448489	NA	0	0	GTL16
P16949_STMN1_S38	EMD72h_vs_C	-0.768564	0.161392	-4.76209	14	0.000303456	0.0031725	NA	0.133333	0.133333	GTL16
P17535_JUND	EMD72h_vs_C	2.5892	0.272123	9.5148	14	1.72348e-07	6.60668e-06	NA	0.0416667	0.0416667	GTL16
P17612_KAPCA	EMD72h_vs_C	0.144975	0.538944	0.268999	14	0.791854	0.915238	NA	0	0	GTL16
P23396_RS3	EMD72h_vs_C	-1.47255	0.202562	-7.26963	14	4.09743e-06	7.85341e-05	NA	0	0	GTL16
P23588_IF4B	EMD72h_vs_C	-2.34953	0.453107	-5.18537	14	0.000138236	0.00158971	NA	0.1	0.1	GTL16
P27361_MK03	EMD72h_vs_C	-0.93455	1.31805	-0.70904	9	0.496255	0.760924	NA	0.366667	0.2	GTL16
P27708_PYR1	EMD72h_vs_C	-1.902	0.18709	-10.1662	14	7.61294e-08	4.37744e-06	NA	0.0333333	0.0333333	GTL16
P29353_SHC1	EMD72h_vs_C	-0.126549	0.458322	-0.276114	14	0.786494	0.915238	NA	0	0	GTL16
P29590_PML	EMD72h_vs_C	0.186381	0.354532	0.52571	14	0.607317	0.802776	NA	0	0	GTL16
P29803_ODPAT	EMD72h_vs_C	0.490986	0.56727	0.865524	12	0.403723	0.717444	NA	0.333333	0.333333	GTL16
P35222_CTNB1	EMD72h_vs_C	-1.01936	1.35169	-0.754138	3	0.505561	0.764994	NA	0.666667	0.333333	GTL16
P35568_IRS1	EMD72h_vs_C	0.0131049	0.368592	0.0355539	11	0.972275	0.972275	NA	0.433333	0.433333	GTL16
P38398_BRCA1	EMD72h_vs_C	-1.39942	0.804674	-1.73911	14	0.103945	0.298841	NA	0.1	0.1	GTL16
P40763_STAT3	EMD72h_vs_C	0.0709977	0.552965	0.128395	7	0.901448	0.942423	NA	0.566667	0.233333	GTL16
P42226_STAT6	EMD72h_vs_C	0.0778807	0.225961	0.344664	14	0.73547	0.897329	NA	0.2	0.2	GTL16
P46013_KI67	EMD72h_vs_C	-1.13703	0.494642	-2.2987	14	0.0374425	0.148479	NA	0.1	0.1	GTL16
P46527_CDN1B	EMD72h_vs_C	1.10278	0.723341	1.52457	14	0.149634	0.375265	NA	0.3	0.3	GTL16
P46734_MP2K3	EMD72h_vs_C	-0.0569487	1.08297	-0.0525858	7	0.959531	0.967948	NA	0.7	0.366667	GTL16
P49815_TSC2	EMD72h_vs_C	-0.435677	0.403305	-1.08027	9	0.30812	0.600573	NA	0.4	0.233333	GTL16
P49840_GSK3A	EMD72h_vs_C	-0.463384	0.234959	-1.97219	14	0.0686756	0.225648	NA	0	0	GTL16
P51587_BRCA2	EMD72h_vs_C	1.02839	0.484853	2.12103	14	0.0522568	0.182107	NA	0.1	0.1	GTL16
P51858_HDGF	EMD72h_vs_C	-1.41364	0.555059	-2.54683	14	0.0232598	0.10288	NA	0.0666667	0.0666667	GTL16
P52564_MP2K6	EMD72h_vs_C	0.0408396	0.46957	0.0869724	9	0.932598	0.954318	NA	0.333333	0.333333	GTL16
P53396_ACLY	EMD72h_vs_C	-2.5641	0.371344	-6.90492	14	7.26688e-06	0.000119384	NA	0.266667	0.266667	GTL16
P55039_DRG2	EMD72h_vs_C	-0.318105	0.400642	-0.793987	14	0.440454	0.717444	NA	0.166667	0.166667	GTL16
P61978_HNRPK	EMD72h_vs_C	-1.02159	0.488428	-2.09158	14	0.0551854	0.186656	NA	0.3	0.3	GTL16
P78527_PRKDC	EMD72h_vs_C	0.938724	0.575947	1.62988	14	0.125412	0.34339	NA	0	0	GTL16
Q04637_IF4G1	EMD72h_vs_C	-2.48378	0.338794	-7.33125	14	3.72576e-06	7.85341e-05	NA	0.166667	0.166667	GTL16
Q08J23_NSUN2	EMD72h_vs_C	-0.125683	0.216712	-0.579952	14	0.571163	0.7844	NA	0	0	GTL16
Q09161_NCBP1	EMD72h_vs_C	-1.33897	0.477233	-2.8057	14	0.0140222	0.0732978	NA	0	0	GTL16
Q12888_TP53B_S1317	EMD72h_vs_C	0.756797	0.539001	1.40407	14	0.182091	0.410598	NA	0.2	0.2	GTL16
Q12888_TP53B_S831	EMD72h_vs_C	0.236906	0.213747	1.10835	14	0.28639	0.574725	NA	0.0666667	0.0666667	GTL16
Q12888_TP53B_T855	EMD72h_vs_C	0.466787	2.04885	0.227828	8	0.825495	0.915238	NA	0.4	0.4	GTL16
Q13144_EI2BE	EMD72h_vs_C	0.606316	0.864701	0.701186	14	0.494678	0.760924	NA	0.3	0.3	GTL16
Q13263_TIF1B_S473	EMD72h_vs_C	-0.159639	0.38774	-0.411716	14	0.686782	0.858477	NA	0.133333	0.133333	GTL16
Q13263_TIF1B_S824	EMD72h_vs_C	0.65035	1.26047	0.51596	9	0.618318	0.808029	NA	0.433333	0.1	GTL16
Q13315_ATM_S1981	EMD72h_vs_C	-0.7592	0.559326	-1.35735	14	0.19615	0.426281	NA	0.1	0.1	GTL16
Q13315_ATM_S2996	EMD72h_vs_C	0.56064	0.374851	1.49563	14	0.156948	0.382992	NA	0.133333	0.133333	GTL16
Q13330_MTA1	EMD72h_vs_C	-1.30237	0.418475	-3.11218	14	0.0076451	0.0448489	NA	0.0666667	0.0666667	GTL16
Q13535_ATR	EMD72h_vs_C	-0.858518	0.611039	-1.40501	14	0.181817	0.410598	NA	0.266667	0.266667	GTL16
Q13627_DYR1A	EMD72h_vs_C	0.11496	0.239089	0.480824	14	0.638069	0.815475	NA	0	0	GTL16
Q14011_CIRBP	EMD72h_vs_C	-1.04069	0.488038	-2.1324	14	0.051165	0.182107	NA	0.133333	0.133333	GTL16
Q14683_SMC1A	EMD72h_vs_C	NA	NA	NA	NA	NA	NA	completeMissing	1	0	GTL16
Q14790_CASP8	EMD72h_vs_C	-0.525853	0.927633	-0.566876	14	0.579774	0.7844	NA	0.366667	0.366667	GTL16
Q14839_CHD4	EMD72h_vs_C	-1.00438	0.70782	-1.41898	14	0.177785	0.410598	NA	0.366667	0.366667	GTL16
Q14980_NUMA1	EMD72h_vs_C	0.122471	0.636219	0.192498	14	0.850116	0.915238	NA	0.266667	0.266667	GTL16
Q15262_PTPRK	EMD72h_vs_C	-0.192581	0.493387	-0.390324	14	0.702171	0.868276	NA	0	0	GTL16
Q15418_KS6A1	EMD72h_vs_C	0.0615984	0.429143	0.143538	6	0.890565	0.939587	NA	0.366667	0.2	GTL16
Q15554_TERF2	EMD72h_vs_C	-1.66492	0.405311	-4.10775	14	0.00106588	0.00929057	NA	0.133333	0.133333	GTL16
Q15910_EZH2	EMD72h_vs_C	-0.577603	0.300143	-1.92443	14	0.0748689	0.2327	NA	0	0	GTL16
Q53EL6_PDCD4	EMD72h_vs_C	1.22509	0.383057	3.19818	14	0.0064438	0.0411687	NA	0.233333	0.233333	GTL16
Q6PKG0_LARP1	EMD72h_vs_C	-2.35025	0.207626	-11.3196	14	1.97122e-08	2.2669e-06	NA	0	0	GTL16
Q6PL18_ATAD2	EMD72h_vs_C	-0.96261	0.278135	-3.46094	14	0.00382059	0.0258452	NA	0.233333	0.233333	GTL16
Q7Z589_EMSY	EMD72h_vs_C	-0.39519	0.674754	-0.58568	14	0.567413	0.7844	NA	0.133333	0.133333	GTL16
Q8IVT2_MISP	EMD72h_vs_C	-0.325109	0.21086	-1.54182	14	0.145413	0.375265	NA	0	0	GTL16
Q8N122_RPTOR_S859S863	EMD72h_vs_C	-0.137126	0.407156	-0.336788	14	0.741272	0.897329	NA	0.1	0.1	GTL16
Q8N122_RPTOR_S863	EMD72h_vs_C	-0.857528	0.206215	-4.15841	14	0.000965619	0.00925385	NA	0.0333333	0.0333333	GTL16
Q8NCD3_HJURP	EMD72h_vs_C	-0.926223	0.608289	-1.52267	14	0.150106	0.375265	NA	0.4	0.4	GTL16
Q8TEK3_DOT1L	EMD72h_vs_C	-0.397839	0.497621	-0.799482	14	0.437366	0.717444	NA	0.0666667	0.0666667	GTL16
Q8WXE1_ATRIP	EMD72h_vs_C	-1.15249	0.540554	-2.13206	14	0.051198	0.182107	NA	0.2	0.2	GTL16
Q92796_DLG3	EMD72h_vs_C	-0.12559	0.71452	-0.175768	14	0.862993	0.918928	NA	0.266667	0.266667	GTL16
Q92878_RAD50	EMD72h_vs_C	-0.24292	0.504556	-0.481453	13	0.638198	0.815475	NA	0.366667	0.366667	GTL16
Q92993_KAT5	EMD72h_vs_C	0.712431	0.366013	1.94646	14	0.071951	0.229843	NA	0.1	0.1	GTL16
Q96B36_AKTS1	EMD72h_vs_C	-0.821766	0.881326	-0.932419	13	0.368114	0.682793	NA	0.133333	0.133333	GTL16
Q96C19_EFHD2	EMD72h_vs_C	-1.98558	0.263296	-7.54125	14	2.70449e-06	7.7754e-05	NA	0.133333	0.133333	GTL16
Q96EB6_SIR1	EMD72h_vs_C	-1.53378	0.624088	-2.45764	14	0.0276343	0.117702	NA	0.166667	0.166667	GTL16
Q96EZ8_MCRS1	EMD72h_vs_C	-0.763694	0.432658	-1.76512	14	0.0993361	0.292914	NA	0.266667	0.266667	GTL16
Q96F86_EDC3	EMD72h_vs_C	1.11556	1.8256	0.611066	12	0.552555	0.7844	NA	0.2	0.2	GTL16
Q96MG7_MAGG1	EMD72h_vs_C	-0.365357	0.462726	-0.789575	14	0.442944	0.717444	NA	0.133333	0.133333	GTL16
Q96RL1_UIMC1	EMD72h_vs_C	-1.01865	0.765061	-1.33146	14	0.204311	0.435107	NA	0.166667	0.166667	GTL16
Q96RT1_LAP2	EMD72h_vs_C	-0.371813	0.64531	-0.576177	14	0.573642	0.7844	NA	0.266667	0.266667	GTL16
Q96T58_MINT	EMD72h_vs_C	-0.119848	0.476476	-0.251531	14	0.805058	0.915238	NA	0.0666667	0.0666667	GTL16
Q9BVJ6_UT14A	EMD72h_vs_C	-0.291619	0.255216	-1.14264	11	0.27745	0.569763	NA	0.133333	0.133333	GTL16
Q9H0E9_BRD8	EMD72h_vs_C	-0.398656	0.553133	-0.720724	14	0.482941	0.760798	NA	0.1	0.1	GTL16
Q9H910_HN1L	EMD72h_vs_C	-0.142094	0.447168	-0.317766	14	0.755353	0.90485	NA	0.233333	0.233333	GTL16
Q9NQS7_INCE	EMD72h_vs_C	-2.7801	0.503936	-5.51677	14	7.59204e-05	0.000970094	NA	0.133333	0.133333	GTL16
Q9NV56_MRGBP	EMD72h_vs_C	-0.694179	0.258786	-2.68244	14	0.0178599	0.0855789	NA	0	0	GTL16
Q9UHB6_LIMA1	EMD72h_vs_C	-0.116705	0.201163	-0.580153	14	0.571032	0.7844	NA	0	0	GTL16
Q9UKV3_ACINU	EMD72h_vs_C	-0.240838	0.31527	-0.763909	14	0.457603	0.730894	NA	0	0	GTL16
Q9UQE7_SMC3	EMD72h_vs_C	-0.788539	0.274833	-2.86916	14	0.0123733	0.0677583	NA	0	0	GTL16
Q9Y4K1_AIM1	EMD72h_vs_C	-0.340232	0.536027	-0.634728	14	0.535842	0.7844	NA	0	0	GTL16
Q9Y6X4_F169A	EMD72h_vs_C	-1.47092	0.604298	-2.43409	7	0.0451485	0.173069	NA	0.733333	0.566667	GTL16
O00443_P3C2A	EMD8h_vs_C	-2.58869	0.34024	-7.60841	14	2.44403e-06	2.16203e-05	NA	0.166667	0.166667	GTL16
O14737_PDCD5	EMD8h_vs_C	-0.195726	0.979266	-0.19987	14	0.844456	0.924881	NA	0.3	0.3	GTL16
O14757_CHK1_S280	EMD8h_vs_C	-1.73676	0.603848	-2.87616	9	0.0182921	0.0610127	NA	0.533333	0.533333	GTL16
O14757_CHK1_S317	EMD8h_vs_C	-1.5513	0.696805	-2.22631	11	0.0478342	0.125021	NA	0.5	0.5	GTL16
O15355_PPM1G	EMD8h_vs_C	1.39344	0.576946	2.4152	14	0.0299825	0.0840973	NA	0.133333	0.133333	GTL16
O15530_PDPK1	EMD8h_vs_C	-0.193841	0.348898	-0.555579	14	0.587268	0.703498	NA	0.0333333	0.0333333	GTL16
O43379_WDR62	EMD8h_vs_C	-0.218335	0.27448	-0.79545	14	0.439631	0.64718	NA	0.0333333	0.0333333	GTL16
O43504_LTOR5	EMD8h_vs_C	0.080881	0.479932	0.168526	14	0.86858	0.933521	NA	0.0666667	0.0666667	GTL16
O60271_JIP4	EMD8h_vs_C	0.414733	0.547754	0.757152	14	0.461512	0.650032	NA	0.233333	0.233333	GTL16
O60825_F262	EMD8h_vs_C	-4.08376	0.503125	-8.11678	14	1.15639e-06	1.29397e-05	NA	0.3	0.3	GTL16
O60934_NBN	EMD8h_vs_C	-0.589454	0.864503	-0.681841	14	0.506464	0.661856	NA	0.433333	0.433333	GTL16
O95251_KAT7	EMD8h_vs_C	0.449339	0.221373	2.02978	14	0.0618306	0.148136	NA	0	0	GTL16
O95453_PARN	EMD8h_vs_C	-0.469916	0.263442	-1.78375	14	0.0961468	0.208621	NA	0.1	0.1	GTL16
O96017_CHK2	EMD8h_vs_C	-0.432657	1.08233	-0.399745	14	0.695377	0.791766	NA	0.2	0.2	GTL16
P00533_EGFR_T693	EMD8h_vs_C	-2.1296	0.2639	-8.06971	14	1.23771e-06	1.29397e-05	NA	0	0	GTL16
P00533_EGFR_Y1197	EMD8h_vs_C	0.0644739	0.376153	0.171403	14	0.866359	0.933521	NA	0	0	GTL16
P04198_MYCN	EMD8h_vs_C	-2.02912	0.577221	-3.51532	14	0.00342919	0.0135985	NA	0.0333333	0.0333333	GTL16
P04626_ERBB2	EMD8h_vs_C	-1.07171	0.402515	-2.66253	14	0.0185691	0.0610127	NA	0	0	GTL16
P06400_RB	EMD8h_vs_C	-0.47742	0.403171	-1.18416	14	0.256065	0.430336	NA	0.1	0.1	GTL16
P06493_CDK1	EMD8h_vs_C	0.283536	0.472668	0.599862	14	0.558183	0.682883	NA	0.1	0.1	GTL16
P06748_NPM	EMD8h_vs_C	0.722712	0.967577	0.746929	13	0.468401	0.650032	NA	0.366667	0.2	GTL16
P07355_ANXA2_Y188	EMD8h_vs_C	0.655812	0.701123	0.935373	14	0.365451	0.583706	NA	0.1	0.1	GTL16
P07355_ANXA2_Y24	EMD8h_vs_C	-1.51763	0.263873	-5.75138	14	5.01218e-05	0.000339059	NA	0.0666667	0.0666667	GTL16
P08581_MET_S1016	EMD8h_vs_C	-0.173618	0.369185	-0.470274	14	0.645401	0.757358	NA	0.2	0.2	GTL16
P08581_MET_Y1234Y1235	EMD8h_vs_C	-1.24445	0.644975	-1.92945	11	0.0798607	0.187428	NA	0.6	0.266667	GTL16
P08581_MET_Y1235	EMD8h_vs_C	-1.05019	0.737641	-1.42372	6	0.204389	0.373092	NA	0.666667	0.333333	GTL16
P0C1Z6_TFPT	EMD8h_vs_C	-0.554381	0.33149	-1.67239	14	0.116637	0.239523	NA	0.0333333	0.0333333	GTL16
P10398_ARAF	EMD8h_vs_C	-1.43243	0.266064	-5.38376	14	9.63939e-05	0.00061585	NA	0.0333333	0.0333333	GTL16
P12270_TPR	EMD8h_vs_C	-0.74106	0.408835	-1.81261	14	0.0913859	0.203088	NA	0	0	GTL16
P15056_BRAF	EMD8h_vs_C	0.341225	0.547716	0.622997	14	0.543302	0.682883	NA	0.133333	0.133333	GTL16
P15336_ATF2	EMD8h_vs_C	-0.118711	0.912697	-0.130067	11	0.898862	0.94834	NA	0.333333	0.333333	GTL16
P16104_H2AX_S139	EMD8h_vs_C	-0.420545	1.2925	-0.325372	14	0.749711	0.845263	NA	0.333333	0.333333	GTL16
P16104_H2AX_T136S139	EMD8h_vs_C	-1.35956	1.14978	-1.18245	13	0.258202	0.430336	NA	0.277778	0.277778	GTL16
P16949_STMN1_S25	EMD8h_vs_C	-1.28631	0.302984	-4.24547	14	0.000815271	0.00446458	NA	0	0	GTL16
P16949_STMN1_S38	EMD8h_vs_C	-2.35761	0.161392	-14.6079	14	7.22162e-10	2.76829e-08	NA	0.0333333	0.0333333	GTL16
P17535_JUND	EMD8h_vs_C	-1.75045	0.272123	-6.43255	14	1.56736e-05	0.000112654	NA	0.166667	0.166667	GTL16
P17612_KAPCA	EMD8h_vs_C	0.237022	0.538944	0.43979	14	0.666802	0.774568	NA	0	0	GTL16
P23396_RS3	EMD8h_vs_C	0.000858272	0.202562	0.00423707	14	0.996679	0.996679	NA	0	0	GTL16
P23588_IF4B	EMD8h_vs_C	-4.72499	0.453107	-10.428	14	5.54523e-08	7.97127e-07	NA	0.0666667	0.0666667	GTL16
P27361_MK03	EMD8h_vs_C	-1.61625	1.1789	-1.37098	9	0.203594	0.373092	NA	0.266667	0.266667	GTL16
P27708_PYR1	EMD8h_vs_C	-2.80161	0.18709	-14.9747	14	5.20456e-10	2.76829e-08	NA	0.0666667	0.0666667	GTL16
P29353_SHC1	EMD8h_vs_C	-0.554541	0.458322	-1.20994	14	0.246337	0.429223	NA	0.0666667	0.0666667	GTL16
P29590_PML	EMD8h_vs_C	0.936057	0.354532	2.64026	14	0.0193942	0.0619538	NA	0	0	GTL16
P29803_ODPAT	EMD8h_vs_C	0.33169	0.56727	0.584713	12	0.569572	0.689482	NA	0.366667	0.366667	GTL16
P35222_CTNB1	EMD8h_vs_C	-0.986379	1.41796	-0.695634	3	0.536703	0.682883	NA	0.733333	0.233333	GTL16
P35568_IRS1	EMD8h_vs_C	-1.02547	0.416829	-2.46016	11	0.0316696	0.0867143	NA	0.533333	0.366667	GTL16
P38398_BRCA1	EMD8h_vs_C	-0.977738	0.804674	-1.21507	14	0.244434	0.429223	NA	0.133333	0.133333	GTL16
P40763_STAT3	EMD8h_vs_C	-0.936564	0.504786	-1.85537	7	0.105929	0.225589	NA	0.433333	0.266667	GTL16
P42226_STAT6	EMD8h_vs_C	0.168126	0.225961	0.744046	14	0.469154	0.650032	NA	0.233333	0.233333	GTL16
P46013_KI67	EMD8h_vs_C	-0.303352	0.494642	-0.613276	14	0.549528	0.682883	NA	0.0333333	0.0333333	GTL16
P46527_CDN1B	EMD8h_vs_C	-1.33529	0.723341	-1.846	14	0.086142	0.198126	NA	0.233333	0.233333	GTL16
P46734_MP2K3	EMD8h_vs_C	0.851516	1.08297	0.786281	7	0.45749	0.650032	NA	0.733333	0.4	GTL16
P49815_TSC2	EMD8h_vs_C	-1.65722	0.403305	-4.10911	9	0.00264053	0.0112467	NA	0.433333	0.266667	GTL16
P49840_GSK3A	EMD8h_vs_C	-0.979061	0.234959	-4.16694	14	0.00094971	0.00496439	NA	0	0	GTL16
P51587_BRCA2	EMD8h_vs_C	1.10851	0.484853	2.28628	14	0.038334	0.102521	NA	0.133333	0.133333	GTL16
P51858_HDGF	EMD8h_vs_C	-1.88391	0.555059	-3.39407	14	0.00436409	0.0161894	NA	0.1	0.1	GTL16
P52564_MP2K6	EMD8h_vs_C	0.396218	0.46957	0.84379	9	0.420648	0.634815	NA	0.333333	0.333333	GTL16
P53396_ACLY	EMD8h_vs_C	-2.89261	0.371344	-7.78957	14	1.86511e-06	1.7874e-05	NA	0.3	0.3	GTL16
P55039_DRG2	EMD8h_vs_C	0.65283	0.400642	1.62946	14	0.125502	0.253205	NA	0.2	0.2	GTL16
P61978_HNRPK	EMD8h_vs_C	-0.993671	0.488428	-2.03443	14	0.0613063	0.148136	NA	0.3	0.3	GTL16
P78527_PRKDC	EMD8h_vs_C	0.349937	0.575947	0.607585	14	0.553191	0.682883	NA	0	0	GTL16
Q04637_IF4G1	EMD8h_vs_C	-3.65692	0.338794	-10.7939	14	3.59727e-08	5.9098e-07	NA	0.166667	0.166667	GTL16
Q08J23_NSUN2	EMD8h_vs_C	-0.772655	0.216712	-3.56535	14	0.00310484	0.012752	NA	0	0	GTL16
Q09161_NCBP1	EMD8h_vs_C	-2.36843	0.477233	-4.96284	14	0.000208409	0.00126142	NA	0.0666667	0.0666667	GTL16
Q12888_TP53B_S1317	EMD8h_vs_C	0.550287	0.539001	1.02094	14	0.324603	0.525765	NA	0.2	0.2	GTL16
Q12888_TP53B_S831	EMD8h_vs_C	-0.178752	0.213747	-0.83628	14	0.417043	0.634815	NA	0	0	GTL16
Q12888_TP53B_T855	EMD8h_vs_C	-2.76285	2.29069	-1.20612	8	0.262227	0.430802	NA	0.533333	0.366667	GTL16
Q13144_EI2BE	EMD8h_vs_C	1.45363	0.864701	1.68107	14	0.114912	0.239523	NA	0.3	0.3	GTL16
Q13263_TIF1B_S473	EMD8h_vs_C	0.102762	0.38774	0.265028	14	0.79485	0.878921	NA	0.233333	0.233333	GTL16
Q13263_TIF1B_S824	EMD8h_vs_C	0.144388	0.996486	0.144898	9	0.887985	0.945539	NA	0.333333	0.166667	GTL16
Q13315_ATM_S1981	EMD8h_vs_C	-1.0123	0.559326	-1.80986	14	0.0918311	0.203088	NA	0.0666667	0.0666667	GTL16
Q13315_ATM_S2996	EMD8h_vs_C	0.232626	0.374851	0.620582	14	0.544845	0.682883	NA	0.133333	0.133333	GTL16
Q13330_MTA1	EMD8h_vs_C	-1.65776	0.418475	-3.96142	14	0.00141955	0.0063998	NA	0	0	GTL16
Q13535_ATR	EMD8h_vs_C	-0.251171	0.611039	-0.411056	14	0.687254	0.790342	NA	0.2	0.2	GTL16
Q13627_DYR1A	EMD8h_vs_C	0.380726	0.239089	1.5924	14	0.133615	0.260436	NA	0	0	GTL16
Q14011_CIRBP	EMD8h_vs_C	-1.92858	0.488038	-3.9517	14	0.00144691	0.0063998	NA	0.2	0.2	GTL16
Q14683_SMC1A	EMD8h_vs_C	inf	NA	NA	NA	NA	0	oneConditionMissing	0.9	0.0666667	GTL16
Q14790_CASP8	EMD8h_vs_C	-0.671241	0.927633	-0.723607	14	0.481224	0.654191	NA	0.266667	0.266667	GTL16
Q14839_CHD4	EMD8h_vs_C	-0.883581	0.70782	-1.24831	14	0.23239	0.417575	NA	0.233333	0.233333	GTL16
Q14980_NUMA1	EMD8h_vs_C	0.522747	0.636219	0.821646	14	0.42505	0.634815	NA	0.366667	0.366667	GTL16
Q15262_PTPRK	EMD8h_vs_C	0.340806	0.493387	0.690749	14	0.501016	0.661856	NA	0.0333333	0.0333333	GTL16
Q15418_KS6A1	EMD8h_vs_C	-0.344275	0.461135	-0.746582	6	0.483533	0.654191	NA	0.433333	0.1	GTL16
Q15554_TERF2	EMD8h_vs_C	-1.40572	0.405311	-3.46824	14	0.0037656	0.0144348	NA	0.133333	0.133333	GTL16
Q15910_EZH2	EMD8h_vs_C	-0.482917	0.300143	-1.60896	14	0.129936	0.257632	NA	0	0	GTL16
Q53EL6_PDCD4	EMD8h_vs_C	-2.68652	0.383057	-7.01336	14	6.11727e-06	4.68991e-05	NA	0.3	0.3	GTL16
Q6PKG0_LARP1	EMD8h_vs_C	-4.00559	0.207626	-19.2924	14	1.75135e-11	2.01406e-09	NA	0	0	GTL16
Q6PL18_ATAD2	EMD8h_vs_C	-0.704022	0.278135	-2.53122	14	0.0239742	0.0725535	NA	0.233333	0.233333	GTL16
Q7Z589_EMSY	EMD8h_vs_C	-0.0542748	0.674754	-0.0804364	14	0.937029	0.970795	NA	0.133333	0.133333	GTL16
Q8IVT2_MISP	EMD8h_vs_C	-2.75486	0.21086	-13.0648	14	3.11768e-09	8.96332e-08	NA	0	0	GTL16
Q8N122_RPTOR_S859S863	EMD8h_vs_C	0.278938	0.407156	0.685089	14	0.504474	0.661856	NA	0.133333	0.133333	GTL16
Q8N122_RPTOR_S863	EMD8h_vs_C	-2.25054	0.206215	-10.9136	14	3.13069e-08	5.9098e-07	NA	0.0666667	0.0666667	GTL16
Q8NCD3_HJURP	EMD8h_vs_C	-0.556204	0.608289	-0.914374	14	0.376	0.592329	NA	0.333333	0.333333	GTL16
Q8TEK3_DOT1L	EMD8h_vs_C	-1.05713	0.497621	-2.12437	14	0.0519335	0.132719	NA	0.0666667	0.0666667	GTL16
Q8WXE1_ATRIP	EMD8h_vs_C	-0.0324647	0.540554	-0.0600581	14	0.952958	0.976239	NA	0.333333	0.333333	GTL16
Q92796_DLG3	EMD8h_vs_C	0.083338	0.71452	0.116635	14	0.908806	0.950115	NA	0.166667	0.166667	GTL16
Q92878_RAD50	EMD8h_vs_C	0.258042	0.504556	0.511424	13	0.61763	0.732241	NA	0.466667	0.466667	GTL16
Q92993_KAT5	EMD8h_vs_C	1.44793	0.366013	3.95596	14	0.00143485	0.0063998	NA	0	0	GTL16
Q96B36_AKTS1	EMD8h_vs_C	-2.2585	0.881326	-2.56262	13	0.0236217	0.0725535	NA	0.2	0.2	GTL16
Q96C19_EFHD2	EMD8h_vs_C	-3.34456	0.263296	-12.7027	14	4.49042e-09	1.0328e-07	NA	0.0666667	0.0666667	GTL16
Q96EB6_SIR1	EMD8h_vs_C	-2.53304	0.624088	-4.05878	14	0.00117293	0.00586463	NA	0.133333	0.133333	GTL16
Q96EZ8_MCRS1	EMD8h_vs_C	-1.4241	0.432658	-3.29153	14	0.00535177	0.0191652	NA	0.333333	0.333333	GTL16
Q96F86_EDC3	EMD8h_vs_C	1.56046	1.8256	0.854767	12	0.409421	0.634815	NA	0.233333	0.233333	GTL16
Q96MG7_MAGG1	EMD8h_vs_C	-0.124074	0.462726	-0.268137	14	0.792504	0.878921	NA	0.1	0.1	GTL16
Q96RL1_UIMC1	EMD8h_vs_C	-1.57247	0.765061	-2.05535	14	0.0589968	0.147492	NA	0.233333	0.233333	GTL16
Q96RT1_LAP2	EMD8h_vs_C	-0.50765	0.64531	-0.786677	14	0.444584	0.64718	NA	0.333333	0.333333	GTL16
Q96T58_MINT	EMD8h_vs_C	0.0247783	0.476476	0.0520034	14	0.959261	0.976239	NA	0.133333	0.133333	GTL16
Q9BVJ6_UT14A	EMD8h_vs_C	-0.720339	0.28534	-2.52449	11	0.028249	0.081216	NA	0.333333	0.166667	GTL16
Q9H0E9_BRD8	EMD8h_vs_C	-0.768039	0.553133	-1.38853	14	0.186674	0.351927	NA	0.166667	0.166667	GTL16
Q9H910_HN1L	EMD8h_vs_C	-0.0168052	0.447168	-0.0375814	14	0.970552	0.979066	NA	0.133333	0.133333	GTL16
Q9NQS7_INCE	EMD8h_vs_C	-1.65182	0.503936	-3.27783	14	0.00549958	0.0191652	NA	0.0666667	0.0666667	GTL16
Q9NV56_MRGBP	EMD8h_vs_C	-2.44722	0.258786	-9.45652	14	1.85798e-07	2.37409e-06	NA	0	0	GTL16
Q9UHB6_LIMA1	EMD8h_vs_C	-0.981635	0.201163	-4.87981	14	0.000243305	0.001399	NA	0	0	GTL16
Q9UKV3_ACINU	EMD8h_vs_C	-2.35297	0.31527	-7.46335	14	3.04375e-06	2.50023e-05	NA	0	0	GTL16
Q9UQE7_SMC3	EMD8h_vs_C	-0.683568	0.274833	-2.48721	14	0.0261032	0.0769711	NA	0	0	GTL16
Q9Y4K1_AIM1	EMD8h_vs_C	-0.63785	0.536027	-1.18996	14	0.253852	0.430336	NA	0	0	GTL16
Q9Y6X4_F169A	EMD8h_vs_C	0.981502	0.645267	1.52108	7	0.172048	0.329758	NA	0.766667	0.433333	GTL16
