# Supplementary material for: An oncogene addiction phosphorylation signature and its derived scores inform tumor responsiveness to targeted therapies
Source: Cell Mol Life Sci. 2022 Dec 10;80(1):6. doi: 10.1007/s00018-022-04634-2 (PMC9734221; doi:10.1007/s00018-022-04634-2)
Supplement: Supplementary file 7 — Supplementary file7 (TXT 22 KB) [file 18_2022_4634_MOESM7_ESM.txt]

patient id	protein	control	METi	EGFRi	ALKi	METi+IR	EGFRi+IR	ALKi+IR	IR
pt 1	NUMA1	0.00473647	0.0184559	NA	NA	0.0491821	NA	NA	0.0637278
pt 1	ACIN1	0.00175226	0.00413522	NA	NA	0.00665827	NA	NA	0.00867104
pt 1	EFHD2	0.00964254	0.046618	NA	NA	0.0327429	NA	NA	0.033721
pt 1	AKTS1	NA	NA	NA	NA	NA	NA	NA	NA
pt 1	IF4B	0.000612147	0.00743138	NA	NA	0.00378563	NA	NA	0.00576234
pt 1	ANXA2	0.00217782	0.00773537	NA	NA	0.00596511	NA	NA	0.00592164
pt 1	LIMA1	0.0358203	0.206436	NA	NA	0.201325	NA	NA	0.178577
pt 1	EGFR	0.00287571	0.00671198	NA	NA	0.00596148	NA	NA	0.00612533
pt 1	ACLY	0.00388877	0.0163262	NA	NA	0.012379	NA	NA	0.0154325
pt 1	P3C2A	0.000793081	0.00288569	NA	NA	0.00442079	NA	NA	0.00223151
pt 1	INCE	0.000944252	0.00252477	NA	NA	0.00260209	NA	NA	0.00183084
pt 1	MTA1	0.00237294	0.0092883	NA	NA	0.00530445	NA	NA	0.00551573
pt 1	TERF2	NA	NA	NA	NA	NA	NA	NA	NA
pt 1	PYR1	0.00214343	0.0102406	NA	NA	0.0101104	NA	NA	0.00965746
pt 1	MYCN	0.00201794	0.00261612	NA	NA	0.00366587	NA	NA	0.00637427
pt 1	NCBP1	0.00221997	0.00383394	NA	NA	0.00300696	NA	NA	0.00318066
pt 1	ATAD2	NA	NA	NA	NA	NA	NA	NA	NA
pt 1	IF4G1	0.00228006	0.00581941	NA	NA	0.0051295	NA	NA	0.0063151
pt 2	NUMA1	0.00809471	0.0063483	0.0087555	NA	0.0236447	0.0309661	NA	0.0329755
pt 2	ACIN1	0.00531751	0.00731206	0.0105486	NA	0.0118849	0.0135015	NA	0.0111678
pt 2	EFHD2	0.0290471	0.0215627	0.0175847	NA	0.012544	0.0143843	NA	0.0154754
pt 2	AKTS1	NA	NA	NA	NA	NA	NA	NA	NA
pt 2	IF4B	0.00452813	0.00377638	0.0030547	NA	0.00224509	0.00221824	NA	0.00389327
pt 2	ANXA2	0.00515689	0.00735148	0.00651336	NA	0.0051998	0.00731874	NA	0.00553112
pt 2	LIMA1	0.123264	0.153208	0.108376	NA	0.12115	0.0881896	NA	0.100394
pt 2	EGFR	0.00967643	0.00813563	0.00884383	NA	0.00668377	0.00816968	NA	0.00671871
pt 2	ACLY	0.0226739	0.0233862	0.0162323	NA	0.0135121	0.0169402	NA	0.0164436
pt 2	P3C2A	0.00250798	0.00230196	0.00201032	NA	0.00174562	0.0016594	NA	0.00184209
pt 2	INCE	NA	NA	NA	NA	NA	NA	NA	NA
pt 2	MTA1	0.00863288	0.0077526	0.00497084	NA	0.00405884	0.0048642	NA	0.00677515
pt 2	TERF2	NA	NA	NA	NA	NA	NA	NA	NA
pt 2	PYR1	0.00459095	0.00499686	0.00516615	NA	0.0036961	0.00491899	NA	0.00663991
pt 2	MYCN	0.00377038	0.00571695	0.00226214	NA	0.00180588	0.00204325	NA	0.00418163
pt 2	NCBP1	0.00573465	0.00373225	0.00235311	NA	0.00276747	0.00356098	NA	0.00318488
pt 2	ATAD2	NA	NA	NA	NA	NA	NA	NA	NA
pt 2	IF4G1	0.00626722	0.00663527	0.00457654	NA	0.00315344	0.00400004	NA	0.00492428
pt 3	NUMA1	0.00349146	0.00447026	NA	NA	0.0188254	NA	NA	0.0262241
pt 3	ACIN1	0.0027969	0.00322645	NA	NA	0.00467359	NA	NA	0.00725853
pt 3	EFHD2	0.00943748	0.0105699	NA	NA	0.0146997	NA	NA	0.0112352
pt 3	AKTS1	NA	NA	NA	NA	NA	NA	NA	NA
pt 3	IF4B	0.000994205	0.0012312	NA	NA	0.000769461	NA	NA	0.00123366
pt 3	ANXA2	0.00326271	0.00269526	NA	NA	0.00179298	NA	NA	0.00412142
pt 3	LIMA1	0.0792583	0.101521	NA	NA	0.0776386	NA	NA	0.108388
pt 3	EGFR	0.00441251	0.00311453	NA	NA	0.00363827	NA	NA	0.00524779
pt 3	ACLY	0.00913716	0.0120305	NA	NA	0.00724907	NA	NA	0.0118667
pt 3	P3C2A	0.00142056	0.00106634	NA	NA	0.0014587	NA	NA	0.00158543
pt 3	INCE	0.00136917	0.00147375	NA	NA	0.00155202	NA	NA	0.0010426
pt 3	MTA1	0.00364192	0.00460901	NA	NA	0.00318366	NA	NA	0.00711356
pt 3	TERF2	NA	NA	NA	NA	NA	NA	NA	NA
pt 3	PYR1	0.00254326	0.00212513	NA	NA	0.00299914	NA	NA	0.00201229
pt 3	MYCN	0.00119875	0.00177089	NA	NA	0.00251543	NA	NA	0.00255158
pt 3	NCBP1	0.000903401	0.00118721	NA	NA	0.00132454	NA	NA	0.00193379
pt 3	ATAD2	NA	NA	NA	NA	NA	NA	NA	NA
pt 3	IF4G1	0.00393318	0.00333043	NA	NA	0.00313726	NA	NA	0.00438867
pt 4	NUMA1	0.00443852	0.0021166	0.00320181	NA	0.00307554	0.00537811	NA	0.0030284
pt 4	ACIN1	0.00110338	0.00206825	0.00117886	NA	0.000914784	0.000482016	NA	0.00105139
pt 4	EFHD2	0.00758601	0.00872985	0.00531559	NA	0.0125283	0.00604518	NA	0.00827784
pt 4	AKTS1	NA	NA	NA	NA	NA	NA	NA	NA
pt 4	IF4B	0.000351838	5.33e-05	0.000391572	NA	0.000384551	0.000424542	NA	0.000707362
pt 4	ANXA2	0.00150448	0.00103733	0.00146547	NA	0.000906329	0.00215346	NA	0.00159541
pt 4	LIMA1	0.00114621	0.00310876	0.0023163	NA	0.00200872	0.0021688	NA	0.00559453
pt 4	EGFR	0.00157045	0.00384739	0.0010163	NA	0.00135095	0.00266929	NA	0.00181236
pt 4	ACLY	0.00267574	0.00440248	0.00350013	NA	0.00241247	0.00274677	NA	0.00389436
pt 4	P3C2A	0.00039146	0.00103815	0.000521471	NA	0.000457833	0.00142726	NA	0.00160332
pt 4	INCE	0.000739533	0.000969983	0.000656841	NA	0.000376172	0.0009592	NA	0.000491561
pt 4	MTA1	0.0056812	0.00765527	0.00388431	NA	0.0124932	0.00835612	NA	0.0122479
pt 4	TERF2	NA	NA	NA	NA	NA	NA	NA	NA
pt 4	PYR1	0.00244807	0.00176285	0.00210169	NA	0.00232361	0.00216739	NA	0.0023574
pt 4	MYCN	0.00558402	0.00299296	0.00339025	NA	0.00585101	0.00459062	NA	0.0051893
pt 4	NCBP1	0.000819467	0.00300965	0.000936575	NA	0.000759857	0.000529731	NA	0.00292936
pt 4	ATAD2	NA	NA	NA	NA	NA	NA	NA	NA
pt 4	IF4G1	0.00132856	0.00068791	0.000447644	NA	0.000527513	0.000662121	NA	0.00189946
pt 5	NUMA1	0.00511564	0.00242738	0.00259786	0.00325919	0.00285506	0.00533824	0.00302014	0.00496771
pt 5	ACIN1	0.00130433	0.000608557	0.00190598	0.00103678	0.00236286	0.000763637	0.000716304	0.00115131
pt 5	EFHD2	0.00258213	0.0041959	0.00345468	0.00170938	0.00356577	0.00130418	0.00446306	0.00370152
pt 5	AKTS1	NA	NA	NA	NA	NA	NA	NA	NA
pt 5	IF4B	0.000164644	0.00361022	0.000612898	0.000791138	0.000122159	0.000523724	0.000415662	0.00230503
pt 5	ANXA2	0.00182996	0.00171279	0.00121695	0.00102878	0.0013431	0.00280404	0.00182277	0.00170938
pt 5	LIMA1	0.00345071	0.00358774	0.00166727	0.00242491	0.00439072	0.0024375	0.00192844	0.00314775
pt 5	EGFR	0.00335646	0.00141629	0.00150196	0.00119022	0.00239724	0.00173435	0.0015947	0.0018545
pt 5	ACLY	0.0048069	0.0035395	0.0142726	0.00247891	0.00202705	0.0043892	0.00244864	0.0021979
pt 5	P3C2A	0.000667947	0.000927368	0.000514328	0.000115763	0.00108892	0.000785736	0.00120273	0.000505861
pt 5	INCE	0.000416891	0.00115894	0.000992844	0.00168015	0.00157227	0.000794948	0.00249926	0.000567375
pt 5	MTA1	0.00681407	0.00617368	0.0013534	0.0029537	0.00418567	0.00706288	0.00654508	0.00852126
pt 5	TERF2	NA	NA	NA	NA	NA	NA	NA	NA
pt 5	PYR1	0.00154904	0.00186296	0.00178152	0.00163395	0.00233458	0.00225888	0.00234945	0.00344896
pt 5	MYCN	0.0032066	0.00353799	0.022534	0.00406713	0.00433798	0.00785359	0.00630962	0.00480441
pt 5	NCBP1	0.000712113	0.00198088	0.00147768	0.00137936	0.000921549	0.00160502	0.00261441	0.00136499
pt 5	ATAD2	NA	NA	NA	NA	NA	NA	NA	NA
pt 5	IF4G1	0.000358167	0.00068093	0.00172431	0.00197436	0.000820369	0.00127016	0.00100931	0.00077891
pt 6	NUMA1	0.0120846	0.0149226	0.0179055	0.01548	0.0465101	0.0559854	0.0730713	0.0789247
pt 6	ACIN1	0.00542344	0.0069927	0.0169857	0.0176952	0.0264999	0.0274645	0.0221807	0.0287262
pt 6	EFHD2	0.0137388	0.0274461	0.0446436	0.0130784	0.00955576	0.0143879	0.0243708	0.0152701
pt 6	AKTS1	NA	NA	NA	NA	NA	NA	NA	NA
pt 6	IF4B	0.00481752	0.00773121	0.0108458	0.00569471	0.00403637	0.00570173	0.0114972	0.0104731
pt 6	ANXA2	0.0038331	0.00250799	0.00297043	0.00214965	0.00249472	0.00290368	0.00257924	0.00359319
pt 6	LIMA1	0.0762139	0.0723526	0.081837	0.0901565	0.0808224	0.0917655	0.100219	0.082922
pt 6	EGFR	0.00275766	0.00338147	0.0029032	0.00347225	0.00498959	0.00325408	0.0042023	0.00376113
pt 6	ACLY	0.0370032	0.0362037	0.066546	0.039237	0.0292266	0.033118	0.0594813	0.054997
pt 6	P3C2A	0.00338398	0.00454797	0.00243936	0.00348229	0.00432387	0.0033521	0.00398216	0.00244843
pt 6	INCE	0.00449958	0.00515257	0.00477761	0.00667656	0.00869928	0.0056389	0.00649285	0.00848734
pt 6	MTA1	0.0130375	0.0128952	0.0146403	0.0131115	0.00494292	0.00752269	0.00496814	0.00840667
pt 6	TERF2	NA	NA	NA	NA	NA	NA	NA	NA
pt 6	PYR1	0.0153024	0.0151554	0.015865	0.0210811	0.0136597	0.0170238	0.0170669	0.0175892
pt 6	MYCN	0.00625881	0.00640513	0.00776789	0.00760712	0.00547856	0.00428391	0.00583524	0.0051797
pt 6	NCBP1	0.00637077	0.00643797	0.00775879	0.00867516	0.00456564	0.0059321	0.00816308	0.00930982
pt 6	ATAD2	NA	NA	NA	NA	NA	NA	NA	NA
pt 6	IF4G1	0.00943723	0.00907132	0.0110252	0.0108971	0.00905161	0.00921513	0.0120155	0.0124313
pt 7	NUMA1	0.00912315	0.0179522	0.0104852	0.0228314	0.0775647	0.0589724	0.0503567	0.0735183
pt 7	ACIN1	0.00610868	0.0102794	0.0116896	0.00941602	0.0189445	0.0150736	0.00877173	0.0120975
pt 7	EFHD2	0.0345618	0.0225144	0.016284	0.0142506	0.0162302	0.0143572	0.0173009	0.027006
pt 7	AKTS1	NA	NA	NA	NA	NA	NA	NA	NA
pt 7	IF4B	0.00616796	0.00665324	0.0045152	0.00510155	0.00783897	0.00827758	0.00651945	0.0052689
pt 7	ANXA2	0.00105667	0.00289323	0.003279	0.00238045	0.00598658	0.00351226	0.00458242	0.00276222
pt 7	LIMA1	0.0522524	0.0537382	0.0414351	0.0493418	0.0565439	0.0494835	0.0605108	0.0515128
pt 7	EGFR	0.00233064	0.00376957	0.00308303	0.00530474	0.00497553	0.00443741	0.00391275	0.00396437
pt 7	ACLY	0.0332846	0.0382146	0.0295598	0.0301881	0.0323857	0.0392061	0.0251968	0.0387273
pt 7	P3C2A	0.00172842	0.00266249	0.00137429	0.00198365	0.00275583	0.00176047	0.0029789	0.00275851
pt 7	INCE	0.00830005	0.00598585	0.00633474	0.00515201	0.00996418	0.00445534	0.00320856	0.00590377
pt 7	MTA1	0.00851379	0.0082363	0.0140074	0.0132228	0.0192173	0.0115689	0.0167819	0.0138651
pt 7	TERF2	NA	NA	NA	NA	NA	NA	NA	NA
pt 7	PYR1	0.0184857	0.0195054	0.0165961	0.0142508	0.0224983	0.0185272	0.0163946	0.0181578
pt 7	MYCN	0.00755292	0.0112637	0.00833442	0.012833	0.0100471	0.00811954	0.00684855	0.0066251
pt 7	NCBP1	0.00794661	0.0110183	0.0101767	0.00687571	0.0145628	0.00904244	0.00887275	0.0117785
pt 7	ATAD2	NA	NA	NA	NA	NA	NA	NA	NA
pt 7	IF4G1	0.0108926	0.011065	0.00554139	0.00914569	0.0122478	0.00904191	0.00732664	0.00853158
pt 8	NUMA1	0.0155251	0.015273	0.0172544	0.0185833	0.0272482	0.0232614	0.0161754	0.0242678
pt 8	ACIN1	0.00322306	0.00565418	0.0039049	0.00227608	0.00621569	0.00615613	0.00233972	0.00585801
pt 8	EFHD2	0.0300358	0.025328	0.0129559	0.0227399	0.0160168	0.0450893	0.0101374	0.023838
pt 8	AKTS1	NA	NA	NA	NA	NA	NA	NA	NA
pt 8	IF4B	0.00220532	0.00207923	0.00173413	0.00121576	0.00147284	0.00118303	0.0011751	0.00361089
pt 8	ANXA2	0.00328601	0.00602512	0.00710798	0.00458563	0.00807691	0.00426324	0.00304909	0.0119939
pt 8	LIMA1	0.0350517	0.0395518	0.0277573	0.0381017	0.0795105	0.061723	0.0101733	0.0863421
pt 8	EGFR	0.00801559	0.00565677	0.00721641	0.0048563	0.00865045	0.00694625	0.00519898	0.0089831
pt 8	ACLY	0.00888987	0.00758238	0.00829377	0.00324844	0.00541854	0.00475627	0.00401981	0.00523931
pt 8	P3C2A	0.000874728	0.00191658	0.00183171	0.00444987	0.00305121	0.00194928	0.000899405	0.00326929
pt 8	INCE	0.00137437	0.00338349	0.00151683	0.00191942	0.000821734	0.00313828	0.00126227	0.00961428
pt 8	MTA1	0.0121782	0.0173911	0.0166511	0.015469	0.0114768	0.0107528	0.0109774	0.0124302
pt 8	TERF2	NA	NA	NA	NA	NA	NA	NA	NA
pt 8	PYR1	0.00348498	0.00544213	0.00385619	0.00450343	0.00401573	0.00678373	0.00206465	0.00463858
pt 8	MYCN	0.00535469	0.00572728	0.00355616	0.00741294	0.00430418	0.00398381	0.00528713	0.00315876
pt 8	NCBP1	0.00872562	0.00791239	0.0139834	0.00593072	0.00253674	0.00911097	0.00525772	0.00724238
pt 8	ATAD2	NA	NA	NA	NA	NA	NA	NA	NA
pt 8	IF4G1	0.00232907	0.00246735	0.00234347	0.00232077	0.00247566	0.00237858	0.00158399	0.0029819
pt 9	NUMA1	0.0436013	0.0181304	0.0152607	0.0347809	0.0948647	0.0724713	0.0621431	0.0946341
pt 9	ACIN1	0.00404858	0.00310576	0.00537499	0.00581473	0.011908	0.0165751	0.0109132	0.0218948
pt 9	EFHD2	0.0406003	0.0378836	0.0308414	0.0235266	0.0241926	0.0151309	0.0142026	0.0273653
pt 9	AKTS1	NA	NA	NA	NA	NA	NA	NA	NA
pt 9	IF4B	0.00261156	0.00265233	0.0027415	0.0031444	0.00159522	0.00117528	0.00104296	0.00286774
pt 9	ANXA2	0.0059823	0.00641407	0.0081503	0.00881064	0.00976644	0.0105135	0.0151244	0.00797579
pt 9	LIMA1	0.0716956	0.0705762	0.0844271	0.111615	0.0655446	0.107339	0.103596	0.0976808
pt 9	EGFR	0.00920722	0.014908	0.0258152	0.0222955	0.0116155	0.0148578	0.0123338	0.0171645
pt 9	ACLY	0.00970579	0.0148486	0.0146454	0.0115756	0.0107803	0.00840684	0.0101848	0.00953038
pt 9	P3C2A	0.00220738	0.00409952	0.00212241	0.00255715	0.00198297	0.00370358	0.00342321	0.00313039
pt 9	INCE	0.00348036	0.00426738	0.00213859	0.00394919	0.0016315	0.00332511	0.00634386	0.00289184
pt 9	MTA1	0.00977882	0.0149559	0.0256908	0.0124087	0.0104809	0.0125214	0.0223955	0.0141626
pt 9	TERF2	NA	NA	NA	NA	NA	NA	NA	NA
pt 9	PYR1	0.00523582	0.00500325	0.00789589	0.00605774	0.00526424	0.0073021	0.00414651	0.00546657
pt 9	MYCN	0.00662723	0.00658127	0.0100936	0.00621483	0.0082417	0.00468974	0.0062151	0.00688424
pt 9	NCBP1	0.0177348	0.00807317	0.0111032	0.0044666	0.00695376	0.00798405	0.0113061	0.00593389
pt 9	ATAD2	NA	NA	NA	NA	NA	NA	NA	NA
pt 9	IF4G1	0.00456063	0.00544916	0.00564526	0.0064644	0.00440288	0.00395257	0.00354979	0.00574805
pt 10	NUMA1	0.0364418	0.0183876	0.0501397	0.021713	0.169399	0.0507802	0.142423	0.171584
pt 10	ACIN1	0.00874065	0.00775565	0.0105862	0.00908287	0.0167687	0.0233076	0.00942504	0.0241065
pt 10	EFHD2	0.0634698	0.0400703	0.0366414	0.0477966	0.0428941	0.0277366	0.0439098	0.0632056
pt 10	AKTS1	NA	NA	NA	NA	NA	NA	NA	NA
pt 10	IF4B	0.00523696	0.00706775	0.00137376	0.0054996	0.00569717	0.00231786	0.00719769	0.00682065
pt 10	ANXA2	0.00757319	0.00888649	0.00483111	0.0056907	0.00770749	0.00521876	0.00851146	0.00618077
pt 10	LIMA1	0.0730906	0.059569	0.0381946	0.0433905	0.0589739	0.035535	0.0652805	0.0607173
pt 10	EGFR	0.0245883	0.0227124	0.0114308	0.012475	0.0174142	0.0145992	0.0171742	0.0201591
pt 10	ACLY	0.0359873	0.0510436	0.0104381	0.0242033	0.0247645	0.0107529	0.0248243	0.0311928
pt 10	P3C2A	0.00698236	0.00707848	0.00411523	0.00259927	0.00593107	0.00416018	0.00480554	0.0048133
pt 10	INCE	0.00930417	0.00759242	0.00528262	0.00533613	0.00449576	0.00597629	0.00973286	0.00957921
pt 10	MTA1	0.0108738	0.00708116	0.00640307	0.00840412	0.0162502	0.0115962	0.0157696	0.0134865
pt 10	TERF2	NA	NA	NA	NA	NA	NA	NA	NA
pt 10	PYR1	0.00739719	0.00789911	0.00322669	0.00541716	0.00559197	0.00347143	0.00620122	0.00750043
pt 10	MYCN	0.00974611	0.00528967	0.00827111	0.00936527	0.00922342	0.0064108	0.0140772	0.0113376
pt 10	NCBP1	0.00575759	0.00588789	0.00443549	0.00571247	0.00531447	0.00369445	0.00626457	0.00914213
pt 10	ATAD2	NA	NA	NA	NA	NA	NA	NA	NA
pt 10	IF4G1	0.0133238	0.00987069	0.00699047	0.00938742	0.012005	0.00571329	0.0143013	0.0149727
pt 11	NUMA1	0.0108245	0.0173862	0.0111826	0.0222134	0.0224839	0.0135426	0.022952	0.0265142
pt 11	ACIN1	0.00503723	0.0130609	0.00298144	0.00413924	0.00202476	0.00410955	0.0221043	0.0113426
pt 11	EFHD2	0.031945	0.0823804	0.0262655	0.0339529	0.094934	0.0790037	0.126621	0.0835781
pt 11	AKTS1	NA	NA	NA	NA	NA	NA	NA	NA
pt 11	IF4B	0.000475941	0.00276022	0.00030854	0.00104285	0.00202597	0.00111724	0.000809845	0.00439369
pt 11	ANXA2	0.00717724	0.0113212	0.00468365	0.00939606	0.00877258	0.00562819	0.0135759	0.00562372
pt 11	LIMA1	0.0190958	0.0280184	0.0188453	0.0158824	0.0336485	0.0222035	0.0270137	0.0206815
pt 11	EGFR	0.00477294	0.00590142	0.00358217	0.0108265	0.00830361	0.00701949	0.00953217	0.00636426
pt 11	ACLY	0.0134108	0.0183039	0.00795313	0.0102294	0.0103545	0.0141964	0.0395481	0.00868477
pt 11	P3C2A	0.00446567	0.00554756	0.00191763	0.00671407	0.00465954	0.00461709	0.00678519	0.00358098
pt 11	INCE	0.00444291	0.00409713	0.0019885	0.00855812	0.00469233	0.00642044	0.00652147	0.0043225
pt 11	MTA1	0.00877598	0.0146102	0.00600774	0.0135219	0.00972894	0.00782332	0.0152745	0.0112629
pt 11	TERF2	NA	NA	NA	NA	NA	NA	NA	NA
pt 11	PYR1	0.00127794	0.00513063	0.00215726	0.00220006	0.00530901	0.00368275	0.00496309	0.00369177
pt 11	MYCN	0.00675944	0.00733601	0.00536579	0.00749427	0.00571826	0.0221679	0.00738374	0.00964428
pt 11	NCBP1	0.00312494	0.00597487	0.00147285	0.00278969	0.00304668	0.0028678	0.00254661	0.00364755
pt 11	ATAD2	NA	NA	NA	NA	NA	NA	NA	NA
pt 11	IF4G1	0.00434393	0.00347603	0.00293931	0.00333054	0.0140823	0.00505958	0.0129738	0.00639089
pt 12	NUMA1	0.0149958	0.02395	0.0163301	NA	0.0784642	0.0454897	NA	0.0569994
pt 12	ACIN1	0.0370823	0.0320356	0.0298529	NA	0.0226427	0.0111748	NA	0.0259537
pt 12	EFHD2	0.0695772	0.142056	0.083877	NA	0.0625157	0.0376371	NA	0.0356557
pt 12	AKTS1	NA	NA	NA	NA	NA	NA	NA	NA
pt 12	IF4B	0.0179399	0.0199893	0.010415	NA	0.0103932	0.00504194	NA	0.00627605
pt 12	ANXA2	0.00625256	0.00575714	0.00483625	NA	0.00388541	0.0044247	NA	0.00614177
pt 12	LIMA1	0.0199845	0.0167825	0.0120401	NA	0.0113129	0.0102192	NA	0.0136826
pt 12	EGFR	0.00757349	0.00524869	0.00657474	NA	0.00642433	0.00537616	NA	0.00797405
pt 12	ACLY	0.0505785	0.0443283	0.0291398	NA	0.0274553	0.0216814	NA	0.0189934
pt 12	P3C2A	0.00273094	0.00253455	0.00164118	NA	0.00169937	0.0015046	NA	0.00196672
pt 12	INCE	0.000965308	0.000557648	0.000751733	NA	0.000780236	0.000309389	NA	0.00118986
pt 12	MTA1	NA	NA	NA	NA	NA	NA	NA	NA
pt 12	TERF2	0.00164254	0.00150589	0.00105323	NA	0.00112659	0.00103219	NA	0.00124177
pt 12	PYR1	0.00323192	0.00272578	0.00258676	NA	0.00300933	0.00206242	NA	0.0027695
pt 12	MYCN	0.00027783	0.000566895	0.00065339	NA	0.000258403	0.000372475	NA	0.000431346
pt 12	NCBP1	0.00316886	0.00741522	0.00215661	NA	0.00422932	0.00302659	NA	0.0062896
pt 12	ATAD2	NA	NA	NA	NA	NA	NA	NA	NA
pt 12	IF4G1	0.0131081	0.0128496	0.0117162	NA	0.0094021	0.00632114	NA	0.00751835
pt 13	NUMA1	0.0195587	NA	0.0170155	NA	NA	0.05245	NA	0.0617302
pt 13	ACIN1	0.00546649	NA	0.0106952	NA	NA	0.0215972	NA	0.0264011
pt 13	EFHD2	0.0884484	NA	0.0931701	NA	NA	0.066928	NA	0.101111
pt 13	AKTS1	NA	NA	NA	NA	NA	NA	NA	NA
pt 13	IF4B	0.00807982	NA	0.00814232	NA	NA	0.0142929	NA	0.0127643
pt 13	ANXA2	0.00332747	NA	0.00418513	NA	NA	0.00457608	NA	0.00330893
pt 13	LIMA1	0.0227989	NA	0.0265495	NA	NA	0.0315063	NA	0.0463612
pt 13	EGFR	0.0199621	NA	0.0214676	NA	NA	0.0197542	NA	0.0245839
pt 13	ACLY	0.0102676	NA	0.00865105	NA	NA	0.0108251	NA	0.00843152
pt 13	P3C2A	0.00275546	NA	0.00256463	NA	NA	0.00202498	NA	0.00297717
pt 13	INCE	0.00118032	NA	0.00123834	NA	NA	0.000996187	NA	0.00169266
pt 13	MTA1	NA	NA	NA	NA	NA	NA	NA	NA
pt 13	TERF2	0.00190736	NA	0.00221038	NA	NA	0.00163121	NA	0.00272931
pt 13	PYR1	0.00243713	NA	0.00281864	NA	NA	0.00258969	NA	0.00300324
pt 13	MYCN	0.000431184	NA	0.000455532	NA	NA	0.000471741	NA	0.000781088
pt 13	NCBP1	0.00350497	NA	0.00570494	NA	NA	0.00378529	NA	0.00348923
pt 13	ATAD2	NA	NA	NA	NA	NA	NA	NA	NA
pt 13	IF4G1	0.0183531	NA	0.0217926	NA	NA	0.0167098	NA	0.026977
pt 14	NUMA1	0.0297002	0.00667687	0.0129752	0.0128776	0.0266712	0.024983	0.0460779	0.0241088
pt 14	ACIN1	0.00970825	0.00644281	0.0128614	0.017956	0.0139714	0.0202157	0.0152341	0.0130757
pt 14	EFHD2	0.0112402	0.00620864	0.0195599	0.0152168	0.0141711	0.0282503	0.0218471	0.00988577
pt 14	AKTS1	NA	NA	NA	NA	NA	NA	NA	NA
pt 14	IF4B	0.00168462	0.00135843	0.00388425	0.00258671	0.00303557	0.00263241	0.00566455	0.00186137
pt 14	ANXA2	0.00420258	0.00516405	0.0060186	0.00464923	0.003722	0.00688237	0.00547289	0.00367333
pt 14	LIMA1	0.00616712	0.00618754	0.0106476	0.00866672	0.009486	0.0105149	0.0100617	0.00677003
pt 14	EGFR	0.00537751	0.00646808	0.0111768	0.00438889	0.00989738	0.0103953	0.0117467	0.00714401
pt 14	ACLY	0.010411	0.00530582	0.0106943	0.0090008	0.00897849	0.01067	0.0113503	0.00948896
pt 14	P3C2A	0.000975488	0.00168497	0.0017502	0.00165147	0.00124523	0.00164729	0.00127179	0.00137682
pt 14	INCE	0.000472623	0.000324445	0.000934341	0.000879103	0.000535988	0.000777357	0.000525879	0.000548756
pt 14	MTA1	NA	NA	NA	NA	NA	NA	NA	NA
pt 14	TERF2	0.000447944	0.000695091	0.000658446	0.000539941	0.00097217	0.000771125	0.000739042	0.000575623
pt 14	PYR1	0.00252926	0.0014949	0.00311311	0.00274135	0.00284906	0.00387458	0.00435947	0.00185962
pt 14	MYCN	0.000248807	0.000462935	0.000435329	0.00101349	0.000462149	0.000153435	0.00049187	0.000328995
pt 14	NCBP1	0.00260185	0.00285395	0.00362937	0.00276246	0.00227418	0.00463867	0.00440159	0.000769777
pt 14	ATAD2	NA	NA	NA	NA	NA	NA	NA	NA
pt 14	IF4G1	0.00478457	0.00265818	0.00722545	0.00501385	0.00629583	0.0086749	0.0083816	0.00493466
pt 15	NUMA1	0.0173741	0.0240345	0.0316068	0.0258213	0.0529078	0.15143	0.0693501	0.0252613
pt 15	ACIN1	0.00851041	0.0087671	0.00544255	0.00998878	0.0158094	0.046687	0.0232499	0.0148447
pt 15	EFHD2	0.00650717	0.00963693	0.00797717	0.00848696	0.0145854	0.0074911	0.0142724	0.00506476
pt 15	AKTS1	NA	NA	NA	NA	NA	NA	NA	NA
pt 15	IF4B	0.003551	0.00660278	0.00471857	0.00687117	0.0040727	0.00704965	0.00847886	0.00444885
pt 15	ANXA2	0.00190618	0.0030454	0.00235288	0.00235325	0.00332365	0.00384997	0.00300071	0.00347232
pt 15	LIMA1	0.0591576	0.052577	0.0741435	0.0946284	0.0622057	0.027924	0.0453476	0.0336989
pt 15	EGFR	0.00605111	0.00522223	0.00310158	0.00547198	0.00643496	0.0126896	0.00759517	0.00351146
pt 15	ACLY	0.0201295	0.00642175	0.00843444	0.00731163	0.0049832	0.0199716	0.0176265	0.00558913
pt 15	P3C2A	0.00422588	0.00362866	0.00352361	0.00616729	0.00447814	0.00208238	0.00365024	0.00322598
pt 15	INCE	0.000958192	0.00104169	0.00104651	0.00123551	0.00120262	0.0005098	0.000735411	0.000832407
pt 15	MTA1	NA	NA	NA	NA	NA	NA	NA	NA
pt 15	TERF2	0.00129228	0.00117259	0.00108005	0.00125404	0.00156572	0.00100531	0.00116405	0.00106211
pt 15	PYR1	0.0043575	0.00359234	0.00399848	0.00481486	0.00461838	0.0035942	0.0039385	0.00236938
pt 15	MYCN	0.000735842	0.000589693	0.000314737	0.000685769	0.000830874	0.000428117	0.000557574	0.000372326
pt 15	NCBP1	0.00251442	0.00227915	0.00265888	0.00638428	0.00429861	0.00759194	0.00677912	0.00175851
pt 15	ATAD2	NA	NA	NA	NA	NA	NA	NA	NA
pt 15	IF4G1	0.00968232	0.00769899	0.00958727	0.0126502	0.0106407	0.0113389	0.00921883	0.00862833
pt 16	NUMA1	0.0248341	NA	0.00611365	NA	NA	0.104483	NA	0.0823425
pt 16	ACIN1	0.0173203	NA	0.0138197	NA	NA	0.0349783	NA	0.0292751
pt 16	EFHD2	0.0102706	NA	0.00501109	NA	NA	0.0121872	NA	0.00560438
pt 16	AKTS1	NA	NA	NA	NA	NA	NA	NA	NA
pt 16	IF4B	0.00679396	NA	0.00589325	NA	NA	0.00889642	NA	0.00695892
pt 16	ANXA2	0.00315049	NA	0.00421415	NA	NA	0.00555873	NA	0.00364864
pt 16	LIMA1	0.0121214	NA	0.0169754	NA	NA	0.0695655	NA	0.0109761
pt 16	EGFR	0.00627002	NA	0.00637021	NA	NA	0.00877617	NA	0.00799384
pt 16	ACLY	0.0201237	NA	0.0195356	NA	NA	0.0174482	NA	0.0203406
pt 16	P3C2A	0.000983456	NA	0.00129385	NA	NA	0.00514323	NA	0.0016044
pt 16	INCE	0.000434535	NA	0.000787729	NA	NA	0.00124671	NA	0.000648331
pt 16	MTA1	NA	NA	NA	NA	NA	NA	NA	NA
pt 16	TERF2	0.000719038	NA	0.000646399	NA	NA	0.0017879	NA	0.00149888
pt 16	PYR1	0.00268952	NA	0.00234903	NA	NA	0.00548895	NA	0.00193396
pt 16	MYCN	0.00056012	NA	0.000666596	NA	NA	0.000730002	NA	0.000669933
pt 16	NCBP1	0.00324263	NA	0.00462672	NA	NA	0.00677304	NA	0.00533683
pt 16	ATAD2	NA	NA	NA	NA	NA	NA	NA	NA
pt 16	IF4G1	0.00726558	NA	0.00557016	NA	NA	0.0151852	NA	0.00574217
