# Supplementary material for: An oncogene addiction phosphorylation signature and its derived scores inform tumor responsiveness to targeted therapies
Source: Cell Mol Life Sci. 2022 Dec 10;80(1):6. doi: 10.1007/s00018-022-04634-2 (PMC9734221; doi:10.1007/s00018-022-04634-2)
Supplement: Supplementary file 8 — Supplementary file8 (TXT 14 KB) [file 18_2022_4634_MOESM8_ESM.txt]

term ID	term description	observed gene count	background gene count	false discovery rate	matching proteins
GO:0045786	negative regulation of cell cycle	32	517	3.84e-22	ATF2,ATM,ATR,ATRIP,BRCA1,CDK1,CDKN1B,CHEK1,CHEK2,CTNNB1,DOT1L,EGFR,EZH2,H2AFX,LAMTOR5,MAP2K6,NBN,NPM1,NSUN2,PDCD4,PML,PPM1G,PRKDC,PTPRK,RB1,RPTOR,SMC1A,SMC3,TERF2,TP53BP1,TPR,UIMC1
GO:0051726	regulation of cell cycle	42	1129	4.03e-22	ATF2,ATM,ATR,ATRIP,BRCA1,BRCA2,CDK1,CDKN1B,CHEK1,CHEK2,CTNNB1,DOT1L,EGFR,EIF4G1,EZH2,H2AFX,JUND,LAMTOR5,MAP2K3,MAP2K6,MKI67,NBN,NPM1,NSUN2,NUMA1,PDCD4,PML,PPM1G,PRKACA,PRKDC,PTPRK,RB1,RPTOR,SIRT1,SMC1A,SMC3,STAT3,TERF2,TP53BP1,TPR,TSC2,UIMC1
GO:0006974	cellular response to DNA damage stimulus	33	749	4.35e-19	ATF2,ATM,ATR,ATRIP,BRCA1,BRCA2,C11orf30,CDK1,CDKN1B,CHEK1,CHEK2,DOT1L,H2AFX,KAT5,MAP2K6,MAPK3,MCRS1,MTA1,NBN,NDNL2,NPM1,PML,PRKDC,RAD50,RPS3,SIRT1,SMC1A,SMC3,TERF2,TFPT,TP53BP1,TRIM28,UIMC1
GO:0006281	DNA repair	27	491	1.35e-17	ATM,ATR,ATRIP,BRCA1,BRCA2,C11orf30,CDK1,CHEK1,CHEK2,DOT1L,H2AFX,KAT5,MCRS1,MTA1,NBN,NDNL2,NPM1,PRKDC,RAD50,RPS3,SIRT1,SMC1A,SMC3,TFPT,TP53BP1,TRIM28,UIMC1
GO:0000075	cell cycle checkpoint	19	193	2.43e-16	ATF2,ATM,ATR,ATRIP,BRCA1,CDK1,CDKN1B,CHEK1,CHEK2,DOT1L,H2AFX,NBN,NSUN2,PML,PRKDC,RB1,TP53BP1,TPR,UIMC1
GO:0007049	cell cycle	37	1263	3.52e-16	ATF2,ATM,BRCA1,BRCA2,CDK1,CDKN1B,CHEK1,CHEK2,CTNNB1,EZH2,H2AFX,HJURP,INCENP,LAMTOR5,MAP2K6,MAPK3,MISP,MKI67,NBN,NPM1,NSUN2,NUMA1,PML,PPM1G,PRKACA,PRKDC,RAD50,RB1,RPS3,RPS6KA1,RPTOR,SMC1A,SMC3,STMN1,TERF2,TPR,WDR62
GO:0000077	DNA damage checkpoint	16	138	9.09e-15	ATF2,ATM,ATR,ATRIP,BRCA1,CDK1,CDKN1B,CHEK1,CHEK2,DOT1L,H2AFX,NBN,PML,PRKDC,TP53BP1,UIMC1
GO:0007346	regulation of mitotic cell cycle	26	608	1.40e-14	ATF2,ATM,BRCA1,BRCA2,CDK1,CDKN1B,CHEK1,CHEK2,CTNNB1,EGFR,EIF4G1,EZH2,MAP2K3,MAP2K6,MKI67,NBN,NUMA1,PML,PRKACA,PRKDC,RB1,RPTOR,SIRT1,SMC1A,SMC3,TPR
GO:0022402	cell cycle process	29	890	1.53e-13	ATF2,ATM,BRCA1,BRCA2,CDK1,CDKN1B,CHEK2,CTNNB1,EZH2,INCENP,LAMTOR5,MAP2K6,NBN,NPM1,NSUN2,NUMA1,PML,PPM1G,PRKACA,PRKDC,RAD50,RB1,RPS3,RPTOR,SMC1A,SMC3,STMN1,TPR,WDR62
GO:0009719	response to endogenous stimulus	34	1353	5.34e-13	ANXA2,BRCA1,CAD,CASP8,CDKN1B,CHEK2,CTNNB1,EGFR,EIF2B5,ERBB2,EZH2,GSK3A,IRS1,JUND,KAT5,LAMTOR5,LARP1,MAPK3,NCBP1,PDCD4,PDCD5,PDPK1,PIK3C2A,PML,PRKACA,PRKDC,PTPRK,RB1,RPTOR,SHC1,SIRT1,SMC1A,STAT3,TPR
GO:2001020	regulation of response to DNA damage stimulus	16	188	5.72e-13	ATM,ATR,BRCA1,CHEK1,CHEK2,DYRK1A,EGFR,H2AFX,HNRNPK,PML,RPS3,SIRT1,TERF2,TP53BP1,TRIM28,UIMC1
GO:0010564	regulation of cell cycle process	25	684	1.28e-12	ATM,BRCA1,BRCA2,CDK1,CDKN1B,CHEK1,CHEK2,CTNNB1,EGFR,EIF4G1,EZH2,MKI67,NBN,NPM1,NUMA1,PML,PRKACA,PRKDC,RB1,RPTOR,SMC1A,SMC3,TERF2,TPR,UIMC1
GO:0043549	regulation of kinase activity	27	849	2.37e-12	AKT1S1,ARAF,BRAF,CDK1,CDKN1B,DLG3,EGFR,ERBB2,EZH2,IRS1,MAP2K3,MAP2K6,MAPK3,NBN,NPM1,PDCD4,PDPK1,PFKFB2,PRKACA,RAD50,RB1,RPS3,RPTOR,SHC1,SIRT1,SPAG9,TSC2
GO:0010948	negative regulation of cell cycle process	17	273	7.49e-12	ATM,BRCA1,CDK1,CDKN1B,CHEK1,CHEK2,EZH2,NBN,NPM1,PML,PRKDC,RB1,SMC1A,SMC3,TERF2,TPR,UIMC1
GO:0033674	positive regulation of kinase activity	22	553	8.52e-12	ARAF,BRAF,CDK1,CDKN1B,DLG3,EGFR,ERBB2,EZH2,IRS1,MAP2K3,MAP2K6,MAPK3,NBN,PDPK1,PFKFB2,PRKACA,RAD50,RPS3,RPTOR,SHC1,SIRT1,SPAG9
GO:1901700	response to oxygen-containing compound	33	1427	1.01e-11	ATF2,BRCA1,CAD,CASP8,CDK1,CDKN1B,CHEK2,CTNNB1,EGFR,EIF2B5,EZH2,GSK3A,IRS1,JUND,KAT5,KAT7,LAMTOR5,LARP1,MAP2K6,MAPK3,PDCD4,PDPK1,PFKFB2,PIK3C2A,PRKACA,PRKDC,PTPRK,RPS3,RPTOR,SHC1,SIRT1,STAT3,STAT6
GO:0042770	signal transduction in response to DNA damage	12	104	3.32e-11	ATM,BRCA1,BRCA2,CDK1,CDKN1B,CHEK1,CHEK2,KAT5,NBN,PML,PRKDC,UIMC1
GO:1901698	response to nitrogen compound	27	988	5.31e-11	BRCA1,CAD,CDK1,CDKN1B,CTNNB1,EGFR,EIF2B5,EZH2,GSK3A,IRS1,JUND,KAT7,LAMTOR5,LARP1,MAPK3,NCBP1,NDNL2,NPM1,PDPK1,PIK3C2A,PRKACA,PRKDC,RPTOR,SHC1,SIRT1,STAT3,STAT6
GO:0010941	regulation of cell death	34	1638	6.73e-11	ACIN1,AKT1S1,ARAF,ATF2,ATM,BRAF,BRCA1,CASP8,CDK1,CDKN1B,CHEK2,CTNNB1,EGFR,EIF2B5,EIF4G1,GSK3A,HNRNPK,JUND,LAMTOR5,MAP2K3,MAP2K6,MET,MYCN,NPM1,PDCD4,PDCD5,PDPK1,PML,PRKDC,RPS3,RPS6KA1,SHC1,SIRT1,STAT3
GO:1901987	regulation of cell cycle phase transition	18	385	1.03e-10	ATM,BRCA1,CDK1,CDKN1B,CHEK1,CHEK2,EGFR,EIF4G1,EZH2,NBN,NPM1,PML,PRKACA,PRKDC,RB1,RPTOR,TPR,UIMC1
GO:0045930	negative regulation of mitotic cell cycle	15	243	1.77e-10	ATF2,ATM,BRCA1,CDK1,CDKN1B,CHEK1,CHEK2,CTNNB1,EGFR,EZH2,NBN,PML,PRKDC,RB1,TPR
GO:0006282	regulation of DNA repair	11	101	4.57e-10	BRCA1,CHEK1,EGFR,H2AFX,PML,RPS3,SIRT1,TERF2,TP53BP1,TRIM28,UIMC1
GO:1901988	negative regulation of cell cycle phase transition	13	177	6.05e-10	ATM,BRCA1,CDK1,CDKN1B,CHEK1,CHEK2,EZH2,NBN,PML,PRKDC,RB1,TPR,UIMC1
GO:0045859	regulation of protein kinase activity	23	788	7.38e-10	AKT1S1,ARAF,BRAF,CDK1,CDKN1B,DLG3,EGFR,ERBB2,EZH2,MAP2K3,MAP2K6,MAPK3,NPM1,PDCD4,PDPK1,PRKACA,RB1,RPS3,RPTOR,SHC1,SIRT1,SPAG9,TSC2
GO:0043067	regulation of programmed cell death	31	1516	1.03e-09	ACIN1,AKT1S1,ARAF,ATF2,ATM,BRAF,BRCA1,CASP8,CDK1,CDKN1B,CHEK2,CTNNB1,EGFR,EIF2B5,GSK3A,HNRNPK,LAMTOR5,MAP2K3,MAP2K6,MET,NPM1,PDCD4,PDCD5,PDPK1,PML,PRKDC,RPS3,RPS6KA1,SHC1,SIRT1,STAT3
GO:0006915	apoptotic process	24	915	2.04e-09	ACIN1,ATF2,ATM,BRCA1,BRCA2,CASP8,CDK1,CHEK1,CHEK2,GSK3A,MAP2K6,MAPK3,NBN,PDCD4,PDCD5,PDPK1,PML,PRKDC,RB1,RPS3,RPS6KA1,SIRT1,TFPT,TSC2
GO:0042981	regulation of apoptotic process	30	1501	3.77e-09	ACIN1,AKT1S1,ARAF,ATF2,ATM,BRAF,BRCA1,CASP8,CDK1,CDKN1B,CHEK2,CTNNB1,EGFR,EIF2B5,GSK3A,HNRNPK,LAMTOR5,MAP2K3,MAP2K6,NPM1,PDCD4,PDCD5,PDPK1,PML,PRKDC,RPS3,RPS6KA1,SHC1,SIRT1,STAT3
GO:0012501	programmed cell death	25	1042	4.58e-09	ACIN1,ATF2,ATM,BRCA1,BRCA2,CASP8,CDK1,CDKN1B,CHEK1,CHEK2,GSK3A,MAP2K6,MAPK3,NBN,PDCD4,PDCD5,PDPK1,PML,PRKDC,RB1,RPS3,RPS6KA1,SIRT1,TFPT,TSC2
GO:0045787	positive regulation of cell cycle	16	376	5.25e-09	ATM,BRCA1,BRCA2,CDK1,CDKN1B,CHEK1,CHEK2,EGFR,EIF4G1,NPM1,NUMA1,PML,PRKACA,RB1,RPTOR,TPR
GO:0045860	positive regulation of protein kinase activity	18	517	7.91e-09	ARAF,BRAF,CDK1,CDKN1B,DLG3,EGFR,ERBB2,EZH2,MAP2K3,MAP2K6,MAPK3,PDPK1,PRKACA,RPS3,RPTOR,SHC1,SIRT1,SPAG9
GO:0072422	signal transduction involved in DNA damage checkpoint	9	73	9.82e-09	ATM,BRCA1,CDK1,CDKN1B,CHEK1,CHEK2,PML,PRKDC,UIMC1
GO:0071902	positive regulation of protein serine/threonine kinase activity	15	340	1.16e-08	ARAF,BRAF,CDK1,CDKN1B,EGFR,ERBB2,EZH2,MAP2K3,MAP2K6,MAPK3,RPS3,RPTOR,SHC1,SIRT1,SPAG9
GO:2000045	regulation of G1/S transition of mitotic cell cycle	11	148	1.55e-08	ATM,CDK1,CDKN1B,CHEK2,EGFR,EIF4G1,EZH2,PML,PRKDC,RB1,RPTOR
GO:1901990	regulation of mitotic cell cycle phase transition	15	351	1.71e-08	ATM,BRCA1,CDK1,CDKN1B,CHEK2,EGFR,EIF4G1,EZH2,NBN,PML,PRKACA,PRKDC,RB1,RPTOR,TPR
GO:0007093	mitotic cell cycle checkpoint	11	153	2.10e-08	ATF2,ATM,BRCA1,CDK1,CDKN1B,CHEK2,NBN,PML,PRKDC,RB1,TPR
GO:0000278	mitotic cell cycle	19	628	2.15e-08	ATF2,ATM,BRCA1,BRCA2,CDK1,CDKN1B,CHEK2,INCENP,NBN,NUMA1,PML,PRKACA,PRKDC,RB1,SMC1A,SMC3,STMN1,TPR,WDR62
GO:0030330	DNA damage response, signal transduction by p53 class mediator	9	82	2.33e-08	ATM,BRCA1,BRCA2,CDK1,CDKN1B,CHEK2,KAT5,NBN,PML
GO:1903047	mitotic cell cycle process	18	564	2.68e-08	ATF2,ATM,BRCA1,BRCA2,CDK1,CDKN1B,CHEK2,INCENP,NBN,NUMA1,PML,PRKACA,PRKDC,RB1,SMC1A,STMN1,TPR,WDR62
GO:2001022	positive regulation of response to DNA damage stimulus	9	84	2.78e-08	ATM,ATR,BRCA1,EGFR,H2AFX,RPS3,SIRT1,TRIM28,UIMC1
GO:1901991	negative regulation of mitotic cell cycle phase transition	11	160	3.14e-08	ATM,BRCA1,CDK1,CDKN1B,CHEK2,EZH2,NBN,PML,PRKDC,RB1,TPR
GO:0090068	positive regulation of cell cycle process	13	273	6.43e-08	ATM,BRCA1,CDK1,CDKN1B,CHEK2,EIF4G1,NPM1,NUMA1,PML,PRKACA,RB1,RPTOR,TPR
GO:0006975	DNA damage induced protein phosphorylation	5	8	7.89e-08	ATM,CHEK1,CHEK2,MAP2K6,MAPK3
GO:0071900	regulation of protein serine/threonine kinase activity	16	488	1.45e-07	ARAF,BRAF,CDK1,CDKN1B,EGFR,ERBB2,EZH2,MAP2K3,MAP2K6,MAPK3,PDCD4,RPS3,RPTOR,SHC1,SIRT1,SPAG9
GO:0010942	positive regulation of cell death	18	663	2.54e-07	ACIN1,ATF2,ATM,CASP8,CDKN1B,CHEK2,CTNNB1,EIF2B5,EIF4G1,GSK3A,MAP2K6,MYCN,PDCD4,PDCD5,PML,PRKDC,RPS3,SIRT1
GO:0043406	positive regulation of MAP kinase activity	12	264	3.67e-07	ARAF,BRAF,CDK1,EGFR,ERBB2,EZH2,MAP2K3,MAP2K6,MAPK3,RPS3,SHC1,SPAG9
GO:0045739	positive regulation of DNA repair	7	53	4.17e-07	BRCA1,EGFR,H2AFX,RPS3,SIRT1,TRIM28,UIMC1
GO:0043405	regulation of MAP kinase activity	13	337	5.77e-07	ARAF,BRAF,CDK1,EGFR,ERBB2,EZH2,MAP2K3,MAP2K6,MAPK3,PDCD4,RPS3,SHC1,SPAG9
GO:0031572	G2 DNA damage checkpoint	6	32	6.33e-07	ATM,BRCA1,CDK1,CHEK1,NBN,UIMC1
GO:0042493	response to drug	20	900	8.50e-07	ATR,BRCA1,CAD,CASP8,CDK1,CDKN1B,CHEK2,CTNNB1,EGFR,EZH2,JUND,KAT7,LARP1,MAP2K6,MAPK3,NDNL2,RPS3,SIRT1,STAT3,STAT6
GO:2000134	negative regulation of G1/S transition of mitotic cell cycle	8	97	1.12e-06	ATM,CDK1,CDKN1B,CHEK2,EZH2,PML,PRKDC,RB1
GO:0044773	mitotic DNA damage checkpoint	8	102	1.56e-06	ATF2,ATM,CDK1,CDKN1B,CHEK2,NBN,PML,PRKDC
GO:0060548	negative regulation of cell death	20	953	1.95e-06	ARAF,BRAF,BRCA1,CASP8,CDK1,CDKN1B,CTNNB1,EGFR,EIF4G1,HNRNPK,LAMTOR5,MET,NPM1,PDCD4,PDPK1,PRKDC,RPS6KA1,SHC1,SIRT1,STAT3
GO:0007050	cell cycle arrest	9	149	1.98e-06	ATM,CDKN1B,LAMTOR5,MAP2K6,NBN,PML,PPM1G,RB1,RPTOR
GO:0008630	intrinsic apoptotic signaling pathway in response to DNA damage	7	71	2.26e-06	ATM,BRCA1,BRCA2,CHEK2,PML,PRKDC,SIRT1
GO:0043069	negative regulation of programmed cell death	19	873	2.36e-06	ARAF,BRAF,BRCA1,CASP8,CDK1,CDKN1B,CTNNB1,EGFR,HNRNPK,LAMTOR5,MET,NPM1,PDCD4,PDPK1,PRKDC,RPS6KA1,SHC1,SIRT1,STAT3
GO:0032147	activation of protein kinase activity	12	347	4.97e-06	ARAF,BRAF,CDK1,EGFR,MAP2K3,MAP2K6,MAPK3,PDPK1,PRKACA,RPTOR,SHC1,SPAG9
GO:0007169	transmembrane receptor protein tyrosine kinase signaling pathway	14	499	5.91e-06	AKT1S1,EGFR,ERBB2,GSK3A,IRS1,MAPK3,MET,NCBP1,PDPK1,PIK3C2A,SHC1,STAT3,STMN1,TSC2
GO:0071158	positive regulation of cell cycle arrest	7	85	6.37e-06	ATM,BRCA1,CDK1,CDKN1B,CHEK2,PML,PRKACA
GO:0043066	negative regulation of apoptotic process	18	859	7.93e-06	ARAF,BRAF,BRCA1,CASP8,CDK1,CDKN1B,CTNNB1,EGFR,HNRNPK,LAMTOR5,NPM1,PDCD4,PDPK1,PRKDC,RPS6KA1,SHC1,SIRT1,STAT3
GO:0043065	positive regulation of apoptotic process	15	604	9.60e-06	ACIN1,ATF2,ATM,CASP8,CHEK2,CTNNB1,EIF2B5,GSK3A,MAP2K6,PDCD4,PDCD5,PML,PRKDC,RPS3,SIRT1
GO:1902750	negative regulation of cell cycle G2/M phase transition	6	56	9.83e-06	ATM,BRCA1,CDK1,CHEK1,NBN,UIMC1
GO:0072425	signal transduction involved in G2 DNA damage checkpoint	4	12	1.36e-05	ATM,BRCA1,CHEK1,UIMC1
GO:0072431	signal transduction involved in mitotic G1 DNA damage checkpoint	6	60	1.41e-05	ATM,CDK1,CDKN1B,CHEK2,PML,PRKDC
GO:0051321	meiotic cell cycle	9	214	2.84e-05	ATM,BRCA2,H2AFX,NBN,NSUN2,NUMA1,RAD50,SMC1A,SMC3
GO:0006978	DNA damage response, signal transduction by p53 class mediator resulting in transcription of p21 class mediator	4	17	3.88e-05	BRCA1,BRCA2,CHEK2,KAT5
GO:2001021	negative regulation of response to DNA damage stimulus	6	74	3.89e-05	CHEK2,DYRK1A,RPS3,SIRT1,TERF2,TP53BP1
GO:1902749	regulation of cell cycle G2/M phase transition	8	167	3.91e-05	ATM,BRCA1,CDK1,CHEK1,NBN,NPM1,PRKACA,UIMC1
GO:0006469	negative regulation of protein kinase activity	9	254	9.46e-05	AKT1S1,CDKN1B,NPM1,PDCD4,PDPK1,RB1,RPTOR,SIRT1,TSC2
GO:0045931	positive regulation of mitotic cell cycle	7	144	0.00013	BRCA2,CDK1,EIF4G1,NUMA1,RB1,RPTOR,TPR
GO:0006977	DNA damage response, signal transduction by p53 class mediator resulting in cell cycle arrest	5	59	0.00019	ATM,CDK1,CDKN1B,CHEK2,PML
GO:0042771	intrinsic apoptotic signaling pathway in response to DNA damage by p53 class mediator	4	30	0.00024	BRCA2,CHEK2,PML,SIRT1
GO:0043516	regulation of DNA damage response, signal transduction by p53 class mediator	4	31	0.00027	ATM,ATR,DYRK1A,SIRT1
GO:1901989	positive regulation of cell cycle phase transition	5	81	0.00068	CDK1,EIF4G1,NPM1,RB1,RPTOR
GO:0043281	regulation of cysteine-type endopeptidase activity involved in apoptotic process	7	209	0.0011	CASP8,LAMTOR5,PDCD5,PML,RPS3,RPS6KA1,SIRT1
GO:0043525	positive regulation of neuron apoptotic process	4	49	0.0012	ATF2,ATM,CTNNB1,GSK3A
GO:0007095	mitotic G2 DNA damage checkpoint	3	21	0.0018	ATM,CDK1,NBN
GO:1902576	negative regulation of nuclear cell cycle DNA replication	2	4	0.0025	CHEK2,TERF2
GO:1901992	positive regulation of mitotic cell cycle phase transition	4	65	0.0029	CDK1,EIF4G1,RB1,RPTOR
GO:0045738	negative regulation of DNA repair	3	28	0.0034	RPS3,TERF2,TP53BP1
GO:0043280	positive regulation of cysteine-type endopeptidase activity involved in apoptotic process	5	123	0.0035	CASP8,PDCD5,PML,RPS3,SIRT1
GO:0043523	regulation of neuron apoptotic process	6	195	0.0040	AKT1S1,ATF2,ATM,CTNNB1,GSK3A,PDPK1
GO:0014065	phosphatidylinositol 3-kinase signaling	3	33	0.0051	ERBB2,IRS1,PIK3C2A
GO:0031098	stress-activated protein kinase signaling cascade	5	138	0.0054	KAT7,MAP2K3,MAP2K6,MAPK3,SPAG9
GO:1902229	regulation of intrinsic apoptotic signaling pathway in response to DNA damage	3	38	0.0068	HNRNPK,RPS3,SIRT1
GO:0010389	regulation of G2/M transition of mitotic cell cycle	5	149	0.0070	ATM,BRCA1,CDK1,NBN,PRKACA
GO:1903202	negative regulation of oxidative stress-induced cell death	3	44	0.0095	CTNNB1,MET,SIRT1
GO:0014066	regulation of phosphatidylinositol 3-kinase signaling	4	97	0.0097	EGFR,MAPK3,SIRT1,TSC2
GO:0043518	negative regulation of DNA damage response, signal transduction by p53 class mediator	2	14	0.0138	DYRK1A,SIRT1
GO:0043517	positive regulation of DNA damage response, signal transduction by p53 class mediator	2	15	0.0152	ATM,ATR
GO:0007178	transmembrane receptor protein serine/threonine kinase signaling pathway	5	189	0.0156	MAPK3,PDCD4,PML,PTPRK,SIRT1
GO:0031573	intra-S DNA damage checkpoint	2	16	0.0166	ATF2,CHEK2
GO:1902165	regulation of intrinsic apoptotic signaling pathway in response to DNA damage by p53 class mediator	2	17	0.0181	HNRNPK,SIRT1
GO:0010660	regulation of muscle cell apoptotic process	3	60	0.0182	PDCD4,PDPK1,SIRT1
GO:0071901	negative regulation of protein serine/threonine kinase activity	4	130	0.0215	CDKN1B,PDCD4,RPTOR,SIRT1
GO:0034391	regulation of smooth muscle cell apoptotic process	2	22	0.0257	PDCD4,SIRT1
GO:1902751	positive regulation of cell cycle G2/M phase transition	2	27	0.0348	CDK1,NPM1
GO:1900087	positive regulation of G1/S transition of mitotic cell cycle	2	28	0.0367	EIF4G1,RPTOR
GO:1903046	meiotic cell cycle process	4	161	0.0379	ATM,BRCA2,NSUN2,RAD50
GO:0043506	regulation of JUN kinase activity	3	86	0.0385	PDCD4,RPS3,SPAG9
GO:0044772	mitotic cell cycle phase transition	5	254	0.0397	CDK1,CDKN1B,CHEK2,PRKACA,RB1
GO:1901976	regulation of cell cycle checkpoint	2	32	0.0438	CHEK2,TPR
GO:0045737	positive regulation of cyclin-dependent protein serine/threonine kinase activity	2	33	0.0459	CDKN1B,EGFR
