# Supplementary material for: An oncogene addiction phosphorylation signature and its derived scores inform tumor responsiveness to targeted therapies
Source: Cell Mol Life Sci. 2022 Dec 10;80(1):6. doi: 10.1007/s00018-022-04634-2 (PMC9734221; doi:10.1007/s00018-022-04634-2)
Supplement: Supplementary file 9 — Supplementary file9 (TXT 1 KB) [file 18_2022_4634_MOESM9_ESM.txt]

protein	group
SMC1A	cell cycle
PFKFB2	kinase activity
STMN1	kinase activity
NCBP1	kinase activity
RPS3	kinase activity
MKI67	cell cycle
CDKN1B	kinase activity
SPAG9	kinase activity
ATM	cell cycle
EGFR	kinase activity
JUND	apoptosis
IRS1	kinase activity
PRKDC	DNA damage
CTNNB1	apoptosis
EZH2	cell cycle
ATR	DNA damage
MAP2K6	kinase activity
TSC2	kinase activity
UIMC1	cell cycle
PPM1G	cell cycle
MET	apoptosis
DLG3	kinase activity
STAT3	apoptosis
MAPK3	kinase activity
MYCN	apoptosis
SMC3	cell cycle
NUMA1	cell cycle
C11orf30	DNA damage
RB1	cell cycle
ATRIP	DNA damage
HNRNPK	DNA damage
NBN	cell cycle
NDNL2	DNA damage
PML	kinase activity
PDCD4	kinase activity
DOT1L	DNA damage
CHEK2	cell cycle
MTA1	DNA damage
CHEK1	cell cycle
BRCA1	cell cycle
RPTOR	cell cycle
SIRT1	apoptosis
BRCA2	cell cycle
TRIM28	DNA damage
SHC1	apoptosis
RPS6KA1	apoptosis
ACIN1	apoptosis
AKT1S1	apoptosis
WDR62	cell cycle
PIK3C2A	kinase activity
TP53BP1	DNA damage
TPR	cell cycle
PDPK1	apoptosis
HJURP	cell cycle
GSK3A	apoptosis
MCRS1	DNA damage
NPM1	cell cycle
ARAF	apoptosis
MISP	cell cycle
MAP2K3	kinase activity
PDCD5	apoptosis
DYRK1A	DNA damage
ERBB2	kinase activity
EIF2B5	apoptosis
EIF4G1	cell cycle
NSUN2	cell cycle
H2AFX	cell cycle
KAT5	DNA damage
CASP8	apoptosis
KAT7	kinase activity
TERF2	DNA damage
CDK1	cell cycle
PRKACA	cell cycle
BRAF	apoptosis
RAD50	cell cycle
LAMTOR5	apoptosis
INCENP	cell cycle
PTPRK	kinase activity
TFPT	apoptosis
ATF2	DNA damage
